# Supplementary material for: Dynamic m6A mRNA Methylation Reveals the Role of METTL3/14-m6A-MNK2-ERK Signaling Axis in Skeletal Muscle Differentiation and Regeneration
Source: Front Cell Dev Biol. 2021 Oct 1;9:744171. doi: 10.3389/fcell.2021.744171 (PMC8517268; doi:10.3389/fcell.2021.744171)
Supplement: Supplementary file 3 [file Table_1.XLSX]

## Sheet: Sheet1
SupplementaryTable 1
qPCR primer
	sequence (5'-->3')
METTL3-RT-qF	CTGGGCACTTGGATTTAAGGAA
METTL3-RT-qR	TGAGAGGTGGTGTAGCAACTT
METTL14-RT-qF	gttctggggaaggattgga
METTL14-RT-qR	tgatccccatcaggcaat
WTAP-RT-qF	gcaagagtgcaccactcaaa
WTAP-RT-qR	cattttgggcttgttccagt
FTO-RT-qF	GATTCTGTCTGCCATCCTGG
FTO-RT-qR	AGGGTCATCCTTCTCCCAAT
ALKBH5-RT-qF	CGCGGTCATCAACGACTACC
ALKBH5-RT-qR	ATGGGCTTGAACTGGAACTTG
MHC-RT-qF	CGCAAGAATGTTCTCAGGCT
MHC-RT-qR	GCCAGGTTGACATTGGATTG
Mef2c-RT-qF	ATCCCGATGCAGACGATTCAG
Mef2c-RT-qR	AACAGCACACAATCTTTGCCT
MyoD-RT-qF	CTACCCAAGGTGGAGATCCTG
MyoD-RT-qR	CACTGTAGTAGGCGGTGTCGT
MyoG-RT-qF	ATCCAGTACATTGAGCGCCTAC
MyoG-RT-qR	GACGTAAGGGAGTGCAGATTGT
Mef2A-RT-qF	GCAGGACGAACTCGGATATC
Mef2A-RT-qR	GAGAAGTTCTGAGGTGGCAA
MNK2-RT-qF	TCGTTCAAGGGGCAGAATCC
MNK2-RT-qR	GAACCTGCCTGAGAAGCTGT
MNK2-IP-qF	CAACCTGACTGGGCAGTGAG
MNK2-IP-qR	TTTCTGCATGGTTTGTGGCG
GAPDH-RT-qF	CGTCCCGTAGACAAAATGGT
GAPDH-RT-qR	TCAATGAAGGGGTCGTTGAT
clone primer
	sequence (5'-->3')
pKD-mMettl3-CEII-F	tccaggcctaagcttacgcgtATGTCGGACACGTGGAGCTC
pKD-mMettl3-CEII-R	gtcgtccttgtagtcgaattcTAAATTCTTAGGTTTAGAGATGATGCCG
pKD-mMettl14-CEII-F	tccaggcctaagcttacgcgtATGGATAGCCGCCTGCAGG
pKD-mMettl14-CEII-R	gtcgtccttgtagtcgaattcCCGAGGAGTAAAGCCGCC
dCas9 target sequence
	sequence (5'-->3')
dCas9-METTL3-g1-F	caccCGGAAAGGGCGCAGAGCCCG
dCas9-METTL3-g1-R	aaacCGGGCTCTGCGCCCTTTCCG
dCas9-METTL3-g2-F	caccGATGGGGTAACCAACAATCG
dCas9-METTL3-g2-R	aaacCGATTGTTGGTTACCCCATC
dCas9-METTL14-g1-F	caccGGGAGCGGCAGAAGTTACGG
dCas9-METTL14-g1-R	aaacCCGTAACTTCTGCCGCTCCC
dCas9-METTL14-g2-F	caccGTGGCGGGCACGGACTTGAG
dCas9-METTL14-g2-R	aaacCTCAAGTCCGTGCCCGCCAC
dCas9-MNK2-g1-F	caccGGTCCGGGCTGTGCTAGGTG
dCas9-MNK2-g1-R	aaacCACCTAGCACAGCCCGGACC
dCas9-MNK2-g2-F	caccGGCTGTGCTAGGTGAGGTGA
dCas9-MNK2-g2-R	aaacTCACCTCACCTAGCACAGCC
shRNA sequence
	sequence (5'-->3')
plko-shmMettl3-1-F	CCGGCCTCAGTGGATCTGTTGTGATCTCGAGATCACAACAGATCCACTGAGGTTTTTG
plko-shmMettl3-1-R	AATTCAAAAACCTCAGTGGATCTGTTGTGATCTCGAGATCACAACAGATCCACTGAGG
plko-shmMettl3-2-F	CCGGGCACCCGCAAGATTGAGTTATCTCGAGATAACTCAATCTTGCGGGTGCTTTTTG
plko-shmMettl3-2-R	AATTCAAAAAGCACCCGCAAGATTGAGTTATCTCGAGATAACTCAATCTTGCGGGTGC
plko-shmMettl-14-1-F	CCGGCTATGATACATCTGCTCCAAACTCGAGTTTGGAGCAGATGTATCATAGTTTTTG
plko-shmMettl-14-1-R	AATTCAAAAACTATGATACATCTGCTCCAAACTCGAGTTTGGAGCAGATGTATCATAG
plko-shmMettl-14-2-F	CCGGCGGGAAAGAAACCGATCCAATCTCGAGATTGGATCGGTTTCTTTCCCGTTTTTG
plko-shmMettl-14-2-R	AATTCAAAAACGGGAAAGAAACCGATCCAATCTCGAGATTGGATCGGTTTCTTTCCCG
