# Supplementary material for: Dynamic m6A mRNA Methylation Reveals the Role of METTL3/14-m6A-MNK2-ERK Signaling Axis in Skeletal Muscle Differentiation and Regeneration
Source: Front Cell Dev Biol. 2021 Oct 1;9:744171. doi: 10.3389/fcell.2021.744171 (PMC8517268; doi:10.3389/fcell.2021.744171)
Supplement: Supplementary file 4 [file Table_2.XLSX]

## Sheet: Sheet1
SupplementaryTable 2
Sequences of siRNAs
	sense	antisense
si-NC	UUCUCCGAACGUGUCACGUTT	ACGUGACACGUUCGGAGAATT
si-YTHDF1-1	CCUUUCUGGACAGUCCAAUTT	AUUGGACUGUCCAGAAAGGTT
si-YTHDF1-2	CCCGUAUCUCACUACCUAUTT	AUAGGUAGUGAGAUACGGGTT
si-YTHDF1-3	GGACAUUGGUACUUGGGAUTT	AUCCCAAGUACCAAUGUCCTT
si-YTHDF2-1	GGGAUUGACUUCUCAGGAUTT	AUGCUGAGAAGUCAAUCCCTT
si-YTHDF2-2	GGUAGCACAGAAGUUGCAATT	UUGCAACUUCUGUGCUACCTT
si-YTHDF2-3	GCAGUGGGUUCGGUCAUAATT	UUAUGACCGAACCCACUGCTT
si-YTHDF3-1	GCGUGGAUCAGAGACCUAATT	UUAGGUCUCUGAUCCACGCTT
si-YTHDF3-2	GCAGUGGUAUGACUAGCAUTT	AUGCUAGUCAUACCACUGCTT
si-YTHDF3-3	CCACCACCAUUGGUGCAAATT	UUUGCACCAAUGGUGGUGGTT
si-YTHDC1-1	CCAGAACAGGAUGAUGAAUTT	AUUCAUCAUCCUGUUCUGGTT
si-YTHDC1-2	CCAUGAGAAUGUGUCUCUUTT	AAGAGACACAUUCUCAUGGTT
si-YTHDC1-3	GCAGGCGUGAAUUACCCUUTT	AAGGGUAAUUCACGCCUGCTT
