# Supplementary material for: Dynamic m6A mRNA Methylation Reveals the Role of METTL3/14-m6A-MNK2-ERK Signaling Axis in Skeletal Muscle Differentiation and Regeneration
Source: Front Cell Dev Biol. 2021 Oct 1;9:744171. doi: 10.3389/fcell.2021.744171 (PMC8517268; doi:10.3389/fcell.2021.744171)
Supplement: Supplementary file 5 [file Table_3.XLSX]

## Sheet: mknk2_rnaseq_reads_stat
SupplementaryTable 3
RNA-seq reads
sample	cleanReads	uniqReads	multiReads	alignment rate
C2-GFP-GM-rep1	21899672	17483035(79.83%)	3516325(16.06%)	0.9589
C2-M3-GM-rep1	21900030	17711561(80.87%)	3361854(15.35%)	0.9623
C2-M14-GM-rep1	21898909	17604215(80.39%)	3429293(15.66%)	0.9605
C2-GFP-GM-rep2	21885063	17577808(80.32%)	3456586(15.79%)	0.9611
C2-M3-GM-rep2	21881413	17809600(81.39%)	3279950(14.99%)	0.9638
C2-M14-GM-rep2	21885731	17635277(80.58%)	3475823(15.88%)	0.9646
C2-GFP-D4-rep1	21810646	17434403(79.94%)	3548828(16.27%)	0.9621
C2-GFP-D4-rep2	21803212	17666638(81.03%)	3319443(15.22%)	0.9625
