# Supplementary material for: Dynamic m6A mRNA Methylation Reveals the Role of METTL3/14-m6A-MNK2-ERK Signaling Axis in Skeletal Muscle Differentiation and Regeneration
Source: Front Cell Dev Biol. 2021 Oct 1;9:744171. doi: 10.3389/fcell.2021.744171 (PMC8517268; doi:10.3389/fcell.2021.744171)
Supplement: Supplementary file 6 [file Table_4.XLS]

ENSEMBL	baseMean	log2FoldChange	lfcSE	stat	pvalue	padj	gene_name	gene_type
ENSMUSG00000022160	5827.051728	5.069715576	0.134645186	37.65240883	0	0	Mettl3	protein_coding
ENSMUSG00000021835	657.9922228	4.367818809	0.194679867	22.43590402	1.76E-111	1.22E-107	Bmp4	protein_coding
ENSMUSG00000016494	1417.954877	2.336459752	0.122720091	19.03893428	8.12E-81	3.77E-77	Cd34	protein_coding
ENSMUSG00000021732	217.9648858	3.414633572	0.214678786	15.90578012	5.78E-57	2.01E-53	Fgf10	protein_coding
ENSMUSG00000033295	873.2531914	2.488352715	0.159190779	15.63126163	4.46E-55	1.24E-51	Ptprf	protein_coding
ENSMUSG00000006457	4432.256272	-1.81482129	0.129314498	-14.03416724	9.63E-45	2.24E-41	Actn3	protein_coding
ENSMUSG00000034361	1029.831325	1.576904	0.114927395	13.7208713	7.61E-43	1.52E-39	Cpne2	protein_coding
ENSMUSG00000031962	5220.636315	-1.475473367	0.10900582	-13.53573014	9.62E-42	1.68E-38	Cdh15	protein_coding
ENSMUSG00000038587	815.2513234	-1.884643889	0.142278293	-13.24618011	4.75E-40	7.35E-37	Akap12	protein_coding
ENSMUSG00000021803	327.5622463	3.065922578	0.232523133	13.18545184	1.06E-39	1.38E-36	Cdhr1	protein_coding
ENSMUSG00000035131	1942.915243	1.982016608	0.150340526	13.18351516	1.09E-39	1.38E-36	Brinp3	protein_coding
ENSMUSG00000027208	687.1427548	1.831547093	0.141906203	12.90674446	4.12E-38	4.79E-35	Fgf7	protein_coding
ENSMUSG00000063632	781.1279972	-1.62749611	0.126962435	-12.81872165	1.29E-37	1.38E-34	Sox11	protein_coding
ENSMUSG00000024053	1187.083878	1.523187978	0.119330898	12.76440552	2.59E-37	2.58E-34	Emilin2	protein_coding
ENSMUSG00000021186	1591.536094	2.395929405	0.189913949	12.61586849	1.73E-36	1.60E-33	Fbln5	protein_coding
ENSMUSG00000039323	14314.6569	-1.339230723	0.107169214	-12.49641267	7.81E-36	6.80E-33	Igfbp2	protein_coding
ENSMUSG00000022754	370.2140388	2.317307193	0.186148009	12.44873476	1.42E-35	1.16E-32	Tmem45a	protein_coding
ENSMUSG00000031636	2653.966652	-2.467550538	0.200306131	-12.31889672	7.17E-35	5.55E-32	Pdlim3	protein_coding
ENSMUSG00000020435	823.1604049	-1.352836727	0.109932939	-12.30601798	8.41E-35	6.16E-32	Osbp2	protein_coding
ENSMUSG00000025085	2568.784219	1.016414397	0.084678845	12.00316791	3.42E-33	2.38E-30	Ablim1	protein_coding
ENSMUSG00000057000	432.6759998	-1.575287713	0.13282966	-11.85945757	1.92E-32	1.28E-29	Nxf3	protein_coding
ENSMUSG00000036856	194.6658963	2.151286578	0.182045779	11.8172835	3.18E-32	2.01E-29	Wnt4	protein_coding
ENSMUSG00000021765	395.6841682	2.344267365	0.200077092	11.71682045	1.05E-31	6.33E-29	Fst	protein_coding
ENSMUSG00000061353	1923.187998	2.038003327	0.176575411	11.54182974	8.12E-31	4.71E-28	Cxcl12	protein_coding
ENSMUSG00000028364	8917.765732	-1.510729284	0.131419528	-11.49547033	1.39E-30	7.75E-28	Tnc	protein_coding
ENSMUSG00000031375	42551.39703	1.649422673	0.145744432	11.31722595	1.08E-29	5.78E-27	Bgn	protein_coding
ENSMUSG00000020473	13673.4907	1.500724445	0.133048546	11.27952533	1.66E-29	8.55E-27	Aebp1	protein_coding
ENSMUSG00000021806	2228.744175	1.928888113	0.172306238	11.19453441	4.34E-29	2.16E-26	Nid2	protein_coding
ENSMUSG00000025348	26440.33299	-1.149407843	0.103180778	-11.13974776	8.03E-29	3.86E-26	Itga7	protein_coding
ENSMUSG00000036103	1422.800693	2.047683055	0.184751309	11.08345627	1.51E-28	7.01E-26	Colec12	protein_coding
ENSMUSG00000051048	368.1558882	1.799298417	0.163662772	10.99393833	4.09E-28	1.84E-25	P4ha3	protein_coding
ENSMUSG00000030401	1110.673332	-1.587868231	0.145421267	-10.91909223	9.34E-28	4.07E-25	Rtn2	protein_coding
ENSMUSG00000048424	149.6860552	4.213935282	0.386603675	10.89988418	1.15E-27	4.87E-25	Ranbp3l	protein_coding
ENSMUSG00000027797	5290.473317	1.226034743	0.114727495	10.68649452	1.18E-26	4.82E-24	Dclk1	protein_coding
ENSMUSG00000022055	1091.926635	-1.532360161	0.145701064	-10.5171515	7.20E-26	2.87E-23	Nefl	protein_coding
ENSMUSG00000019539	798.5607555	1.543515533	0.147549795	10.46098051	1.30E-25	5.05E-23	Rcn3	protein_coding
ENSMUSG00000070469	610.3980255	2.106600834	0.201781995	10.43998418	1.63E-25	6.13E-23	Adamtsl3	protein_coding
ENSMUSG00000031654	178.9688117	2.554839517	0.245577388	10.40339883	2.39E-25	8.77E-23	Cbln1	protein_coding
ENSMUSG00000039982	547.8215313	-1.468768451	0.141303181	-10.39444715	2.63E-25	9.39E-23	Dtx4	protein_coding
ENSMUSG00000033685	548.5713181	1.61938775	0.156053191	10.37715242	3.15E-25	1.10E-22	Ucp2	protein_coding
ENSMUSG00000024620	8526.639398	1.170219857	0.113945543	10.26999241	9.62E-25	3.27E-22	Pdgfrb	protein_coding
ENSMUSG00000026208	24157.08759	-1.13806788	0.111088896	-10.24465918	1.25E-24	4.15E-22	Des	protein_coding
ENSMUSG00000041695	698.2928505	2.264159266	0.22208713	10.19491433	2.09E-24	6.77E-22	Kcnj2	protein_coding
ENSMUSG00000028469	759.2651933	1.259752062	0.123640994	10.18878951	2.23E-24	7.05E-22	Npr2	protein_coding
ENSMUSG00000030796	812.9246756	-1.049484966	0.103182696	-10.17113342	2.67E-24	8.26E-22	Tead2	protein_coding
ENSMUSG00000014846	640.9199177	-1.314716299	0.129760647	-10.13185686	3.99E-24	1.21E-21	Tppp3	protein_coding
ENSMUSG00000028776	644.0869082	1.68252458	0.168042056	10.01252078	1.34E-23	3.98E-21	Tinagl1	protein_coding
ENSMUSG00000031963	697.3428761	1.6613723	0.167878687	9.896266924	4.32E-23	1.25E-20	Bmper	protein_coding
ENSMUSG00000020427	179.1860263	2.65342641	0.270989469	9.791621864	1.22E-22	3.48E-20	Igfbp3	protein_coding
ENSMUSG00000044337	871.3860704	-1.188257868	0.122140561	-9.728609888	2.28E-22	6.34E-20	Ackr3	protein_coding
ENSMUSG00000031284	180.0511335	2.122039289	0.218222925	9.724181315	2.38E-22	6.50E-20	Pak3	protein_coding
ENSMUSG00000058297	422.6769472	2.048968303	0.211014386	9.710088208	2.73E-22	7.32E-20	Spock2	protein_coding
ENSMUSG00000036295	157.4185154	2.453465822	0.253318787	9.685289644	3.48E-22	9.15E-20	Lrrn3	protein_coding
ENSMUSG00000039376	2741.584037	-1.530375412	0.159447734	-9.597975313	8.15E-22	2.10E-19	Synpo2l	protein_coding
ENSMUSG00000019966	963.9267851	1.305183189	0.136665531	9.550200232	1.29E-21	3.28E-19	Kitl	protein_coding
ENSMUSG00000003617	1862.465474	1.279862446	0.134894779	9.487857533	2.36E-21	5.87E-19	Cp	protein_coding
ENSMUSG00000022321	230.2504381	-2.069712879	0.220162042	-9.400861554	5.41E-21	1.32E-18	Cdh10	protein_coding
ENSMUSG00000026786	753.6341112	1.191707362	0.127404702	9.353715698	8.46E-21	2.03E-18	Apbb1ip	protein_coding
ENSMUSG00000027848	3049.464299	1.595828957	0.17079271	9.343659663	9.31E-21	2.20E-18	Olfml3	protein_coding
ENSMUSG00000014329	452.6628311	1.973885518	0.211611315	9.327882655	1.08E-20	2.51E-18	Bicc1	protein_coding
ENSMUSG00000001506	34401.82599	1.572357208	0.16944662	9.279366043	1.70E-20	3.89E-18	Col1a1	protein_coding
ENSMUSG00000019832	275.3197127	1.523359965	0.164305329	9.271518935	1.84E-20	4.12E-18	Rab32	protein_coding
ENSMUSG00000022887	2114.760114	1.025023327	0.110791774	9.251799916	2.21E-20	4.88E-18	Masp1	protein_coding
ENSMUSG00000025701	1935.458574	-1.280280241	0.13842271	-9.249062118	2.26E-20	4.93E-18	Alox5	protein_coding
ENSMUSG00000002847	539.627057	-1.404878282	0.152017857	-9.241534586	2.43E-20	5.21E-18	Pla1a	protein_coding
ENSMUSG00000048368	190.4758939	2.884480114	0.31306389	9.213710717	3.15E-20	6.65E-18	Omd	protein_coding
ENSMUSG00000013846	2385.241397	-0.917467524	0.100245337	-9.152221421	5.58E-20	1.16E-17	St3gal1	protein_coding
ENSMUSG00000019647	1314.155107	-1.689024239	0.184898046	-9.134895021	6.55E-20	1.34E-17	Sema6a	protein_coding
ENSMUSG00000005360	390.796777	4.020773669	0.442485778	9.086786225	1.02E-19	2.06E-17	Slc1a3	protein_coding
ENSMUSG00000034648	842.206331	-3.012048589	0.331851515	-9.076494912	1.12E-19	2.23E-17	Lrrn1	protein_coding
ENSMUSG00000028184	985.1738179	1.551998591	0.171496252	9.049752232	1.43E-19	2.81E-17	Adgrl2	protein_coding
ENSMUSG00000031740	11553.42926	0.987456365	0.109158227	9.046101128	1.48E-19	2.87E-17	Mmp2	protein_coding
ENSMUSG00000034675	2499.136789	-0.819742256	0.091037929	-9.004403613	2.17E-19	4.14E-17	Dbn1	protein_coding
ENSMUSG00000022307	2047.285618	0.796116779	0.088463487	8.999382726	2.27E-19	4.27E-17	Oxr1	protein_coding
ENSMUSG00000027500	811.4801415	-1.410924836	0.157978142	-8.93113957	4.22E-19	7.83E-17	Stmn2	protein_coding
ENSMUSG00000015850	566.236881	1.19551589	0.134333325	8.899622569	5.60E-19	1.03E-16	Adamtsl4	protein_coding
ENSMUSG00000027070	119.1674121	2.277780161	0.256389104	8.884075517	6.45E-19	1.17E-16	Lrp2	protein_coding
ENSMUSG00000075602	750.1397851	1.39080886	0.156704113	8.87538199	6.97E-19	1.24E-16	Ly6a	protein_coding
ENSMUSG00000059456	1288.970504	-0.983781038	0.110874357	-8.87293569	7.12E-19	1.26E-16	Ptk2b	protein_coding
ENSMUSG00000045658	117.5406675	2.701933985	0.305742466	8.837287208	9.81E-19	1.71E-16	Pid1	protein_coding
ENSMUSG00000019927	1513.222331	-0.81556302	0.092340942	-8.832084698	1.03E-18	1.77E-16	Ube2d1	protein_coding
ENSMUSG00000031070	344.1367652	2.13897502	0.242324626	8.826899099	1.08E-18	1.83E-16	Mrgprf	protein_coding
ENSMUSG00000014599	8417.21544	0.825669004	0.094122531	8.772277935	1.75E-18	2.94E-16	Csf1	protein_coding
ENSMUSG00000029377	421.3413846	1.369177069	0.157054662	8.717837778	2.84E-18	4.70E-16	Ereg	protein_coding
ENSMUSG00000025366	4242.280295	-0.783423353	0.090044594	-8.700393001	3.31E-18	5.42E-16	Esyt1	protein_coding
ENSMUSG00000038776	1814.500215	1.197903012	0.138322401	8.660224267	4.71E-18	7.63E-16	Ephx1	protein_coding
ENSMUSG00000023009	834.0445922	-1.018045382	0.11828557	-8.606674357	7.52E-18	1.20E-15	Nckap5l	protein_coding
ENSMUSG00000034205	277.1027379	-1.834211106	0.214088828	-8.567523693	1.06E-17	1.67E-15	Loxl2	protein_coding
ENSMUSG00000042485	2494.931547	-1.313668628	0.1539332	-8.534017513	1.41E-17	2.21E-15	Mustn1	protein_coding
ENSMUSG00000031391	321.7461205	-1.510997914	0.179485163	-8.41851153	3.81E-17	5.90E-15	L1cam	protein_coding
ENSMUSG00000041189	3041.319471	-1.079156429	0.12824451	-8.414835306	3.93E-17	6.02E-15	Chrnb1	protein_coding
ENSMUSG00000009471	1845.368703	-1.100374852	0.130989197	-8.400500787	4.45E-17	6.73E-15	Myod1	protein_coding
ENSMUSG00000032387	481.8981946	-1.074011342	0.127874078	-8.398976211	4.50E-17	6.75E-15	Rbpms2	protein_coding
ENSMUSG00000029371	408.4535327	2.078730993	0.248037855	8.38070058	5.26E-17	7.80E-15	Cxcl5	protein_coding
ENSMUSG00000029468	283.4028563	1.518140231	0.181391013	8.369434677	5.79E-17	8.49E-15	P2rx7	protein_coding
ENSMUSG00000000184	639.9217499	-1.285724911	0.153748121	-8.362540652	6.14E-17	8.91E-15	Ccnd2	protein_coding
ENSMUSG00000060913	906.5262189	-1.238440106	0.14834399	-8.348434666	6.92E-17	9.94E-15	Trim55	protein_coding
ENSMUSG00000005958	665.4968005	1.191364452	0.142803514	8.342683026	7.26E-17	1.03E-14	Ephb3	protein_coding
ENSMUSG00000035095	293.5841299	-1.370106754	0.164456696	-8.331109581	8.01E-17	1.13E-14	Fam167a	protein_coding
ENSMUSG00000028128	356.4917412	1.789310995	0.216208069	8.275875184	1.28E-16	1.78E-14	F3	protein_coding
ENSMUSG00000059921	208.2045881	2.667540552	0.322932589	8.260363429	1.45E-16	2.00E-14	Unc5c	protein_coding
ENSMUSG00000036158	267.4120262	-1.441297733	0.17464943	-8.252518952	1.55E-16	2.12E-14	Prickle1	protein_coding
ENSMUSG00000044042	564.7615141	1.168550714	0.142096334	8.223651412	1.97E-16	2.67E-14	Fmn1	protein_coding
ENSMUSG00000072941	1383.498463	1.626510787	0.198249663	8.204355863	2.32E-16	3.11E-14	Sod3	protein_coding
ENSMUSG00000004951	1413.317749	-1.06391433	0.12981925	-8.195351092	2.50E-16	3.32E-14	Hspb1	protein_coding
ENSMUSG00000048387	109.1027006	2.641902964	0.3242772	8.147051237	3.73E-16	4.90E-14	Osr1	protein_coding
ENSMUSG00000006651	133.8643174	2.228666154	0.273811478	8.139418311	3.97E-16	5.17E-14	Aplp1	protein_coding
ENSMUSG00000002831	144.6274484	1.585022607	0.196151679	8.080596663	6.45E-16	8.31E-14	Plin4	protein_coding
ENSMUSG00000046352	81.77673604	-2.405506139	0.298565253	-8.056885774	7.83E-16	1.00E-13	Gjb2	protein_coding
ENSMUSG00000036256	3369.037951	1.062257194	0.132375066	8.024601828	1.02E-15	1.29E-13	Igfbp7	protein_coding
ENSMUSG00000056870	301.959834	2.019869816	0.25208184	8.012754176	1.12E-15	1.41E-13	Gulp1	protein_coding
ENSMUSG00000034684	238.7496505	2.090530124	0.261106739	8.006419651	1.18E-15	1.47E-13	Sema3f	protein_coding
ENSMUSG00000028577	25925.21646	-0.763758941	0.095789918	-7.973270604	1.55E-15	1.91E-13	Plaa	protein_coding
ENSMUSG00000018340	8999.778823	-0.659315599	0.082860309	-7.956953172	1.76E-15	2.15E-13	Anxa6	protein_coding
ENSMUSG00000024548	420.7854274	2.184596954	0.2746993	7.952684826	1.83E-15	2.21E-13	Setbp1	protein_coding
ENSMUSG00000029126	751.4970985	1.222460211	0.154231033	7.926162373	2.26E-15	2.71E-13	Nsg1	protein_coding
ENSMUSG00000020722	2847.937653	-1.245486318	0.157426517	-7.91154086	2.54E-15	3.03E-13	Cacng1	protein_coding
ENSMUSG00000020205	1144.09234	-0.910732875	0.115597714	-7.878467841	3.31E-15	3.91E-13	Phlda1	protein_coding
ENSMUSG00000046169	1731.826964	-0.897937013	0.114003589	-7.876392472	3.37E-15	3.95E-13	Adamts6	protein_coding
ENSMUSG00000042734	883.3315368	-0.96359811	0.122742161	-7.850587795	4.14E-15	4.81E-13	Ttc9	protein_coding
ENSMUSG00000031558	1865.201889	2.260711826	0.2894634	7.810009229	5.72E-15	6.58E-13	Slit2	protein_coding
ENSMUSG00000027022	146.7867578	-4.147643404	0.534555445	-7.759051828	8.56E-15	9.77E-13	Xirp2	protein_coding
ENSMUSG00000058254	224.2504481	-2.118521318	0.275209975	-7.697836234	1.38E-14	1.57E-12	Tspan7	protein_coding
ENSMUSG00000062627	9461.662342	-0.686050078	0.089614266	-7.655589988	1.92E-14	2.16E-12	Mysm1	protein_coding
ENSMUSG00000067276	217.6168182	1.949037671	0.254888561	7.646626668	2.06E-14	2.30E-12	Capn6	protein_coding
ENSMUSG00000027412	1049.331606	-1.037550479	0.136875722	-7.580237471	3.45E-14	3.81E-12	Lpin3	protein_coding
ENSMUSG00000007989	315.5922336	-1.388143752	0.183464217	-7.566291551	3.84E-14	4.21E-12	Fzd3	protein_coding
ENSMUSG00000024063	1598.602179	-1.142397741	0.151132301	-7.558925076	4.06E-14	4.42E-12	Lbh	protein_coding
ENSMUSG00000048482	760.1985669	1.027434325	0.13597033	7.556312652	4.15E-14	4.48E-12	Bdnf	protein_coding
ENSMUSG00000027189	1125.252244	0.685456847	0.090797115	7.549324097	4.38E-14	4.69E-12	Trim44	protein_coding
ENSMUSG00000021260	641.203569	-1.009537434	0.133846765	-7.542486597	4.61E-14	4.90E-12	Hhipl1	protein_coding
ENSMUSG00000041482	1005.37018	-1.293513063	0.171865101	-7.526327649	5.22E-14	5.51E-12	Piezo2	protein_coding
ENSMUSG00000030849	64.29385887	2.659157035	0.354791485	7.494985505	6.63E-14	6.95E-12	Fgfr2	protein_coding
ENSMUSG00000024789	1044.328237	0.830809438	0.111164406	7.473700128	7.80E-14	8.11E-12	Jak2	protein_coding
ENSMUSG00000028793	988.7102806	-1.049929795	0.140571385	-7.469015108	8.08E-14	8.34E-12	Rnf19b	protein_coding
ENSMUSG00000031380	238.3355737	1.379987087	0.184952461	7.461306967	8.57E-14	8.78E-12	Vegfd	protein_coding
ENSMUSG00000001911	5521.156673	0.934443668	0.125269588	7.459461479	8.69E-14	8.83E-12	Nfix	protein_coding
ENSMUSG00000030616	1289.237738	-0.982976869	0.132093175	-7.441541723	9.95E-14	1.00E-11	Sytl2	protein_coding
ENSMUSG00000026167	432.6941511	1.335381495	0.179924271	7.421908621	1.15E-13	1.16E-11	Wnt10a	protein_coding
ENSMUSG00000046743	373.4909263	1.863047202	0.251881877	7.396511514	1.40E-13	1.39E-11	Fat4	protein_coding
ENSMUSG00000029122	638.2928513	0.912690795	0.123455912	7.392848019	1.44E-13	1.42E-11	Evc	protein_coding
ENSMUSG00000052684	12745.99243	-0.792025924	0.107384111	-7.37563423	1.64E-13	1.60E-11	Jun	protein_coding
ENSMUSG00000020388	1018.415975	-1.119042885	0.152233362	-7.350838677	1.97E-13	1.92E-11	Pdlim4	protein_coding
ENSMUSG00000042115	715.000807	1.039833154	0.141492901	7.349012919	2.00E-13	1.93E-11	Klhdc8a	protein_coding
ENSMUSG00000019843	1917.90682	-0.778014117	0.106133625	-7.33051487	2.29E-13	2.20E-11	Fyn	protein_coding
ENSMUSG00000018983	554.2236582	-0.926943863	0.127208215	-7.286823917	3.17E-13	3.03E-11	E2f2	protein_coding
ENSMUSG00000002265	5942.63704	-1.180118278	0.162593536	-7.25808852	3.93E-13	3.72E-11	Peg3	protein_coding
ENSMUSG00000024074	966.8962918	1.239320564	0.172001392	7.205293792	5.79E-13	5.45E-11	Crim1	protein_coding
ENSMUSG00000034463	118.5784265	2.083127913	0.289156466	7.204154706	5.84E-13	5.46E-11	Scara3	protein_coding
ENSMUSG00000039114	78.8402688	2.244431009	0.312168107	7.189815222	6.49E-13	6.03E-11	Nrn1	protein_coding
ENSMUSG00000024059	296.7240705	1.279309008	0.177983176	7.187808647	6.58E-13	6.07E-11	Clip4	protein_coding
ENSMUSG00000029757	261.787655	-1.399113512	0.195589902	-7.153301364	8.47E-13	7.76E-11	Dync1i1	protein_coding
ENSMUSG00000021846	371.7855985	1.107184854	0.154797947	7.152451795	8.52E-13	7.76E-11	Peli2	protein_coding
ENSMUSG00000027215	3461.967764	-0.909976935	0.12775528	-7.122812713	1.06E-12	9.57E-11	Cd82	protein_coding
ENSMUSG00000019775	74.22408339	2.058948567	0.289332003	7.116214412	1.11E-12	9.97E-11	Rgs17	protein_coding
ENSMUSG00000115326	920.9816174	-1.486293317	0.208924878	-7.114008296	1.13E-12	1.01E-10	Gm35019	lincRNA
ENSMUSG00000027955	199.9525876	1.490416622	0.209572307	7.111705959	1.15E-12	1.02E-10	Gask1b	protein_coding
ENSMUSG00000015846	675.2544495	0.891348867	0.12563665	7.094656461	1.30E-12	1.13E-10	Rxra	protein_coding
ENSMUSG00000023830	1862.288309	1.073475889	0.151312346	7.094436899	1.30E-12	1.13E-10	Igf2r	protein_coding
ENSMUSG00000022146	1061.833626	1.256378733	0.177104823	7.093983739	1.30E-12	1.13E-10	Osmr	protein_coding
ENSMUSG00000021567	584.3752175	2.453664091	0.346567675	7.07989887	1.44E-12	1.25E-10	Nkd2	protein_coding
ENSMUSG00000047866	1198.075842	0.7091877	0.10053197	7.054349954	1.73E-12	1.49E-10	Lonp2	protein_coding
ENSMUSG00000063873	542.8080228	1.322676424	0.187697569	7.046848975	1.83E-12	1.56E-10	Slc24a3	protein_coding
ENSMUSG00000059901	1861.833056	-0.881890034	0.125461484	-7.029169492	2.08E-12	1.77E-10	Adamts14	protein_coding
ENSMUSG00000036879	1385.918539	0.839509269	0.120256834	6.980969312	2.93E-12	2.47E-10	Phkb	protein_coding
ENSMUSG00000028369	67.15366447	5.41128622	0.775216324	6.980356392	2.94E-12	2.47E-10	Svep1	protein_coding
ENSMUSG00000013921	322.5991582	1.144988396	0.165688922	6.910470415	4.83E-12	4.03E-10	Clip3	protein_coding
ENSMUSG00000029287	338.1078497	1.429765204	0.206971246	6.908037857	4.91E-12	4.08E-10	Tgfbr3	protein_coding
ENSMUSG00000036686	1461.700442	0.704113785	0.102214982	6.888557554	5.64E-12	4.65E-10	Cc2d1a	protein_coding
ENSMUSG00000000159	145.3397892	-1.728323376	0.252475111	-6.845519818	7.62E-12	6.24E-10	Igsf5	protein_coding
ENSMUSG00000024529	15863.62606	1.055602393	0.154267286	6.842684658	7.77E-12	6.33E-10	Lox	protein_coding
ENSMUSG00000055044	783.2002606	-0.84392938	0.123551456	-6.830590311	8.46E-12	6.85E-10	Pdlim1	protein_coding
ENSMUSG00000020695	3428.693142	0.877463534	0.128909022	6.806843451	9.98E-12	8.03E-10	Mrc2	protein_coding
ENSMUSG00000003813	1365.452196	0.689001707	0.101249139	6.805012978	1.01E-11	8.09E-10	Rad23a	protein_coding
ENSMUSG00000022150	2120.393556	0.804387465	0.11841545	6.792926647	1.10E-11	8.75E-10	Dab2	protein_coding
ENSMUSG00000028497	489.7756661	1.130862176	0.166957757	6.773343107	1.26E-11	9.96E-10	Hacd4	protein_coding
ENSMUSG00000032334	3595.572127	0.757014578	0.111895307	6.765382729	1.33E-11	1.05E-09	Loxl1	protein_coding
ENSMUSG00000024431	1633.826874	0.882814675	0.130639872	6.757620488	1.40E-11	1.10E-09	Nr3c1	protein_coding
ENSMUSG00000060961	101.578206	1.791987777	0.265507077	6.749303258	1.49E-11	1.16E-09	Slc4a4	protein_coding
ENSMUSG00000063605	753.0069183	0.746967826	0.110916814	6.734486882	1.65E-11	1.27E-09	Ccdc102a	protein_coding
ENSMUSG00000002266	521.7372806	-1.508090288	0.224063397	-6.730641016	1.69E-11	1.30E-09	Zim1	protein_coding
ENSMUSG00000023092	4671.023235	-1.225219068	0.18249319	-6.713779661	1.90E-11	1.45E-09	Fhl1	protein_coding
ENSMUSG00000060429	692.2767744	-1.636328533	0.243913521	-6.708642165	1.96E-11	1.50E-09	Sntb1	protein_coding
ENSMUSG00000026437	1639.993709	-0.692363143	0.103712807	-6.675772876	2.46E-11	1.86E-09	Cdk18	protein_coding
ENSMUSG00000024042	770.7973536	-0.892653414	0.13407281	-6.657974953	2.78E-11	2.09E-09	Sik1	protein_coding
ENSMUSG00000020057	126.4545864	1.524520482	0.229325681	6.647840194	2.97E-11	2.22E-09	Dram1	protein_coding
ENSMUSG00000031523	293.3674598	1.125801925	0.169359237	6.647419678	2.98E-11	2.22E-09	Dlc1	protein_coding
ENSMUSG00000031373	286.5809215	1.075129865	0.161816218	6.64414159	3.05E-11	2.26E-09	Car5b	protein_coding
ENSMUSG00000044646	253.7445886	1.187911274	0.179779104	6.607615933	3.91E-11	2.88E-09	Zbtb7c	protein_coding
ENSMUSG00000005470	1032.17414	0.711804756	0.108309933	6.57192499	4.97E-11	3.64E-09	Asf1b	protein_coding
ENSMUSG00000003585	217.6258606	-1.209755191	0.184264144	-6.565331517	5.19E-11	3.79E-09	Sec14l2	protein_coding
ENSMUSG00000067780	297.8793063	1.593719056	0.243103661	6.55571805	5.54E-11	4.02E-09	Pi15	protein_coding
ENSMUSG00000019923	2309.28992	-0.575711749	0.087828784	-6.554932498	5.57E-11	4.02E-09	Zwint	protein_coding
ENSMUSG00000022995	1809.433741	0.870522143	0.133142107	6.538293291	6.22E-11	4.47E-09	Enah	protein_coding
ENSMUSG00000032012	501.5909664	-0.827511753	0.126576739	-6.537628962	6.25E-11	4.47E-09	Nectin1	protein_coding
ENSMUSG00000024921	238.7265792	1.284336255	0.196563408	6.533953945	6.41E-11	4.55E-09	Smarca2	protein_coding
ENSMUSG00000045636	406.3397694	1.516450972	0.233325367	6.499297488	8.07E-11	5.71E-09	Mtus1	protein_coding
ENSMUSG00000055172	286.5795544	1.353661727	0.209249056	6.469141392	9.86E-11	6.94E-09	C1ra	protein_coding
ENSMUSG00000025586	303.6562079	1.291285159	0.199760842	6.464155573	1.02E-10	7.12E-09	Cpeb1	protein_coding
ENSMUSG00000021768	431.6683104	-1.22224949	0.189097478	-6.463594872	1.02E-10	7.12E-09	Dusp13	protein_coding
ENSMUSG00000097789	1078.033157	0.979901392	0.151675919	6.460494194	1.04E-10	7.23E-09	Gm2115	protein_coding
ENSMUSG00000042190	471.2359807	2.21305923	0.343278199	6.446838844	1.14E-10	7.88E-09	Cmklr1	protein_coding
ENSMUSG00000040938	562.9790584	1.092750333	0.16958471	6.44368431	1.17E-10	8.00E-09	Slc16a11	protein_coding
ENSMUSG00000026204	241.1818018	-1.123624036	0.174446625	-6.441076398	1.19E-10	8.10E-09	Ptprn	protein_coding
ENSMUSG00000020262	913.3916859	-0.775864599	0.120649847	-6.430713522	1.27E-10	8.63E-09	Adarb1	protein_coding
ENSMUSG00000031486	1352.918111	0.858055373	0.133447299	6.429919373	1.28E-10	8.63E-09	Adgra2	protein_coding
ENSMUSG00000022433	1666.7118	-0.569983574	0.088726505	-6.424050763	1.33E-10	8.93E-09	Csnk1e	protein_coding
ENSMUSG00000019848	3056.474089	-0.703619062	0.109644918	-6.417251946	1.39E-10	9.29E-09	Popdc3	protein_coding
ENSMUSG00000019230	69.30138129	2.016600912	0.314565022	6.410760165	1.45E-10	9.65E-09	Lhx9	protein_coding
ENSMUSG00000017754	728.4737485	0.926773164	0.144769438	6.401718331	1.54E-10	1.02E-08	Pltp	protein_coding
ENSMUSG00000037010	273.6405182	1.065804628	0.166626819	6.396357044	1.59E-10	1.05E-08	Apln	protein_coding
ENSMUSG00000041261	284.799064	1.729018749	0.271903205	6.35894951	2.03E-10	1.33E-08	Car8	protein_coding
ENSMUSG00000046318	727.3961667	-1.315959149	0.207137454	-6.353071965	2.11E-10	1.38E-08	Ccbe1	protein_coding
ENSMUSG00000021236	354.6749121	0.915015046	0.144155545	6.347414851	2.19E-10	1.43E-08	Entpd5	protein_coding
ENSMUSG00000028630	1616.545162	-0.652813137	0.102926264	-6.342532154	2.26E-10	1.46E-08	Dyrk2	protein_coding
ENSMUSG00000049775	6895.905253	-0.963546066	0.152380973	-6.323270206	2.56E-10	1.65E-08	Tmsb4x	protein_coding
ENSMUSG00000035934	130.0434994	-1.78805007	0.282780774	-6.323096323	2.56E-10	1.65E-08	Pknox2	protein_coding
ENSMUSG00000035314	513.5456083	-1.024554161	0.162129666	-6.319350349	2.63E-10	1.68E-08	Gdpd5	protein_coding
ENSMUSG00000072235	2089.584463	-0.666073365	0.105522003	-6.312175148	2.75E-10	1.75E-08	Tuba1a	protein_coding
ENSMUSG00000051375	1245.832058	-0.852201234	0.135052035	-6.310169525	2.79E-10	1.77E-08	Pcdh1	protein_coding
ENSMUSG00000027470	319.3988274	-1.094561628	0.173708097	-6.301154907	2.95E-10	1.86E-08	Mylk2	protein_coding
ENSMUSG00000031703	2477.829432	0.741288407	0.118078847	6.277910269	3.43E-10	2.15E-08	Itfg1	protein_coding
ENSMUSG00000036617	1342.775236	-0.818010498	0.130715725	-6.25793489	3.90E-10	2.44E-08	Etl4	protein_coding
ENSMUSG00000030409	6944.750515	-0.849471951	0.135808489	-6.254925271	3.98E-10	2.47E-08	Dmpk	protein_coding
ENSMUSG00000028195	6700.872577	0.788975966	0.126181076	6.252728131	4.03E-10	2.50E-08	Ccn1	protein_coding
ENSMUSG00000055013	1182.720687	-0.977039075	0.156498669	-6.243114296	4.29E-10	2.64E-08	Agap1	protein_coding
ENSMUSG00000061723	10820.19397	-2.377760932	0.381150445	-6.238379006	4.42E-10	2.71E-08	Tnnt3	protein_coding
ENSMUSG00000043079	1430.843388	0.932411337	0.14952569	6.235793588	4.49E-10	2.75E-08	Synpo	protein_coding
ENSMUSG00000048332	991.185079	0.623599218	0.100055152	6.23255477	4.59E-10	2.79E-08	Lhfp	protein_coding
ENSMUSG00000021182	626.6965463	-1.131963795	0.181837677	-6.225133377	4.81E-10	2.91E-08	Ccdc88c	protein_coding
ENSMUSG00000021493	3614.106769	-0.768332651	0.123511947	-6.22071525	4.95E-10	2.98E-08	Pdlim7	protein_coding
ENSMUSG00000041741	60.2344711	2.191723858	0.352490976	6.217815506	5.04E-10	3.03E-08	Pde3a	protein_coding
ENSMUSG00000061666	413.0532389	-0.91793972	0.147667381	-6.216266017	5.09E-10	3.04E-08	Gdpd1	protein_coding
ENSMUSG00000016756	69.91890576	-3.030333876	0.487683646	-6.213728722	5.17E-10	3.08E-08	Cmah	protein_coding
ENSMUSG00000046711	1260.65407	-0.775857374	0.124901714	-6.211743195	5.24E-10	3.11E-08	Hmga1	protein_coding
ENSMUSG00000031304	37.50116177	-2.190000226	0.353707035	-6.191565352	5.96E-10	3.52E-08	Il2rg	protein_coding
ENSMUSG00000020053	363.9163507	3.069366242	0.495840844	6.19022471	6.01E-10	3.53E-08	Igf1	protein_coding
ENSMUSG00000037990	111.8432083	2.176769767	0.351720189	6.188924709	6.06E-10	3.55E-08	Sh3rf3	protein_coding
ENSMUSG00000025352	968.0548658	-0.652214115	0.105728767	-6.168747945	6.88E-10	4.01E-08	Gdf11	protein_coding
ENSMUSG00000027107	18765.1491	-1.026373967	0.166681638	-6.157690674	7.38E-10	4.28E-08	Chrna1	protein_coding
ENSMUSG00000074480	558.7928373	-0.80503722	0.130917012	-6.149217783	7.79E-10	4.50E-08	Mex3a	protein_coding
ENSMUSG00000023904	1384.198574	0.653248266	0.106425802	6.138062881	8.35E-10	4.81E-08	Hcfc1r1	protein_coding
ENSMUSG00000062991	731.4565881	1.07798607	0.175882798	6.129002284	8.84E-10	5.07E-08	Nrg1	protein_coding
ENSMUSG00000031586	81.83307123	-1.735479989	0.283250236	-6.127020444	8.95E-10	5.11E-08	Rbpms	protein_coding
ENSMUSG00000036390	2623.326017	-0.926971971	0.151575567	-6.115576481	9.62E-10	5.47E-08	Gadd45a	protein_coding
ENSMUSG00000038296	248.5724123	1.209162879	0.198065734	6.104856478	1.03E-09	5.83E-08	Galnt18	protein_coding
ENSMUSG00000037902	252.0691848	-1.173233757	0.192445377	-6.096450732	1.08E-09	6.12E-08	Sirpa	protein_coding
ENSMUSG00000052560	487.3707095	0.828237962	0.136141276	6.083665346	1.17E-09	6.60E-08	Cpne8	protein_coding
ENSMUSG00000027499	799.2708752	-0.816081908	0.134270808	-6.077880385	1.22E-09	6.81E-08	Pkia	protein_coding
ENSMUSG00000042812	72.34187228	1.873053124	0.308471769	6.072040659	1.26E-09	7.03E-08	Foxf1	protein_coding
ENSMUSG00000031701	4730.101789	0.452124066	0.074466764	6.071488042	1.27E-09	7.03E-08	Dnaja2	protein_coding
ENSMUSG00000036867	146.1507419	1.404712652	0.231402462	6.070430881	1.28E-09	7.05E-08	Smad6	protein_coding
ENSMUSG00000037347	45.98430899	2.20570551	0.364548156	6.050518903	1.44E-09	7.95E-08	Chst7	protein_coding
ENSMUSG00000020288	831.7299397	-0.654674915	0.108215744	-6.049719656	1.45E-09	7.96E-08	Ahsa2	protein_coding
ENSMUSG00000026639	637.2672654	-1.141635595	0.189092738	-6.037437548	1.57E-09	8.55E-08	Lamb3	protein_coding
ENSMUSG00000044734	627.8246598	1.082450994	0.179391384	6.034018866	1.60E-09	8.70E-08	Serpinb1a	protein_coding
ENSMUSG00000057706	327.0979879	-1.007620019	0.167010171	-6.033285353	1.61E-09	8.70E-08	Mex3b	protein_coding
ENSMUSG00000032363	1888.060299	-0.700797098	0.11616252	-6.032901987	1.61E-09	8.70E-08	Adamts7	protein_coding
ENSMUSG00000047986	64.00804004	2.586200608	0.429834557	6.01673497	1.78E-09	9.57E-08	Palm3	protein_coding
ENSMUSG00000025969	5126.729069	0.9033283	0.150275676	6.011141149	1.84E-09	9.87E-08	Nrp2	protein_coding
ENSMUSG00000097248	128.9857849	1.568888612	0.261093391	6.008917375	1.87E-09	9.97E-08	Gm2694	lincRNA
ENSMUSG00000086746	41.44971298	3.685942718	0.615638334	5.987188444	2.13E-09	1.14E-07	Gm15222	antisense
ENSMUSG00000091243	786.0258419	0.743613627	0.124498108	5.972890972	2.33E-09	1.23E-07	Vgll3	protein_coding
ENSMUSG00000022285	6161.281486	-0.448853722	0.075301885	-5.960723604	2.51E-09	1.33E-07	Ywhaz	protein_coding
ENSMUSG00000038250	761.5749307	0.622053154	0.104389169	5.958981778	2.54E-09	1.33E-07	Usp38	protein_coding
ENSMUSG00000035621	3913.637307	-0.5744217	0.096428567	-5.956966062	2.57E-09	1.35E-07	Midn	protein_coding
ENSMUSG00000044951	147.1319199	-2.701822984	0.454079473	-5.950110383	2.68E-09	1.40E-07	Mylk4	protein_coding
ENSMUSG00000005469	2714.671455	0.592706956	0.099641481	5.948395665	2.71E-09	1.41E-07	Prkaca	protein_coding
ENSMUSG00000027335	50.37791033	2.123244189	0.357146942	5.945015741	2.76E-09	1.43E-07	Adra1d	protein_coding
ENSMUSG00000004698	155.3225502	-1.545858427	0.260077645	-5.943834301	2.78E-09	1.44E-07	Hdac9	protein_coding
ENSMUSG00000028223	359.9473533	0.76641202	0.12903636	5.93950436	2.86E-09	1.47E-07	Decr1	protein_coding
ENSMUSG00000029093	3688.543701	-1.090413274	0.183592174	-5.939323276	2.86E-09	1.47E-07	Sorcs2	protein_coding
ENSMUSG00000072964	465.7841802	0.742461124	0.1250463	5.937489753	2.89E-09	1.48E-07	Bhlhb9	protein_coding
ENSMUSG00000037185	1063.724172	-1.152636692	0.194327825	-5.931403243	3.00E-09	1.53E-07	Krt80	protein_coding
ENSMUSG00000057315	199.2697908	-1.416661059	0.239101155	-5.92494443	3.12E-09	1.58E-07	Arhgap24	protein_coding
ENSMUSG00000079243	2544.941607	-1.120440293	0.189536002	-5.911490596	3.39E-09	1.71E-07	Xirp1	protein_coding
ENSMUSG00000026121	938.7725498	-0.959618863	0.162509133	-5.905014949	3.53E-09	1.77E-07	Sema4c	protein_coding
ENSMUSG00000000594	348.7521928	1.077098702	0.182524924	5.901104792	3.61E-09	1.81E-07	Gm2a	protein_coding
ENSMUSG00000022587	4956.894669	0.614607471	0.104168208	5.900144391	3.63E-09	1.81E-07	Ly6e	protein_coding
ENSMUSG00000022253	434.0488832	0.805002902	0.136479866	5.898327159	3.67E-09	1.83E-07	Nadk2	protein_coding
ENSMUSG00000022883	192.2388619	-1.24726858	0.211548946	-5.895886519	3.73E-09	1.85E-07	Robo1	protein_coding
ENSMUSG00000022091	1595.312694	0.727762884	0.123479309	5.893804319	3.77E-09	1.86E-07	Sorbs3	protein_coding
ENSMUSG00000031696	5217.840747	0.564357921	0.09583896	5.888606456	3.89E-09	1.92E-07	Vps35	protein_coding
ENSMUSG00000047428	108.4850989	1.556339404	0.264360678	5.887181914	3.93E-09	1.92E-07	Dlk2	protein_coding
ENSMUSG00000039577	38.43539953	2.249247506	0.382060785	5.887145704	3.93E-09	1.92E-07	Nphp4	protein_coding
ENSMUSG00000054675	979.4258808	0.875082695	0.148715724	5.884264776	4.00E-09	1.95E-07	Tmem119	protein_coding
ENSMUSG00000022382	73.70445575	-2.287609664	0.388925965	-5.881864074	4.06E-09	1.97E-07	Wnt7b	protein_coding
ENSMUSG00000056486	316.0477555	-1.043738667	0.177712951	-5.873171669	4.28E-09	2.07E-07	Chn1	protein_coding
ENSMUSG00000016552	308.8427223	1.215075045	0.206954094	5.87122981	4.33E-09	2.09E-07	Foxred2	protein_coding
ENSMUSG00000001131	3590.090638	-0.441216731	0.075166544	-5.86985526	4.36E-09	2.10E-07	Timp1	protein_coding
ENSMUSG00000028019	1222.355508	-0.710942896	0.121181259	-5.866772629	4.44E-09	2.13E-07	Pdgfc	protein_coding
ENSMUSG00000025213	48.50242294	2.27537655	0.387984124	5.864612523	4.50E-09	2.15E-07	Kazald1	protein_coding
ENSMUSG00000063506	699.3695392	-0.956868802	0.163456129	-5.853979352	4.80E-09	2.28E-07	Arhgap22	protein_coding
ENSMUSG00000031626	1375.433325	-0.683186186	0.116731447	-5.852631856	4.84E-09	2.29E-07	Sorbs2	protein_coding
ENSMUSG00000036712	1482.557666	0.674904677	0.115562637	5.840163349	5.21E-09	2.46E-07	Cyld	protein_coding
ENSMUSG00000085795	859.9256863	-0.681715862	0.11688437	-5.832395388	5.46E-09	2.57E-07	Zfp703	protein_coding
ENSMUSG00000050079	653.4252176	0.684485272	0.1177557	5.812757024	6.15E-09	2.88E-07	Rspry1	protein_coding
ENSMUSG00000068015	577.2735402	0.724936709	0.124776465	5.809883389	6.25E-09	2.92E-07	Lrch1	protein_coding
ENSMUSG00000004098	3556.380918	-1.468721964	0.2528539	-5.808579428	6.30E-09	2.93E-07	Col5a3	protein_coding
ENSMUSG00000029119	668.17341	0.898949682	0.154772803	5.80818893	6.32E-09	2.93E-07	Man2b2	protein_coding
ENSMUSG00000027799	341.7004443	1.111782383	0.19182601	5.795785369	6.80E-09	3.15E-07	Nbea	protein_coding
ENSMUSG00000052430	66.42801613	2.36023604	0.407273731	5.795208135	6.82E-09	3.15E-07	Bmpr1b	protein_coding
ENSMUSG00000036181	383.3564872	-1.077103493	0.185923222	-5.793270376	6.90E-09	3.17E-07	H1f2	protein_coding
ENSMUSG00000025997	105.712097	1.557751563	0.269075913	5.789264245	7.07E-09	3.24E-07	Ikzf2	protein_coding
ENSMUSG00000028576	7707.932202	-0.661325486	0.114656266	-5.767896565	8.03E-09	3.67E-07	Ift74	protein_coding
ENSMUSG00000048644	256.617615	-1.124586712	0.195035356	-5.766065891	8.11E-09	3.69E-07	Ctxn1	protein_coding
ENSMUSG00000024534	42.85998228	2.759633778	0.479091678	5.760137165	8.40E-09	3.81E-07	Sncaip	protein_coding
ENSMUSG00000040907	583.8955934	-1.444022019	0.251288311	-5.746475087	9.11E-09	4.12E-07	Atp1a3	protein_coding
ENSMUSG00000034201	1738.778349	-0.524570473	0.091404188	-5.739020118	9.52E-09	4.29E-07	Gas2l1	protein_coding
ENSMUSG00000024521	212.1925851	-1.196923461	0.20860157	-5.737844921	9.59E-09	4.31E-07	Pmaip1	protein_coding
ENSMUSG00000021822	1405.648083	-0.992725507	0.173287697	-5.728770856	1.01E-08	4.53E-07	Plau	protein_coding
ENSMUSG00000019899	1217.2652	-0.810620288	0.141551294	-5.726689348	1.02E-08	4.57E-07	Lama2	protein_coding
ENSMUSG00000003847	6852.964797	0.611366201	0.106782277	5.725352724	1.03E-08	4.59E-07	Nfat5	protein_coding
ENSMUSG00000013033	1174.973315	0.685275266	0.120013124	5.710002754	1.13E-08	5.01E-07	Adgrl1	protein_coding
ENSMUSG00000034959	46.17254587	2.02638424	0.354916337	5.709470171	1.13E-08	5.01E-07	Rubcnl	protein_coding
ENSMUSG00000045679	605.038146	0.649413916	0.113852198	5.704008602	1.17E-08	5.16E-07	Pqlc3	protein_coding
ENSMUSG00000041886	342.2654414	-1.501206925	0.263240774	-5.702790278	1.18E-08	5.18E-07	Macc1	protein_coding
ENSMUSG00000000693	2089.085393	0.560496053	0.098408849	5.695585898	1.23E-08	5.39E-07	Loxl3	protein_coding
ENSMUSG00000049134	2154.888986	-1.235576011	0.217195118	-5.688783529	1.28E-08	5.59E-07	Nrap	protein_coding
ENSMUSG00000027985	386.0167125	-1.055106174	0.185768423	-5.679685263	1.35E-08	5.88E-07	Lef1	protein_coding
ENSMUSG00000017817	2689.015575	-0.539132821	0.094986544	-5.675886244	1.38E-08	5.99E-07	Jph2	protein_coding
ENSMUSG00000033066	184.410008	1.807829528	0.318933534	5.668358246	1.44E-08	6.24E-07	Gas7	protein_coding
ENSMUSG00000078249	806.4776862	-0.748083526	0.132035913	-5.665757953	1.46E-08	6.31E-07	Hmga1b	protein_coding
ENSMUSG00000053702	23.82821108	-4.367101498	0.771415364	-5.661154422	1.50E-08	6.47E-07	Nebl	protein_coding
ENSMUSG00000023191	324.57024	0.929872067	0.164406459	5.655933926	1.55E-08	6.64E-07	P3h3	protein_coding
ENSMUSG00000028664	601.1915947	0.806014024	0.142707045	5.648032464	1.62E-08	6.94E-07	Ephb2	protein_coding
ENSMUSG00000028883	1504.824668	0.728581575	0.129017951	5.647133373	1.63E-08	6.95E-07	Sema3a	protein_coding
ENSMUSG00000086454	109.5121574	-1.569716123	0.278076373	-5.644910096	1.65E-08	7.02E-07	Platr14	processed_transcript
ENSMUSG00000020108	319.082445	-0.901572643	0.159735102	-5.644173575	1.66E-08	7.03E-07	Ddit4	protein_coding
ENSMUSG00000016918	1711.023757	-0.946567128	0.167873619	-5.63856986	1.71E-08	7.24E-07	Sulf1	protein_coding
ENSMUSG00000042363	124.5145466	1.301494521	0.231117045	5.631322078	1.79E-08	7.53E-07	Lgalsl	protein_coding
ENSMUSG00000045136	1540.054038	-0.655823121	0.116506614	-5.629063435	1.81E-08	7.59E-07	Tubb2b	protein_coding
ENSMUSG00000045763	3685.299941	-0.531819705	0.094482874	-5.628741806	1.82E-08	7.59E-07	Basp1	protein_coding
ENSMUSG00000075289	187.583998	1.423259699	0.252883195	5.628130796	1.82E-08	7.60E-07	Carns1	protein_coding
ENSMUSG00000006494	779.3928875	0.685258727	0.121816506	5.625335574	1.85E-08	7.70E-07	Pdk1	protein_coding
ENSMUSG00000048782	110.2387108	2.00751599	0.357086818	5.621926911	1.89E-08	7.83E-07	Insc	protein_coding
ENSMUSG00000021097	471.3824245	-0.948346647	0.168736605	-5.620278094	1.91E-08	7.88E-07	Clmn	protein_coding
ENSMUSG00000055027	640.7895129	-1.428345139	0.254239677	-5.618104757	1.93E-08	7.96E-07	Smyd1	protein_coding
ENSMUSG00000009739	278.494914	-0.964854426	0.172027107	-5.608734845	2.04E-08	8.38E-07	Pou6f1	protein_coding
ENSMUSG00000025931	436.4429409	-1.174986057	0.209730087	-5.602372434	2.11E-08	8.66E-07	Paqr8	protein_coding
ENSMUSG00000029161	166.7440057	1.064244578	0.190178503	5.596029849	2.19E-08	8.96E-07	Cgref1	protein_coding
ENSMUSG00000026202	2062.456534	-0.573819384	0.102557404	-5.595104426	2.20E-08	8.96E-07	Tuba4a	protein_coding
ENSMUSG00000026042	27877.07519	0.53296165	0.095255072	5.595099957	2.20E-08	8.96E-07	Col5a2	protein_coding
ENSMUSG00000007783	179.0035223	1.283048211	0.2298236	5.582752207	2.37E-08	9.59E-07	Cpt1c	protein_coding
ENSMUSG00000045954	843.8926816	0.606641805	0.108686938	5.581552075	2.38E-08	9.63E-07	Cavin2	protein_coding
ENSMUSG00000030861	871.1924666	0.703518539	0.126500666	5.561382088	2.68E-08	1.08E-06	Acadsb	protein_coding
ENSMUSG00000020654	54.33692843	1.8230048	0.32841948	5.55084247	2.84E-08	1.14E-06	Adcy3	protein_coding
ENSMUSG00000059248	5922.274509	-0.519922018	0.093696797	-5.548983891	2.87E-08	1.15E-06	Septin9	protein_coding
ENSMUSG00000039883	1860.74827	-1.095356511	0.197466548	-5.547048468	2.91E-08	1.16E-06	Lrrc17	protein_coding
ENSMUSG00000022893	978.5638321	0.889601478	0.160560593	5.540596612	3.01E-08	1.20E-06	Adamts1	protein_coding
ENSMUSG00000008575	925.5353	0.657946262	0.119191395	5.520081922	3.39E-08	1.34E-06	Nfib	protein_coding
ENSMUSG00000024736	1694.187998	-0.735903799	0.13335948	-5.518196375	3.42E-08	1.36E-06	Tmem132a	protein_coding
ENSMUSG00000021892	404.715163	0.729974395	0.13261707	5.504377335	3.70E-08	1.46E-06	Sh3bp5	protein_coding
ENSMUSG00000018819	2562.093776	-0.643042371	0.116976995	-5.497169497	3.86E-08	1.52E-06	Lsp1	protein_coding
ENSMUSG00000079523	9629.384195	-0.659050002	0.119905042	-5.496432758	3.88E-08	1.52E-06	Tmsb10	protein_coding
ENSMUSG00000027068	118.8569432	1.317532391	0.2397343	5.495802605	3.89E-08	1.52E-06	Dhrs9	protein_coding
ENSMUSG00000038859	2080.453899	-0.694418966	0.126569918	-5.48644556	4.10E-08	1.60E-06	Baiap2l1	protein_coding
ENSMUSG00000042988	67.89931827	1.783277017	0.325517519	5.478282779	4.29E-08	1.67E-06	Notum	protein_coding
ENSMUSG00000054793	298.4621839	-1.002907888	0.183214632	-5.473950837	4.40E-08	1.71E-06	Cadm4	protein_coding
ENSMUSG00000036377	269.530268	-0.795870298	0.145400243	-5.473651757	4.41E-08	1.71E-06	C530008M17Rik	protein_coding
ENSMUSG00000039942	193.7992119	-0.931097526	0.170487129	-5.461394823	4.72E-08	1.82E-06	Ptger4	protein_coding
ENSMUSG00000026430	236.6369828	1.020679303	0.1869085	5.46085012	4.74E-08	1.82E-06	Rassf5	protein_coding
ENSMUSG00000049866	2810.359659	-0.731752138	0.134101974	-5.456684298	4.85E-08	1.86E-06	Arl4c	protein_coding
ENSMUSG00000026547	6657.601059	-0.428742363	0.078739975	-5.445040629	5.18E-08	1.98E-06	Tagln2	protein_coding
ENSMUSG00000023048	941.4349742	-0.646138738	0.118740754	-5.441591996	5.28E-08	2.02E-06	Prr13	protein_coding
ENSMUSG00000027750	4058.520877	-2.176172523	0.400664419	-5.431409477	5.59E-08	2.12E-06	Postn	protein_coding
ENSMUSG00000022054	898.5963371	-0.843526492	0.155309759	-5.431252344	5.60E-08	2.12E-06	Nefm	protein_coding
ENSMUSG00000022469	123.9210967	1.561942744	0.287738043	5.428349783	5.69E-08	2.15E-06	Rapgef3	protein_coding
ENSMUSG00000027763	8672.417156	0.544155917	0.100631076	5.40743417	6.39E-08	2.41E-06	Mbnl1	protein_coding
ENSMUSG00000007888	2051.233768	1.406708695	0.260198861	5.406283065	6.43E-08	2.42E-06	Crlf1	protein_coding
ENSMUSG00000018796	609.7679041	0.756687225	0.14003716	5.403474513	6.54E-08	2.45E-06	Acsl1	protein_coding
ENSMUSG00000057751	21.31361774	3.134886342	0.58102849	5.395408997	6.84E-08	2.56E-06	Megf6	protein_coding
ENSMUSG00000113909	188.794286	-2.161943749	0.401730441	-5.381578108	7.38E-08	2.75E-06	Gm36377	lincRNA
ENSMUSG00000001751	560.9443765	0.837692109	0.155661351	5.381503507	7.39E-08	2.75E-06	Naglu	protein_coding
ENSMUSG00000002104	887.9093293	-0.813949088	0.151409408	-5.375815814	7.62E-08	2.83E-06	Rapsn	protein_coding
ENSMUSG00000025867	650.891495	-0.744809958	0.138781731	-5.366772367	8.02E-08	2.97E-06	Cplx2	protein_coding
ENSMUSG00000026365	1569.020699	1.937180993	0.361082675	5.364923677	8.10E-08	2.99E-06	Cfh	protein_coding
ENSMUSG00000002799	970.2733086	-0.672242982	0.125430387	-5.35949062	8.35E-08	3.07E-06	Jag2	protein_coding
ENSMUSG00000020027	532.5758315	-0.863161781	0.161058079	-5.359319997	8.35E-08	3.07E-06	Socs2	protein_coding
ENSMUSG00000044217	3848.419297	1.341266995	0.250483075	5.354721045	8.57E-08	3.14E-06	Aqp5	protein_coding
ENSMUSG00000079018	320.5141926	0.986641198	0.184375605	5.351256722	8.73E-08	3.19E-06	Ly6c1	protein_coding
ENSMUSG00000024803	13593.72986	-0.576179349	0.107683525	-5.350673159	8.76E-08	3.20E-06	Ankrd1	protein_coding
ENSMUSG00000009687	626.3853021	0.791996661	0.148354103	5.338555833	9.37E-08	3.41E-06	Fxyd5	protein_coding
ENSMUSG00000031691	2271.3356	0.540704659	0.10132683	5.336243697	9.49E-08	3.44E-06	Tnpo2	protein_coding
ENSMUSG00000050447	73.48256127	-1.426479734	0.267372961	-5.335168265	9.55E-08	3.45E-06	Lypd6	protein_coding
ENSMUSG00000041577	1469.310792	4.04035061	0.757355248	5.334815626	9.56E-08	3.45E-06	Prelp	protein_coding
ENSMUSG00000000223	814.490169	-0.590187097	0.110671631	-5.332776738	9.67E-08	3.48E-06	Drp2	protein_coding
ENSMUSG00000040631	122.1474339	1.130524496	0.212272969	5.325805268	1.01E-07	3.61E-06	Dok4	protein_coding
ENSMUSG00000022483	12.16217184	5.251755617	0.987524301	5.318102663	1.05E-07	3.75E-06	Col2a1	protein_coding
ENSMUSG00000044456	501.134809	-0.737923398	0.138760202	-5.317975822	1.05E-07	3.75E-06	Rin3	protein_coding
ENSMUSG00000039629	84.31451357	-1.435563723	0.269999812	-5.316906384	1.06E-07	3.76E-06	Strip2	protein_coding
ENSMUSG00000018217	1064.130795	0.808189622	0.152014926	5.316514931	1.06E-07	3.76E-06	Pmp22	protein_coding
ENSMUSG00000049511	106.9894439	-1.225676019	0.230560459	-5.31607209	1.06E-07	3.76E-06	Htr1b	protein_coding
ENSMUSG00000024210	346.9943867	2.488500027	0.468141215	5.315703781	1.06E-07	3.76E-06	Ip6k3	protein_coding
ENSMUSG00000040473	186.711423	1.024733232	0.193031398	5.308634975	1.10E-07	3.90E-06	Cfap69	protein_coding
ENSMUSG00000029659	402.2367772	1.252817978	0.237054458	5.284937438	1.26E-07	4.42E-06	Medag	protein_coding
ENSMUSG00000047139	187.2094985	0.965765369	0.183155069	5.272938263	1.34E-07	4.71E-06	Cd24a	protein_coding
ENSMUSG00000028578	2846.526344	-0.716148707	0.135847285	-5.271718952	1.35E-07	4.73E-06	Caap1	protein_coding
ENSMUSG00000025034	1787.352797	-0.517258828	0.098292635	-5.262437315	1.42E-07	4.96E-06	Trim8	protein_coding
ENSMUSG00000037892	243.49494	1.189123078	0.226129257	5.258598976	1.45E-07	5.06E-06	Pcdh18	protein_coding
ENSMUSG00000033788	679.7140739	1.11159109	0.211413548	5.257899039	1.46E-07	5.06E-06	Dysf	protein_coding
ENSMUSG00000055926	394.3948983	-0.902825443	0.171813212	-5.254691604	1.48E-07	5.14E-06	Gm14137	protein_coding
ENSMUSG00000046731	767.9016305	-0.632718753	0.120629382	-5.245146259	1.56E-07	5.40E-06	Kctd11	protein_coding
ENSMUSG00000062380	465.5458625	-1.242334715	0.236900388	-5.244122743	1.57E-07	5.42E-06	Tubb3	protein_coding
ENSMUSG00000037217	524.9285203	-0.687953676	0.131244642	-5.241765785	1.59E-07	5.46E-06	Syn1	protein_coding
ENSMUSG00000018417	930.3389955	-0.642405234	0.122560087	-5.241553346	1.59E-07	5.46E-06	Myo1b	protein_coding
ENSMUSG00000038058	104.0197792	1.535535611	0.293646418	5.229199198	1.70E-07	5.83E-06	Nod1	protein_coding
ENSMUSG00000023055	2062.517371	-0.610972141	0.117116623	-5.216784151	1.82E-07	6.22E-06	Calcoco1	protein_coding
ENSMUSG00000056073	59.01819667	1.956876788	0.375323764	5.213836625	1.85E-07	6.30E-06	Grik2	protein_coding
ENSMUSG00000035273	59.80058362	1.498653043	0.287627135	5.210402157	1.88E-07	6.40E-06	Hpse	protein_coding
ENSMUSG00000028226	55.06113098	1.93939828	0.372482281	5.206686012	1.92E-07	6.52E-06	Mmp16	protein_coding
ENSMUSG00000006435	697.9684673	-0.823873107	0.158492852	-5.198172013	2.01E-07	6.81E-06	Neurl1a	protein_coding
ENSMUSG00000027646	1194.158156	-0.699762276	0.134699001	-5.19500716	2.05E-07	6.91E-06	Src	protein_coding
ENSMUSG00000031298	229.6908727	0.968081468	0.186628618	5.18720805	2.13E-07	7.18E-06	Adgrg2	protein_coding
ENSMUSG00000028073	33.99264123	2.219035063	0.42810336	5.183409591	2.18E-07	7.31E-06	Pear1	protein_coding
ENSMUSG00000017144	621.272207	0.832044988	0.160593153	5.181073864	2.21E-07	7.39E-06	Rnd3	protein_coding
ENSMUSG00000073433	87.46731272	-1.665560284	0.321626793	-5.178549553	2.24E-07	7.47E-06	Arhgdig	protein_coding
ENSMUSG00000024892	471.9056477	0.877563467	0.169551815	5.175783394	2.27E-07	7.56E-06	Pcx	protein_coding
ENSMUSG00000024891	285.4990676	-0.817941405	0.158056842	-5.174982576	2.28E-07	7.58E-06	Slc29a2	protein_coding
ENSMUSG00000033581	754.5076542	-0.643994892	0.124526613	-5.171544294	2.32E-07	7.70E-06	Igf2bp2	protein_coding
ENSMUSG00000034573	627.2745608	0.776218894	0.150246975	5.166286332	2.39E-07	7.90E-06	Ptpn13	protein_coding
ENSMUSG00000019849	4660.03199	-0.456759424	0.088458846	-5.163524571	2.42E-07	8.00E-06	Prep	protein_coding
ENSMUSG00000071470	46.28805243	-2.130260925	0.412785331	-5.160699196	2.46E-07	8.10E-06	Ccnb1ip1	protein_coding
ENSMUSG00000050248	574.3528969	0.604589003	0.1173642	5.151392003	2.59E-07	8.50E-06	Evc2	protein_coding
ENSMUSG00000050395	198.0394295	1.138844297	0.221106221	5.150666006	2.60E-07	8.51E-06	Tnfsf15	protein_coding
ENSMUSG00000022114	867.2030725	-0.624155253	0.121240804	-5.148062617	2.63E-07	8.61E-06	Spry2	protein_coding
ENSMUSG00000056481	682.7930897	1.024970487	0.199386337	5.140625495	2.74E-07	8.93E-06	Cd248	protein_coding
ENSMUSG00000028399	1005.00406	-0.614619087	0.119573734	-5.140084403	2.75E-07	8.94E-06	Ptprd	protein_coding
ENSMUSG00000000317	28.89854645	2.122033556	0.412883817	5.139541605	2.75E-07	8.94E-06	Bcl6b	protein_coding
ENSMUSG00000028906	426.1784818	-0.804988269	0.156725544	-5.136292699	2.80E-07	9.06E-06	Epb41	protein_coding
ENSMUSG00000021054	1118.382542	0.642337135	0.125063828	5.136074471	2.81E-07	9.06E-06	Sgpp1	protein_coding
ENSMUSG00000034656	123.4701622	1.065479994	0.207465946	5.135686187	2.81E-07	9.06E-06	Cacna1a	protein_coding
ENSMUSG00000022475	1720.902576	0.50304424	0.097955402	5.135441548	2.81E-07	9.06E-06	Hdac7	protein_coding
ENSMUSG00000031596	591.4906184	1.253055044	0.244173857	5.131814924	2.87E-07	9.21E-06	Slc7a2	protein_coding
ENSMUSG00000028370	40.67778556	-2.648772569	0.516876347	-5.124576862	2.98E-07	9.55E-06	Pappa	protein_coding
ENSMUSG00000028792	1286.003033	-0.515482166	0.10063325	-5.122384157	3.02E-07	9.64E-06	Ak2	protein_coding
ENSMUSG00000021457	161.9215562	0.965671781	0.188704666	5.117370965	3.10E-07	9.88E-06	Syk	protein_coding
ENSMUSG00000031824	486.1554616	-0.747485817	0.146223807	-5.111929657	3.19E-07	1.01E-05	6430548M08Rik	protein_coding
ENSMUSG00000027339	55.83400842	2.060177792	0.403110196	5.110706237	3.21E-07	1.02E-05	Rassf2	protein_coding
ENSMUSG00000044285	164.4510317	-7.876909211	1.542937483	-5.105138281	3.31E-07	1.05E-05	Ubb-ps	transcribed_processed_pseudogene
ENSMUSG00000025764	1625.158822	0.540370224	0.105924214	5.101479673	3.37E-07	1.06E-05	Jade1	protein_coding
ENSMUSG00000015653	2121.882276	0.825898023	0.162004474	5.097995149	3.43E-07	1.08E-05	Steap2	protein_coding
ENSMUSG00000021728	260.3985957	0.97954228	0.192227172	5.095753471	3.47E-07	1.09E-05	Emb	protein_coding
ENSMUSG00000040713	725.5988288	0.655157299	0.128792907	5.086905125	3.64E-07	1.14E-05	Creg1	protein_coding
ENSMUSG00000004885	675.5310813	1.215612886	0.23901385	5.085951661	3.66E-07	1.15E-05	Crabp2	protein_coding
ENSMUSG00000031024	1171.639647	0.498349017	0.098012965	5.084521391	3.69E-07	1.15E-05	Denn2b	protein_coding
ENSMUSG00000040265	157.3326995	-1.333627815	0.262388853	-5.082638997	3.72E-07	1.16E-05	Dnm3	protein_coding
ENSMUSG00000020216	1125.693056	-1.021034854	0.200959805	-5.080791416	3.76E-07	1.17E-05	Jsrp1	protein_coding
ENSMUSG00000020902	1331.330374	-0.647123363	0.12743053	-5.078244303	3.81E-07	1.18E-05	Ntn1	protein_coding
ENSMUSG00000032036	141.917898	1.135650135	0.223650518	5.077788974	3.82E-07	1.18E-05	Kirrel3	protein_coding
ENSMUSG00000020241	9137.609082	2.913594962	0.573964175	5.076266234	3.85E-07	1.19E-05	Col6a2	protein_coding
ENSMUSG00000029718	10427.92359	0.495140176	0.097581601	5.074114064	3.89E-07	1.20E-05	Pcolce	protein_coding
ENSMUSG00000059552	2286.643311	-0.530886889	0.10466448	-5.072273707	3.93E-07	1.21E-05	Trp53	protein_coding
ENSMUSG00000023991	1556.999762	-0.593412308	0.117041524	-5.070100671	3.98E-07	1.22E-05	Foxp4	protein_coding
ENSMUSG00000024066	684.3006861	1.041753272	0.205494773	5.069487931	3.99E-07	1.22E-05	Xdh	protein_coding
ENSMUSG00000031827	599.8801479	-0.896996634	0.17705229	-5.066280894	4.06E-07	1.24E-05	Cotl1	protein_coding
ENSMUSG00000022377	4355.613369	0.555002281	0.109722497	5.058235966	4.23E-07	1.29E-05	Asap1	protein_coding
ENSMUSG00000038527	231.7653834	1.151123216	0.22778598	5.053529706	4.34E-07	1.32E-05	C1rl	protein_coding
ENSMUSG00000041117	428.6901638	-0.87145251	0.172832066	-5.042192293	4.60E-07	1.40E-05	Ccdc8	protein_coding
ENSMUSG00000070462	733.7324032	-0.572772221	0.113671179	-5.038851769	4.68E-07	1.42E-05	Tlnrd1	protein_coding
ENSMUSG00000040209	408.9404666	-0.76818961	0.153120982	-5.016880128	5.25E-07	1.59E-05	Zfp704	protein_coding
ENSMUSG00000031948	3508.066524	-0.376674454	0.075155997	-5.011901469	5.39E-07	1.63E-05	Kars	protein_coding
ENSMUSG00000059336	43.61008394	-1.80399527	0.360015389	-5.010883773	5.42E-07	1.63E-05	Slc14a1	protein_coding
ENSMUSG00000009614	212.4149583	0.976876226	0.195315241	5.001536093	5.69E-07	1.71E-05	Sardh	protein_coding
ENSMUSG00000031715	2860.943233	0.51712967	0.103473826	4.997685782	5.80E-07	1.74E-05	Smarca5	protein_coding
ENSMUSG00000031925	251.2216902	1.006318453	0.201524541	4.993528085	5.93E-07	1.77E-05	Maml2	protein_coding
ENSMUSG00000004317	2809.055559	-0.634449246	0.127115333	-4.991130762	6.00E-07	1.79E-05	Clcn5	protein_coding
ENSMUSG00000069662	1981.017619	-0.494154683	0.099035747	-4.989659771	6.05E-07	1.80E-05	Marcks	protein_coding
ENSMUSG00000022952	2054.457021	-0.587133147	0.117713891	-4.987798297	6.11E-07	1.81E-05	Runx1	protein_coding
ENSMUSG00000038507	250.6832349	0.760237868	0.152551858	4.983471705	6.25E-07	1.85E-05	Parp12	protein_coding
ENSMUSG00000039911	458.2479229	-0.860873359	0.172755641	-4.983185228	6.25E-07	1.85E-05	Spsb1	protein_coding
ENSMUSG00000040511	1391.812433	-0.593226377	0.119159038	-4.97844213	6.41E-07	1.89E-05	Pvr	protein_coding
ENSMUSG00000040613	111.212187	1.276897478	0.256538735	4.977406149	6.44E-07	1.90E-05	Apobec1	protein_coding
ENSMUSG00000034413	52.58451079	1.768677521	0.355397323	4.976620268	6.47E-07	1.90E-05	Neurl1b	protein_coding
ENSMUSG00000008393	1603.19537	-0.498288068	0.100143484	-4.975741266	6.50E-07	1.91E-05	Carhsp1	protein_coding
ENSMUSG00000002489	527.9312667	0.84293351	0.169779309	4.964877736	6.87E-07	2.01E-05	Tiam1	protein_coding
ENSMUSG00000025324	418.3420271	0.689932726	0.139014629	4.963022453	6.94E-07	2.03E-05	Atp10a	protein_coding
ENSMUSG00000061689	7304.987606	-0.53147588	0.107378579	-4.94955218	7.44E-07	2.17E-05	Dlgap4	protein_coding
ENSMUSG00000024130	250.8483132	0.968027197	0.195625301	4.948374222	7.48E-07	2.18E-05	Abca3	protein_coding
ENSMUSG00000001552	2029.923779	-0.719912196	0.145693622	-4.941274603	7.76E-07	2.25E-05	Jup	protein_coding
ENSMUSG00000008734	1390.603592	-0.752504111	0.152298019	-4.940997382	7.77E-07	2.25E-05	Gprc5b	protein_coding
ENSMUSG00000039167	26.0612784	2.891285048	0.585229972	4.940425449	7.80E-07	2.25E-05	Adgrl4	protein_coding
ENSMUSG00000031750	228.2370139	-0.816122959	0.165226299	-4.939425296	7.84E-07	2.26E-05	Il34	protein_coding
ENSMUSG00000000435	593.1211048	-0.609172294	0.12336875	-4.93781688	7.90E-07	2.27E-05	Myf5	protein_coding
ENSMUSG00000006589	1521.510354	-0.485950357	0.098569335	-4.930035869	8.22E-07	2.36E-05	Aprt	protein_coding
ENSMUSG00000047747	825.8798155	0.850970092	0.172685312	4.927866072	8.31E-07	2.38E-05	Rnf150	protein_coding
ENSMUSG00000027805	175.2320968	0.969463734	0.196843096	4.925058343	8.43E-07	2.41E-05	Pfn2	protein_coding
ENSMUSG00000038387	742.7943343	-0.702837268	0.142726938	-4.924349081	8.46E-07	2.42E-05	Rras	protein_coding
ENSMUSG00000024754	1047.983761	0.747339588	0.152126888	4.912606814	8.99E-07	2.56E-05	Cemip2	protein_coding
ENSMUSG00000081534	2779.377285	0.556648471	0.113357463	4.910558649	9.08E-07	2.58E-05	Slc48a1	protein_coding
ENSMUSG00000037573	1371.329679	0.624903524	0.127483127	4.901852793	9.49E-07	2.69E-05	Tob1	protein_coding
ENSMUSG00000031274	1051.016167	0.970547839	0.198321621	4.893807503	9.89E-07	2.80E-05	Col4a5	protein_coding
ENSMUSG00000033009	855.59788	0.585376789	0.119626537	4.893368996	9.91E-07	2.80E-05	Ogfod1	protein_coding
ENSMUSG00000022186	3595.010765	0.433230272	0.088568731	4.891458507	1.00E-06	2.82E-05	Oxct1	protein_coding
ENSMUSG00000036908	54.92240355	-2.617985638	0.535364851	-4.890096232	1.01E-06	2.84E-05	Unc93b1	protein_coding
ENSMUSG00000029070	3366.925013	0.465175576	0.095365738	4.877806053	1.07E-06	3.01E-05	Mxra8	protein_coding
ENSMUSG00000021185	469.0594618	0.781291423	0.16024225	4.875689293	1.08E-06	3.04E-05	Dglucy	protein_coding
ENSMUSG00000056888	85.13145023	-1.795437111	0.368290823	-4.875052534	1.09E-06	3.04E-05	Glipr1	protein_coding
ENSMUSG00000020609	124.3058758	1.192254588	0.244874551	4.868838289	1.12E-06	3.13E-05	Apob	protein_coding
ENSMUSG00000031652	1264.557622	0.635261836	0.130557657	4.865757029	1.14E-06	3.18E-05	N4bp1	protein_coding
ENSMUSG00000025789	16.35912043	-7.542378659	1.550429891	-4.864701527	1.15E-06	3.19E-05	St8sia2	protein_coding
ENSMUSG00000037999	17.10661553	3.160833656	0.649835857	4.864049317	1.15E-06	3.19E-05	Arap2	protein_coding
ENSMUSG00000028655	107.1789185	-1.203357165	0.247608968	-4.859909451	1.17E-06	3.25E-05	Mfsd2a	protein_coding
ENSMUSG00000018672	838.8905942	0.709763455	0.146063939	4.859265476	1.18E-06	3.26E-05	Copz2	protein_coding
ENSMUSG00000022479	791.1753078	0.739088962	0.152271076	4.853771201	1.21E-06	3.34E-05	Vdr	protein_coding
ENSMUSG00000034118	358.4815131	0.637638016	0.131532155	4.847772892	1.25E-06	3.44E-05	Tpst1	protein_coding
ENSMUSG00000032754	659.8368097	-0.755936996	0.156134966	-4.841561205	1.29E-06	3.54E-05	Slc8b1	protein_coding
ENSMUSG00000041605	211.5896397	-1.035668044	0.214209332	-4.834840919	1.33E-06	3.65E-05	Inava	protein_coding
ENSMUSG00000003411	15.9858174	3.111612865	0.64379304	4.83325024	1.34E-06	3.68E-05	Rab3b	protein_coding
ENSMUSG00000048349	113.4133081	-1.248216346	0.25832812	-4.831902721	1.35E-06	3.69E-05	Pou4f1	protein_coding
ENSMUSG00000031755	456.4217291	0.701609173	0.14530294	4.828595866	1.37E-06	3.75E-05	Bbs2	protein_coding
ENSMUSG00000064215	391.1237707	0.79750977	0.165202591	4.827465259	1.38E-06	3.76E-05	Ifi27	protein_coding
ENSMUSG00000026393	2417.285368	0.459491874	0.095312266	4.820910178	1.43E-06	3.88E-05	Nek7	protein_coding
ENSMUSG00000029869	1549.012181	0.654625644	0.13590625	4.816744206	1.46E-06	3.96E-05	Ephb6	protein_coding
ENSMUSG00000019866	1008.273353	0.616232355	0.12802988	4.813191677	1.49E-06	4.02E-05	Crybg1	protein_coding
ENSMUSG00000055932	2284.448679	0.561045587	0.116773996	4.804542159	1.55E-06	4.19E-05	Fto	protein_coding
ENSMUSG00000028059	7004.829283	-0.370426989	0.077163643	-4.800537877	1.58E-06	4.26E-05	Arhgef2	protein_coding
ENSMUSG00000003814	20799.95197	0.513590736	0.107155075	4.792966973	1.64E-06	4.42E-05	Calr	protein_coding
ENSMUSG00000039578	44.13089829	1.736845845	0.362602309	4.789947002	1.67E-06	4.48E-05	Ccser1	protein_coding
ENSMUSG00000033721	186.8955298	-0.86568702	0.180777789	-4.788680211	1.68E-06	4.50E-05	Vav3	protein_coding
ENSMUSG00000019326	52.01263	2.319488673	0.484415007	4.788226296	1.68E-06	4.50E-05	Aoc3	protein_coding
ENSMUSG00000057933	96.25520525	-1.154666528	0.241376329	-4.783677548	1.72E-06	4.59E-05	Gsta2	protein_coding
ENSMUSG00000047557	208.6145415	0.817170598	0.171062668	4.777024732	1.78E-06	4.74E-05	Lxn	protein_coding
ENSMUSG00000027508	100.0224216	-1.147752657	0.240374888	-4.774844282	1.80E-06	4.78E-05	Pag1	protein_coding
ENSMUSG00000025485	1243.747956	-0.597186331	0.125148573	-4.771818933	1.83E-06	4.84E-05	Ric8a	protein_coding
ENSMUSG00000030592	8633.582338	-1.261890051	0.26460926	-4.768880922	1.85E-06	4.91E-05	Ryr1	protein_coding
ENSMUSG00000007041	5090.852103	-0.334447683	0.070149029	-4.767673741	1.86E-06	4.93E-05	Clic1	protein_coding
ENSMUSG00000051747	63949.31599	-2.068687019	0.434446659	-4.761659405	1.92E-06	5.07E-05	Ttn	protein_coding
ENSMUSG00000030468	109.9863206	-1.207808016	0.25367687	-4.761206712	1.92E-06	5.07E-05	Siglecg	protein_coding
ENSMUSG00000014776	423.6376187	-0.755853352	0.159095156	-4.75095139	2.02E-06	5.32E-05	Nol3	protein_coding
ENSMUSG00000027381	187.9392554	-0.893585178	0.188120144	-4.750077035	2.03E-06	5.34E-05	Bcl2l11	protein_coding
ENSMUSG00000032741	4102.302548	-0.636963621	0.134134118	-4.748706969	2.05E-06	5.36E-05	Tpcn1	protein_coding
ENSMUSG00000030591	3595.183485	-0.506590466	0.10694974	-4.736715261	2.17E-06	5.67E-05	Psmd8	protein_coding
ENSMUSG00000021253	2271.443695	0.81600899	0.172278213	4.73657682	2.17E-06	5.67E-05	Tgfb3	protein_coding
ENSMUSG00000054555	555.423125	0.732367612	0.154673732	4.734919114	2.19E-06	5.71E-05	Adam12	protein_coding
ENSMUSG00000030498	265.9072695	0.788945577	0.166665341	4.733711115	2.20E-06	5.72E-05	Gas2	protein_coding
ENSMUSG00000019823	917.2005789	-0.544930257	0.11512016	-4.733578021	2.21E-06	5.72E-05	Mical1	protein_coding
ENSMUSG00000049932	758.9097384	-0.571400348	0.120772183	-4.731224818	2.23E-06	5.78E-05	H2ax	protein_coding
ENSMUSG00000030123	1529.268093	-0.608388832	0.128624058	-4.729976949	2.25E-06	5.80E-05	Plxnd1	protein_coding
ENSMUSG00000022332	134.4535795	-1.006495995	0.212815081	-4.729439237	2.25E-06	5.81E-05	Khdrbs3	protein_coding
ENSMUSG00000058355	5974.915449	0.419996105	0.088827065	4.728244774	2.26E-06	5.83E-05	Abce1	protein_coding
ENSMUSG00000020250	4104.326726	-0.453100975	0.095836876	-4.727835393	2.27E-06	5.83E-05	Txnrd1	protein_coding
ENSMUSG00000047945	654.1797284	-0.760695852	0.161015277	-4.724370672	2.31E-06	5.92E-05	Marcksl1	protein_coding
ENSMUSG00000027832	32.71146858	2.501471953	0.530274172	4.717318107	2.39E-06	6.12E-05	Ptx3	protein_coding
ENSMUSG00000027075	74.81630269	1.288353881	0.273165388	4.716387725	2.40E-06	6.14E-05	Slc43a1	protein_coding
ENSMUSG00000028381	4704.861933	-0.620299065	0.131572498	-4.71450397	2.42E-06	6.18E-05	Ugcg	protein_coding
ENSMUSG00000021944	322.4972715	-0.63070045	0.133985995	-4.707211762	2.51E-06	6.40E-05	Gata4	protein_coding
ENSMUSG00000024381	6594.829054	-0.480483146	0.102096433	-4.706169745	2.52E-06	6.42E-05	Bin1	protein_coding
ENSMUSG00000075592	135.5201607	1.315236085	0.279673677	4.702752506	2.57E-06	6.51E-05	Nynrin	protein_coding
ENSMUSG00000026193	226777.5315	-0.819583841	0.174345292	-4.700923281	2.59E-06	6.56E-05	Fn1	protein_coding
ENSMUSG00000030000	462.7012835	-0.779893582	0.165942325	-4.699786994	2.60E-06	6.59E-05	Add2	protein_coding
ENSMUSG00000022894	792.773168	1.859178547	0.395699858	4.698456448	2.62E-06	6.60E-05	Adamts5	protein_coding
ENSMUSG00000029185	1598.335998	0.734476039	0.156324802	4.698397368	2.62E-06	6.60E-05	Fam114a1	protein_coding
ENSMUSG00000042367	131.5039392	1.150798642	0.244943918	4.698212767	2.62E-06	6.60E-05	Gjb3	protein_coding
ENSMUSG00000051497	101.8101055	2.068683826	0.441562624	4.684916059	2.80E-06	7.03E-05	Kcnj16	protein_coding
ENSMUSG00000024030	111.4117738	1.710967611	0.365699245	4.678619483	2.89E-06	7.24E-05	Abcg1	protein_coding
ENSMUSG00000000753	11321.21887	-0.369889279	0.07922749	-4.668698673	3.03E-06	7.58E-05	Serpinf1	protein_coding
ENSMUSG00000079003	856.5182657	0.572449599	0.122790617	4.661997905	3.13E-06	7.82E-05	Samd1	protein_coding
ENSMUSG00000022528	438.6035909	-0.671581454	0.144170712	-4.658237768	3.19E-06	7.95E-05	Hes1	protein_coding
ENSMUSG00000030604	201.3949479	0.784620673	0.168451223	4.65785085	3.20E-06	7.95E-05	Zfp626	protein_coding
ENSMUSG00000067071	846.3629061	-0.791656825	0.170356102	-4.647070564	3.37E-06	8.36E-05	Hes6	protein_coding
ENSMUSG00000037022	242.8748652	0.904957653	0.194861035	4.64411806	3.42E-06	8.47E-05	Mmaa	protein_coding
ENSMUSG00000005087	6209.020067	-0.610542378	0.131534872	-4.641676899	3.46E-06	8.55E-05	Cd44	protein_coding
ENSMUSG00000030020	30.90130877	2.328320365	0.502105883	4.637110308	3.53E-06	8.71E-05	Prickle2	protein_coding
ENSMUSG00000037860	65.37834966	-1.464965069	0.315926551	-4.637043208	3.53E-06	8.71E-05	Aim2	protein_coding
ENSMUSG00000023809	652.7995416	-0.737094058	0.159068417	-4.633817761	3.59E-06	8.83E-05	Rps6ka2	protein_coding
ENSMUSG00000030872	909.959209	-0.450718728	0.097272149	-4.633584573	3.59E-06	8.83E-05	Gga2	protein_coding
ENSMUSG00000034462	1462.562357	0.563585516	0.121679359	4.631726529	3.63E-06	8.89E-05	Pkd2	protein_coding
ENSMUSG00000068036	1238.795579	0.510657116	0.11031469	4.629094405	3.67E-06	8.99E-05	Afdn	protein_coding
ENSMUSG00000064339	53617.45572	-0.540202931	0.116761149	-4.626564003	3.72E-06	9.09E-05	mt-Rnr2	Mt_rRNA
ENSMUSG00000027221	558.5880147	0.761257251	0.164766774	4.620210926	3.83E-06	9.35E-05	Chst1	protein_coding
ENSMUSG00000003518	1335.708887	-0.542766525	0.117558958	-4.616972929	3.89E-06	9.48E-05	Dusp3	protein_coding
ENSMUSG00000031788	433.5633163	0.646725053	0.140101558	4.616116055	3.91E-06	9.51E-05	Kifc3	protein_coding
ENSMUSG00000019850	363.6492345	-0.633775201	0.13731724	-4.615408822	3.92E-06	9.52E-05	Tnfaip3	protein_coding
ENSMUSG00000026825	1711.900062	0.506714667	0.109812247	4.614373001	3.94E-06	9.55E-05	Dnm1	protein_coding
ENSMUSG00000071856	196.5633138	0.833533304	0.180859177	4.608742104	4.05E-06	9.80E-05	Mcc	protein_coding
ENSMUSG00000031647	2827.546759	-0.635246845	0.137961064	-4.604537158	4.13E-06	9.98E-05	Mfap3l	protein_coding
ENSMUSG00000053007	250.7946654	-0.901529255	0.195863237	-4.602850782	4.17E-06	0.000100452	Creb5	protein_coding
ENSMUSG00000020774	36.60323675	2.448811479	0.533004933	4.594350497	4.34E-06	0.000104454	Aspa	protein_coding
ENSMUSG00000023886	509.0129437	-0.734701776	0.159975095	-4.592600956	4.38E-06	0.000105152	Smoc2	protein_coding
ENSMUSG00000001510	316.9465111	-0.763782566	0.166414277	-4.589645661	4.44E-06	0.000106468	Dlx3	protein_coding
ENSMUSG00000054520	632.5554392	-0.745235599	0.162515757	-4.58562057	4.53E-06	0.000108354	Sh3bp2	protein_coding
ENSMUSG00000006219	643.0408988	-0.600549755	0.130983448	-4.58492857	4.54E-06	0.000108527	Fblim1	protein_coding
ENSMUSG00000025364	5658.160014	-0.31039114	0.067737625	-4.582255998	4.60E-06	0.000109735	Pa2g4	protein_coding
ENSMUSG00000022488	74.82489098	-1.362463501	0.297823081	-4.574741133	4.77E-06	0.000113554	Nckap1l	protein_coding
ENSMUSG00000028707	88.01527757	-1.25385164	0.274473217	-4.568211263	4.92E-06	0.000116949	Dmbx1	protein_coding
ENSMUSG00000023951	5455.160211	-0.392931422	0.086045351	-4.566561895	4.96E-06	0.000117672	Vegfa	protein_coding
ENSMUSG00000035517	595.3113042	0.547634771	0.120160116	4.557541943	5.18E-06	0.000122564	Tdrd7	protein_coding
ENSMUSG00000055489	487.6147087	-2.198418494	0.48239518	-4.557297807	5.18E-06	0.000122564	Ano5	protein_coding
ENSMUSG00000031697	931.7273962	0.532114516	0.116811849	4.555312836	5.23E-06	0.000123517	Orc6	protein_coding
ENSMUSG00000006403	1023.611334	-0.833949442	0.183188101	-4.552421461	5.30E-06	0.000125015	Adamts4	protein_coding
ENSMUSG00000072294	29.08788625	-2.026687782	0.445382106	-4.550447261	5.35E-06	0.000125981	Klf12	protein_coding
ENSMUSG00000026628	139.8791576	-1.063099621	0.233716159	-4.548678308	5.40E-06	0.00012683	Atf3	protein_coding
ENSMUSG00000037225	338.5895516	0.819909749	0.180278544	4.548016261	5.42E-06	0.000127016	Fgf2	protein_coding
ENSMUSG00000100798	62.55359239	-1.210526364	0.266425775	-4.543578276	5.53E-06	0.000129503	Gm19589	lincRNA
ENSMUSG00000015652	373.4686031	0.67559249	0.148911554	4.536870854	5.71E-06	0.000133464	Steap1	protein_coding
ENSMUSG00000001794	4604.558333	-0.467180022	0.10302765	-4.534511077	5.77E-06	0.000134739	Capns1	protein_coding
ENSMUSG00000026748	24.00185939	-5.008937071	1.105155031	-4.53233884	5.83E-06	0.000135905	Plxdc2	protein_coding
ENSMUSG00000029571	2463.297277	0.650616653	0.14361697	4.530221287	5.89E-06	0.000137045	Tmem106b	protein_coding
ENSMUSG00000064325	492.970489	-0.835605751	0.184478234	-4.52956282	5.91E-06	0.000137244	Hhip	protein_coding
ENSMUSG00000031770	2467.628339	0.531664429	0.117509111	4.524452834	6.06E-06	0.000140368	Herpud1	protein_coding
ENSMUSG00000032323	116.9753072	-1.284357002	0.283910174	-4.523814648	6.07E-06	0.000140558	Cyp11a1	protein_coding
ENSMUSG00000025083	445.8166425	0.80822257	0.178748404	4.521565239	6.14E-06	0.000141825	Afap1l2	protein_coding
ENSMUSG00000038319	102.529572	1.322016648	0.292473572	4.520123442	6.18E-06	0.000142439	Kcnh2	protein_coding
ENSMUSG00000057914	204.7838208	0.938496643	0.207634301	4.519949927	6.19E-06	0.000142439	Cacnb2	protein_coding
ENSMUSG00000047454	434.1967205	0.562801028	0.124660002	4.514688098	6.34E-06	0.00014578	Gphn	protein_coding
ENSMUSG00000020814	1783.554338	-0.541837965	0.120083255	-4.512185842	6.42E-06	0.000147268	Mxra7	protein_coding
ENSMUSG00000015937	1209.69535	-0.444872494	0.09864887	-4.509656252	6.49E-06	0.00014879	Macroh2a1	protein_coding
ENSMUSG00000003812	546.5010913	0.729127695	0.16185664	4.504774682	6.64E-06	0.000152002	Dnase2a	protein_coding
ENSMUSG00000001119	13379.80666	2.294600935	0.510334592	4.496267689	6.92E-06	0.00015786	Col6a1	protein_coding
ENSMUSG00000082229	35.28232792	-1.705172534	0.379285719	-4.495746737	6.93E-06	0.00015786	Nap1l2	protein_coding
ENSMUSG00000017652	67.86922043	-1.561429836	0.347316981	-4.495691026	6.93E-06	0.00015786	Cd40	protein_coding
ENSMUSG00000044716	277.8892611	-1.235605286	0.275002719	-4.493065705	7.02E-06	0.000159559	Dok7	protein_coding
ENSMUSG00000047407	1617.11354	-0.602714188	0.134184428	-4.491685049	7.07E-06	0.000160336	Tgif1	protein_coding
ENSMUSG00000071317	3440.254463	-0.587630116	0.130871826	-4.490119343	7.12E-06	0.000161256	Bves	protein_coding
ENSMUSG00000021645	572.2186748	-0.516690437	0.115154505	-4.486932027	7.23E-06	0.000163421	Smn1	protein_coding
ENSMUSG00000031729	1271.282372	-0.433107969	0.096560976	-4.485331296	7.28E-06	0.000164084	Ist1	protein_coding
ENSMUSG00000032724	297.6260847	-0.739222145	0.164810623	-4.485282144	7.28E-06	0.000164084	Abtb2	protein_coding
ENSMUSG00000045827	400.0431101	0.651814823	0.145331126	4.485032515	7.29E-06	0.000164084	Serpinb9	protein_coding
ENSMUSG00000033965	149.2669403	-1.619498217	0.361330966	-4.482035498	7.39E-06	0.000166138	Slc16a2	protein_coding
ENSMUSG00000032827	8.256717044	-4.141490459	0.924679341	-4.478839612	7.50E-06	0.000168373	Ppp1r9a	protein_coding
ENSMUSG00000051339	1064.733427	0.587984925	0.13135648	4.476253667	7.60E-06	0.00017015	2900026A02Rik	protein_coding
ENSMUSG00000022551	2295.81005	-0.406218764	0.090757305	-4.475879516	7.61E-06	0.000170175	Cyc1	protein_coding
ENSMUSG00000024776	526.15129	-0.58212441	0.130092339	-4.474701678	7.65E-06	0.000170841	Stambpl1	protein_coding
ENSMUSG00000002249	717.8331853	0.654965991	0.146484382	4.471234296	7.78E-06	0.000173357	Tead3	protein_coding
ENSMUSG00000003992	615.9999002	0.640883564	0.143410125	4.468886434	7.86E-06	0.000174991	Ssbp2	protein_coding
ENSMUSG00000000881	335.3705373	0.680507281	0.15235966	4.466453144	7.95E-06	0.00017671	Dlg3	protein_coding
ENSMUSG00000031673	350.1249226	3.467198938	0.776692504	4.464056138	8.04E-06	0.000178415	Cdh11	protein_coding
ENSMUSG00000018634	227.5617316	-1.296156946	0.290858686	-4.456311627	8.34E-06	0.000184686	Crhr1	protein_coding
ENSMUSG00000068735	16.16882368	-2.531010507	0.568388675	-4.452957314	8.47E-06	0.000187298	Trp53i11	protein_coding
ENSMUSG00000097415	1353.923492	-0.795210527	0.178877636	-4.445555893	8.77E-06	0.000193557	AU020206	lincRNA
ENSMUSG00000031782	744.463097	0.5571029	0.12540734	4.442346841	8.90E-06	0.000196157	Coq9	protein_coding
ENSMUSG00000020905	74.73069527	-1.734561518	0.390491384	-4.441996896	8.91E-06	0.000196166	Usp43	protein_coding
ENSMUSG00000005465	13.93702529	2.928083307	0.660616	4.432352996	9.32E-06	0.000204827	Il27ra	protein_coding
ENSMUSG00000039217	96.99950252	-1.572951221	0.355137681	-4.429130748	9.46E-06	0.000207584	Il18	protein_coding
ENSMUSG00000031502	4360.552845	-0.560441817	0.126574512	-4.427762015	9.52E-06	0.000208577	Col4a1	protein_coding
ENSMUSG00000044197	99.72124622	1.530508386	0.345716087	4.4270673	9.55E-06	0.000208652	Gpr146	protein_coding
ENSMUSG00000037447	627.0315777	-0.951723191	0.214996601	-4.426689476	9.57E-06	0.000208652	Arid5a	protein_coding
ENSMUSG00000026471	376.759996	0.97866173	0.221083129	4.426668531	9.57E-06	0.000208652	Mr1	protein_coding
ENSMUSG00000054364	3439.662214	-0.452171485	0.102309711	-4.41963406	9.89E-06	0.000215224	Rhob	protein_coding
ENSMUSG00000025185	450.8434112	0.753939388	0.170625398	4.418682075	9.93E-06	0.000215836	Loxl4	protein_coding
ENSMUSG00000078956	264.1788229	-1.407717604	0.318905755	-4.414211982	1.01E-05	0.000220001	Gm14221	lincRNA
ENSMUSG00000005483	951.6329628	0.452505093	0.102590772	4.410777744	1.03E-05	0.000223172	Dnajb1	protein_coding
ENSMUSG00000068744	243.8733475	0.924656775	0.209849865	4.40627767	1.05E-05	0.000227503	Psrc1	protein_coding
ENSMUSG00000053647	253.5014313	0.938181661	0.213055383	4.403463764	1.07E-05	0.000230118	Gper1	protein_coding
ENSMUSG00000076431	3663.404859	-0.409745371	0.093109643	-4.400675986	1.08E-05	0.000232734	Sox4	protein_coding
ENSMUSG00000039568	808.1496428	-0.496880254	0.113027218	-4.396111502	1.10E-05	0.000237197	Ubald1	protein_coding
ENSMUSG00000021238	263.3901496	0.956729486	0.21764223	4.395881652	1.10E-05	0.000237197	Aldh6a1	protein_coding
ENSMUSG00000026308	3070.615051	-1.382896354	0.315300751	-4.385959591	1.15E-05	0.00024789	Klhl30	protein_coding
ENSMUSG00000041720	1347.62637	0.456068425	0.104036326	4.383742134	1.17E-05	0.000250043	Pi4ka	protein_coding
ENSMUSG00000052369	170.7710123	0.861298851	0.196540095	4.38230606	1.17E-05	0.00025131	Tmem106c	protein_coding
ENSMUSG00000034928	1627.231224	-0.490467433	0.112200337	-4.371354366	1.23E-05	0.000263849	Rnf44	protein_coding
ENSMUSG00000005803	165.1658225	0.867913365	0.198560922	4.371018011	1.24E-05	0.000263852	Sqor	protein_coding
ENSMUSG00000033282	669.3246534	0.920396814	0.210628312	4.369767789	1.24E-05	0.000264961	Rpgrip1l	protein_coding
ENSMUSG00000038393	661.837192	-0.782302188	0.179246354	-4.364396661	1.27E-05	0.00027114	Txnip	protein_coding
ENSMUSG00000035232	366.3676211	0.557639921	0.127856929	4.361436839	1.29E-05	0.000274416	Pdk3	protein_coding
ENSMUSG00000029552	1978.54379	-0.368973021	0.084611075	-4.360812366	1.30E-05	0.000274782	Tes	protein_coding
ENSMUSG00000034842	29.76594067	-3.173565776	0.728088529	-4.358763595	1.31E-05	0.000276945	Art3	protein_coding
ENSMUSG00000042978	338.1418094	-0.673676429	0.154589024	-4.357854227	1.31E-05	0.000277445	Sbk1	protein_coding
ENSMUSG00000050777	493.7633958	-0.646003921	0.148244099	-4.357704135	1.31E-05	0.000277445	Tmem37	protein_coding
ENSMUSG00000038446	943.4816541	-0.504066488	0.115736944	-4.355277322	1.33E-05	0.000279693	Cdc40	protein_coding
ENSMUSG00000020089	1603.110289	-0.410722993	0.094304726	-4.355274751	1.33E-05	0.000279693	Ppa1	protein_coding
ENSMUSG00000025403	4594.599821	-0.42579838	0.097793056	-4.354075823	1.34E-05	0.000280803	Shmt2	protein_coding
ENSMUSG00000031736	112.9742251	1.01350319	0.23282342	4.353098118	1.34E-05	0.000281634	Crnde	processed_transcript
ENSMUSG00000036934	226.6770277	0.687372771	0.157955316	4.351691279	1.35E-05	0.000282858	4921524J17Rik	protein_coding
ENSMUSG00000030688	248.3894496	-0.909536365	0.209029385	-4.351236859	1.35E-05	0.000282858	Stard10	protein_coding
ENSMUSG00000039960	647.5154297	-0.50147134	0.11525004	-4.351159801	1.35E-05	0.000282858	Rhou	protein_coding
ENSMUSG00000030638	60.08284915	1.436608188	0.330260242	4.349927738	1.36E-05	0.000284026	Sh3gl3	protein_coding
ENSMUSG00000029674	569.8047905	-0.49315148	0.113384477	-4.349373846	1.37E-05	0.000284056	Limk1	protein_coding
ENSMUSG00000003809	257.7304865	0.6787143	0.156053211	4.349249187	1.37E-05	0.000284056	Gcdh	protein_coding
ENSMUSG00000055723	1422.764969	-0.433720026	0.099748515	-4.348135165	1.37E-05	0.000285077	Rras2	protein_coding
ENSMUSG00000032332	9729.602753	1.210115073	0.278354794	4.347383624	1.38E-05	0.000285629	Col12a1	protein_coding
ENSMUSG00000002885	2034.753793	-0.429065201	0.098771474	-4.344019426	1.40E-05	0.000289346	Adgre5	protein_coding
ENSMUSG00000038146	1726.676997	-0.595141075	0.137006376	-4.343893272	1.40E-05	0.000289346	Notch3	protein_coding
ENSMUSG00000020354	133.6349926	1.235878432	0.284537105	4.343470185	1.40E-05	0.000289475	Sgcd	protein_coding
ENSMUSG00000007039	675.790764	-0.593941817	0.136777141	-4.342405548	1.41E-05	0.000290451	Ddah2	protein_coding
ENSMUSG00000038119	5436.54257	-0.588147287	0.135524224	-4.339794552	1.43E-05	0.00029349	Cdon	protein_coding
ENSMUSG00000021675	34.21511462	-2.243091453	0.517153415	-4.337381108	1.44E-05	0.000296292	F2rl2	protein_coding
ENSMUSG00000026185	115810.2141	-0.660753147	0.152351851	-4.337020809	1.44E-05	0.000296341	Igfbp5	protein_coding
ENSMUSG00000034024	10121.33072	-0.340079779	0.078560349	-4.328898538	1.50E-05	0.00030703	Cct2	protein_coding
ENSMUSG00000025473	507.9807209	-0.931653282	0.21565869	-4.320035885	1.56E-05	0.000319155	Adam8	protein_coding
ENSMUSG00000034488	1369.779834	-0.825736446	0.191368289	-4.314907398	1.60E-05	0.000326176	Edil3	protein_coding
ENSMUSG00000057322	1374.76173	-0.517660992	0.120001817	-4.313776277	1.60E-05	0.00032737	Rpl38	protein_coding
ENSMUSG00000040260	2481.057747	-0.718744568	0.16663887	-4.313186773	1.61E-05	0.000327765	Daam2	protein_coding
ENSMUSG00000035916	33.27343981	-1.742330245	0.404102569	-4.311603986	1.62E-05	0.000329638	Ptprq	protein_coding
ENSMUSG00000036257	689.6809275	0.6056642	0.140744245	4.303296382	1.68E-05	0.000341751	Pnpla8	protein_coding
ENSMUSG00000032766	49.48601278	-1.455957088	0.338998437	-4.294878471	1.75E-05	0.000354463	Gng11	protein_coding
ENSMUSG00000024387	2157.757525	-0.344335693	0.080221537	-4.292309828	1.77E-05	0.000358069	Csnk2b	protein_coding
ENSMUSG00000002020	2703.525543	1.084701264	0.252729356	4.291948033	1.77E-05	0.000358132	Ltbp2	protein_coding
ENSMUSG00000032281	448.7711473	-1.056777433	0.246483773	-4.287411777	1.81E-05	0.000364992	Acsbg1	protein_coding
ENSMUSG00000042826	530.0669002	-0.852661653	0.198990973	-4.284926307	1.83E-05	0.000368562	Fgf11	protein_coding
ENSMUSG00000039137	1246.165152	-0.794486657	0.185440716	-4.284316168	1.83E-05	0.000369041	Whrn	protein_coding
ENSMUSG00000056608	1106.844513	0.798636342	0.186712327	4.277362701	1.89E-05	0.000380206	Chd9	protein_coding
ENSMUSG00000027447	2857.224004	0.475789395	0.111274147	4.27583054	1.90E-05	0.000382279	Cst3	protein_coding
ENSMUSG00000004127	389.9130697	0.552175136	0.129254042	4.272014443	1.94E-05	0.000388322	Trmt10a	protein_coding
ENSMUSG00000008999	14.43946414	3.330146984	0.780229097	4.268165587	1.97E-05	0.000394514	Bmp7	protein_coding
ENSMUSG00000040133	40.8820702	1.943488343	0.455867625	4.26327345	2.01E-05	0.000402676	Gpr176	protein_coding
ENSMUSG00000022912	587.4879098	0.643371303	0.150925462	4.262841356	2.02E-05	0.000402878	Pros1	protein_coding
ENSMUSG00000031751	4025.435531	0.472774825	0.110922887	4.262193636	2.02E-05	0.00040347	Amfr	protein_coding
ENSMUSG00000041559	482.2877133	3.165635741	0.743401928	4.258309833	2.06E-05	0.000409956	Fmod	protein_coding
ENSMUSG00000029781	3482.517988	0.319135741	0.074976095	4.256499918	2.08E-05	0.00041261	Fkbp9	protein_coding
ENSMUSG00000007891	7904.896693	-0.348591177	0.081901428	-4.256228298	2.08E-05	0.00041261	Ctsd	protein_coding
ENSMUSG00000029838	100.1775461	2.875812143	0.67609332	4.253572783	2.10E-05	0.000416942	Ptn	protein_coding
ENSMUSG00000034574	1066.296016	-0.576714404	0.13564203	-4.251738228	2.12E-05	0.000419776	Daam1	protein_coding
ENSMUSG00000019970	2602.370464	-0.404917068	0.095331109	-4.247480929	2.16E-05	0.000427223	Sgk1	protein_coding
ENSMUSG00000027692	117.9890443	-3.019296118	0.711010731	-4.246484598	2.17E-05	0.000428505	Tnik	protein_coding
ENSMUSG00000025171	632.1670624	-0.552766989	0.13017999	-4.246174779	2.17E-05	0.000428505	Ubtd1	protein_coding
ENSMUSG00000056201	13831.25718	-0.379045443	0.089303097	-4.244482626	2.19E-05	0.000431141	Cfl1	protein_coding
ENSMUSG00000031451	61.31446026	2.093582141	0.49373289	4.240313299	2.23E-05	0.000438608	Gas6	protein_coding
ENSMUSG00000032531	1906.163344	0.58553536	0.138245836	4.235464708	2.28E-05	0.000447515	Amotl2	protein_coding
ENSMUSG00000032440	4060.824245	0.496540054	0.117242169	4.235166043	2.28E-05	0.000447515	Tgfbr2	protein_coding
ENSMUSG00000027634	1134.886822	0.468553484	0.110655192	4.234356069	2.29E-05	0.0004485	Ndrg3	protein_coding
ENSMUSG00000062127	935.8286551	-0.491982786	0.116232679	-4.232740649	2.31E-05	0.000451101	Cttnbp2nl	protein_coding
ENSMUSG00000078453	617.9356114	-0.580493415	0.137297883	-4.227985191	2.36E-05	0.000460094	Abracl	protein_coding
ENSMUSG00000103047	15.54375088	4.91834498	1.164562535	4.223341241	2.41E-05	0.000469025	Gm37310	TEC
ENSMUSG00000004891	27244.06382	-0.565423732	0.133975828	-4.220341399	2.44E-05	0.000474647	Nes	protein_coding
ENSMUSG00000021703	802.4260377	-0.795730358	0.188609941	-4.218920566	2.45E-05	0.000476981	Serinc5	protein_coding
ENSMUSG00000037379	1022.435597	2.287882082	0.542508069	4.217231433	2.47E-05	0.000479897	Spon2	protein_coding
ENSMUSG00000055737	1376.432611	0.486467652	0.115450683	4.213640306	2.51E-05	0.000486917	Ghr	protein_coding
ENSMUSG00000002105	2161.368199	0.382798254	0.090924514	4.210066537	2.55E-05	0.000493997	Slc39a13	protein_coding
ENSMUSG00000044167	360.1189806	0.673755212	0.160077541	4.208930289	2.57E-05	0.000495799	Foxo1	protein_coding
ENSMUSG00000031790	468.222584	-1.821407433	0.433083726	-4.205670462	2.60E-05	0.000502303	Mmp15	protein_coding
ENSMUSG00000078771	670.4269242	-0.608384686	0.144704935	-4.204311927	2.62E-05	0.00050463	Evi2a	protein_coding
ENSMUSG00000016239	19.55804384	2.003220621	0.477012523	4.199513692	2.67E-05	0.000514731	Lonrf3	protein_coding
ENSMUSG00000026211	1645.281474	0.523969217	0.124785146	4.198971071	2.68E-05	0.000515254	Obsl1	protein_coding
ENSMUSG00000036545	784.0547566	1.768579131	0.421367884	4.197232863	2.70E-05	0.000518509	Adamts2	protein_coding
ENSMUSG00000025150	347.0866805	0.8456716	0.201687212	4.192985713	2.75E-05	0.000527589	Cbr2	protein_coding
ENSMUSG00000062310	81.29328207	-1.281370096	0.305962477	-4.187997523	2.81E-05	0.000538576	Glrp1	protein_coding
ENSMUSG00000015134	45.38032526	-1.655682878	0.395511269	-4.186183824	2.84E-05	0.000542151	Aldh1a3	protein_coding
ENSMUSG00000057969	1168.961399	0.520516274	0.124400228	4.18420674	2.86E-05	0.000546141	Sema3b	protein_coding
ENSMUSG00000072720	201.6269746	3.228431818	0.772239886	4.180607449	2.91E-05	0.0005541	Myo18b	protein_coding
ENSMUSG00000051457	200.2122994	0.871454495	0.208481706	4.180004634	2.92E-05	0.000554812	Spn	protein_coding
ENSMUSG00000025041	1329.909545	-0.413017155	0.098979604	-4.172750116	3.01E-05	0.000572001	Nt5c2	protein_coding
ENSMUSG00000015354	862.1418262	-0.551567003	0.132216968	-4.171680925	3.02E-05	0.000573909	Pcolce2	protein_coding
ENSMUSG00000020836	2109.813784	-0.653893741	0.156824034	-4.169601585	3.05E-05	0.000578382	Coro6	protein_coding
ENSMUSG00000050212	128.8535648	1.24469186	0.298783154	4.165870272	3.10E-05	0.000587126	Eva1b	protein_coding
ENSMUSG00000027030	667.0827181	-0.524185732	0.125871907	-4.164437821	3.12E-05	0.000590022	Stk39	protein_coding
ENSMUSG00000025612	652.063943	-0.548894718	0.131887632	-4.161836174	3.16E-05	0.000595978	Bach1	protein_coding
ENSMUSG00000024601	522.0327792	0.484421491	0.116452276	4.159828435	3.18E-05	0.000600427	Isoc1	protein_coding
ENSMUSG00000078532	295.8272597	-0.7104737	0.170878178	-4.157778998	3.21E-05	0.000605019	Nkain1	protein_coding
ENSMUSG00000048720	154.8217798	0.819315072	0.197099581	4.156858516	3.23E-05	0.000606641	Tbc1d12	protein_coding
ENSMUSG00000034285	80.80493425	1.036572612	0.249711394	4.151082564	3.31E-05	0.000621319	Nipsnap1	protein_coding
ENSMUSG00000037126	214.9278386	-0.782527173	0.188632262	-4.148427029	3.35E-05	0.000627723	Psd	protein_coding
ENSMUSG00000022661	1309.828841	-1.702462473	0.410860333	-4.143652572	3.42E-05	0.000640081	Cd200	protein_coding
ENSMUSG00000028789	186.1359548	-0.958177004	0.231368835	-4.14133996	3.45E-05	0.000645702	Azin2	protein_coding
ENSMUSG00000004360	208.4863468	-1.318804156	0.318854111	-4.13607387	3.53E-05	0.000659806	9330159F19Rik	protein_coding
ENSMUSG00000038070	480.2728655	0.531485962	0.128588214	4.133240103	3.58E-05	0.000667104	Cntln	protein_coding
ENSMUSG00000031278	4538.236325	-0.51948811	0.1258317	-4.128435928	3.65E-05	0.000680282	Acsl4	protein_coding
ENSMUSG00000032402	1392.305186	-0.595930846	0.14438772	-4.127295916	3.67E-05	0.00068275	Smad3	protein_coding
ENSMUSG00000020333	191.2327459	-1.777281675	0.430800637	-4.125531682	3.70E-05	0.000687088	Acsl6	protein_coding
ENSMUSG00000004530	2058.267606	-0.411683827	0.09984149	-4.12337424	3.73E-05	0.000692634	Coro1c	protein_coding
ENSMUSG00000047712	516.6687104	-0.709486636	0.172077769	-4.123058079	3.74E-05	0.000692664	Ust	protein_coding
ENSMUSG00000043300	275.5427326	0.64167691	0.155677661	4.121830351	3.76E-05	0.000695442	B3galnt1	protein_coding
ENSMUSG00000050064	583.3635861	-0.619298603	0.150327998	-4.119649096	3.79E-05	0.000701127	Zfp697	protein_coding
ENSMUSG00000069255	144.6518671	-0.977008347	0.237240145	-4.118225209	3.82E-05	0.000704538	Dusp22	protein_coding
ENSMUSG00000020211	2118.450918	-0.475357366	0.115523157	-4.114823205	3.87E-05	0.000713288	Sf3a2	protein_coding
ENSMUSG00000007950	798.0891569	-0.409858785	0.099606754	-4.114769009	3.88E-05	0.000713288	Abhd8	protein_coding
ENSMUSG00000020122	1006.491939	0.681162574	0.165604185	4.11319661	3.90E-05	0.000717218	Egfr	protein_coding
ENSMUSG00000031438	693.6104529	-0.646776959	0.157316163	-4.111319178	3.93E-05	0.000722123	Rnf128	protein_coding
ENSMUSG00000035615	436.0036662	-0.984721274	0.239552171	-4.110675643	3.95E-05	0.000723186	Frmpd1	protein_coding
ENSMUSG00000001123	173.0397604	0.68826918	0.167532963	4.108261241	3.99E-05	0.000729826	Lgals9	protein_coding
ENSMUSG00000005124	5542.030036	-0.513584386	0.12518519	-4.102596995	4.09E-05	0.00074695	Ccn4	protein_coding
ENSMUSG00000036810	874.0405832	0.430226596	0.104883891	4.101932085	4.10E-05	0.000748118	Cnep1r1	protein_coding
ENSMUSG00000020682	234.3826238	0.876222923	0.213682672	4.100580147	4.12E-05	0.000751518	Mmp28	protein_coding
ENSMUSG00000000157	24.14667289	-2.116254868	0.516271524	-4.099112132	4.15E-05	0.000755311	Itgb2l	protein_coding
ENSMUSG00000068587	384.5692416	-0.93064921	0.227314772	-4.094099129	4.24E-05	0.000770831	Mgam	protein_coding
ENSMUSG00000022353	2880.292071	-0.453026825	0.110814176	-4.088166693	4.35E-05	0.000789312	Mtss1	protein_coding
ENSMUSG00000026728	68209.2315	-0.304549782	0.074498471	-4.088000412	4.35E-05	0.000789312	Vim	protein_coding
ENSMUSG00000032006	186.0555136	-0.859602407	0.210331316	-4.086896922	4.37E-05	0.000791445	Pdgfd	protein_coding
ENSMUSG00000028078	383.68067	-0.565455562	0.13836244	-4.086770681	4.37E-05	0.000791445	Dclk2	protein_coding
ENSMUSG00000073821	51.23603095	-1.587665459	0.388756934	-4.083954056	4.43E-05	0.000800065	8030451A03Rik	processed_transcript
ENSMUSG00000008206	22.28627065	2.136144991	0.523152699	4.083215081	4.44E-05	0.000801575	Cers4	protein_coding
ENSMUSG00000033170	49.23850744	1.36876582	0.335410713	4.080864943	4.49E-05	0.000808676	Card10	protein_coding
ENSMUSG00000112854	174.3387005	-2.346661833	0.575554902	-4.077216308	4.56E-05	0.000820406	Gm38403	lincRNA
ENSMUSG00000025351	11529.41638	-0.513829934	0.12615069	-4.073144051	4.64E-05	0.000833812	Cd63	protein_coding
ENSMUSG00000018648	549.668472	-0.614654183	0.151092306	-4.068070711	4.74E-05	0.000851073	Dusp14	protein_coding
ENSMUSG00000071076	755.1109089	-0.597968706	0.14723818	-4.061234033	4.88E-05	0.00087526	Jund	protein_coding
ENSMUSG00000025225	1444.458927	-0.402589831	0.099173366	-4.05945514	4.92E-05	0.00088082	Nfkb2	protein_coding
ENSMUSG00000025037	1417.692405	0.393210109	0.096872136	4.059063044	4.93E-05	0.000881168	Maoa	protein_coding
ENSMUSG00000040296	199.7011595	0.905739144	0.223240772	4.057229939	4.97E-05	0.000886972	Ddx58	protein_coding
ENSMUSG00000023075	576.3581478	-0.472757663	0.116573214	-4.055457055	5.00E-05	0.000892582	Akirin1	protein_coding
ENSMUSG00000028736	21.70991762	-1.828035394	0.450810731	-4.0549953	5.01E-05	0.000893204	Pax7	protein_coding
ENSMUSG00000031960	6250.809857	-0.315432124	0.077838593	-4.052387256	5.07E-05	0.000902069	Aars	protein_coding
ENSMUSG00000021464	54.99265518	1.358711979	0.335317365	4.052017944	5.08E-05	0.000902342	Ror2	protein_coding
ENSMUSG00000031214	339.1947295	-0.798283376	0.197042342	-4.051329104	5.09E-05	0.00090385	Ophn1	protein_coding
ENSMUSG00000034974	774.9544869	-0.531529773	0.131223006	-4.050583715	5.11E-05	0.00090558	Dapk3	protein_coding
ENSMUSG00000038777	359.3126923	-0.812939033	0.201056577	-4.04333469	5.27E-05	0.000932865	Sema6c	protein_coding
ENSMUSG00000029484	3591.998626	0.39582946	0.097924895	4.042173959	5.30E-05	0.000936307	Anxa3	protein_coding
ENSMUSG00000025650	253.7875321	-0.990190226	0.245113404	-4.039722882	5.35E-05	0.000944946	Col7a1	protein_coding
ENSMUSG00000039903	220.8216224	0.801151991	0.198398297	4.038099126	5.39E-05	0.000950305	Eva1c	protein_coding
ENSMUSG00000021171	3021.481981	0.540094876	0.133788067	4.036943576	5.42E-05	0.000953789	Esyt2	protein_coding
ENSMUSG00000019461	1280.52591	-0.450257198	0.111560608	-4.03598731	5.44E-05	0.000956473	Plscr3	protein_coding
ENSMUSG00000087366	380.9135312	-0.644520065	0.159826981	-4.032611157	5.52E-05	0.000967989	Junos	antisense
ENSMUSG00000039713	1416.203374	0.430346827	0.106717372	4.032584572	5.52E-05	0.000967989	Plekhg5	protein_coding
ENSMUSG00000063415	130.2657313	1.533052038	0.380275382	4.031425935	5.54E-05	0.000971551	Cyp26b1	protein_coding
ENSMUSG00000051669	35.13817705	-1.69230167	0.420580669	-4.023726711	5.73E-05	0.001002621	AU021092	protein_coding
ENSMUSG00000002997	1580.218093	0.416144437	0.103465822	4.022047371	5.77E-05	0.001008531	Prkar2b	protein_coding
ENSMUSG00000003378	373.1593147	0.631411296	0.157059961	4.020192631	5.82E-05	0.00101523	Grik5	protein_coding
ENSMUSG00000056900	390.4691021	-0.669206202	0.166545527	-4.018157756	5.87E-05	0.001022754	Usp13	protein_coding
ENSMUSG00000034863	1340.503604	-0.394252474	0.098272331	-4.011835993	6.02E-05	0.001049225	Ano8	protein_coding
ENSMUSG00000079084	420.5154114	0.64759281	0.16144131	4.011320333	6.04E-05	0.001050207	Ccdc82	protein_coding
ENSMUSG00000021256	55.736928	-1.311167259	0.327035421	-4.009251519	6.09E-05	0.001058129	Vash1	protein_coding
ENSMUSG00000039835	665.7447812	-0.560376059	0.13981223	-4.008061793	6.12E-05	0.001062148	Nhsl1	protein_coding
ENSMUSG00000035151	543.2756505	0.824610344	0.205862087	4.005644545	6.18E-05	0.001071735	Elmod2	protein_coding
ENSMUSG00000038916	69.94439057	-1.229295588	0.306924191	-4.00520918	6.20E-05	0.001072377	Soga3	protein_coding
ENSMUSG00000038295	965.0967987	-1.568424464	0.391683999	-4.004310795	6.22E-05	0.001073167	Atg9b	protein_coding
ENSMUSG00000035268	1506.678876	-0.446448257	0.111495624	-4.004177393	6.22E-05	0.001073167	Pkig	protein_coding
ENSMUSG00000031503	4041.812496	-0.485099005	0.121148887	-4.004155699	6.22E-05	0.001073167	Col4a2	protein_coding
ENSMUSG00000020935	1672.436152	-0.424062937	0.105965506	-4.001896021	6.28E-05	0.001082131	Dcakd	protein_coding
ENSMUSG00000031667	566.868084	0.513165081	0.128292851	3.999950732	6.34E-05	0.001089718	Aktip	protein_coding
ENSMUSG00000052512	1672.477571	0.531615054	0.132963445	3.998204574	6.38E-05	0.001096433	Nav2	protein_coding
ENSMUSG00000024087	2038.260358	0.564162813	0.141245713	3.99419423	6.49E-05	0.001113782	Cyp1b1	protein_coding
ENSMUSG00000034194	523.1478955	-0.485241807	0.121527833	-3.992845038	6.53E-05	0.001118762	R3hcc1	protein_coding
ENSMUSG00000047193	379.4545774	0.792770484	0.198765998	3.988461263	6.65E-05	0.001138235	Dync2h1	protein_coding
ENSMUSG00000056612	1508.039301	-0.573691112	0.144042396	-3.982793441	6.81E-05	0.001164304	Ppp1r14b	protein_coding
ENSMUSG00000027605	234.6837821	0.831740141	0.208982131	3.979958184	6.89E-05	0.001176523	Acss2	protein_coding
ENSMUSG00000085456	64.78988638	-1.552754724	0.390165855	-3.979729909	6.90E-05	0.001176523	Gm15398	lincRNA
ENSMUSG00000053644	260.9584744	0.673532041	0.169357238	3.976989997	6.98E-05	0.001188701	Aldh7a1	protein_coding
ENSMUSG00000028036	21.87902428	3.180601872	0.800478427	3.973376125	7.09E-05	0.001205416	Ptgfr	protein_coding
ENSMUSG00000000489	91.1139875	-1.15379662	0.290519871	-3.971489505	7.14E-05	0.001213522	Pdgfb	protein_coding
ENSMUSG00000027843	231.8856714	0.671069258	0.169146118	3.967393798	7.27E-05	0.001233056	Ptpn22	protein_coding
ENSMUSG00000027971	121.751326	-1.245036778	0.314229127	-3.962194058	7.43E-05	0.001258696	Ndst4	protein_coding
ENSMUSG00000022996	901.968733	0.475657045	0.120175589	3.95801716	7.56E-05	0.001279349	Wnt10b	protein_coding
ENSMUSG00000032377	203.5081034	0.6988797	0.176780704	3.953370951	7.71E-05	0.001302876	Plscr4	protein_coding
ENSMUSG00000028654	219.8953754	-1.784936567	0.451584074	-3.952611859	7.73E-05	0.001305433	Mycl	protein_coding
ENSMUSG00000039202	3027.791769	-0.492625873	0.124729163	-3.949564472	7.83E-05	0.001319719	Abhd2	protein_coding
ENSMUSG00000041912	234.3132416	1.010653444	0.255898688	3.949427999	7.83E-05	0.001319719	Tdrkh	protein_coding
ENSMUSG00000027227	497.6599644	0.575356103	0.145698033	3.94896273	7.85E-05	0.001320689	Sord	protein_coding
ENSMUSG00000027533	323.3114354	-0.63037452	0.159646226	-3.948571375	7.86E-05	0.001320908	Fabp5	protein_coding
ENSMUSG00000054428	1047.314007	-0.442454194	0.112060658	-3.948345497	7.87E-05	0.001320908	Atpif1	protein_coding
ENSMUSG00000028518	134.7449904	1.05982284	0.268524773	3.94683451	7.92E-05	0.001327669	Prkaa2	protein_coding
ENSMUSG00000022537	78.83451263	-1.376293994	0.348917915	-3.944463541	8.00E-05	0.001337949	Tmem44	protein_coding
ENSMUSG00000115354	17.00040255	-2.22585567	0.564306287	-3.944410546	8.00E-05	0.001337949	Gm49083	lincRNA
ENSMUSG00000037025	24.92532334	1.708726395	0.43326597	3.943827843	8.02E-05	0.001339597	Foxa2	protein_coding
ENSMUSG00000073889	33.65649211	1.812211264	0.459739461	3.94182231	8.09E-05	0.001349233	Il11ra1	protein_coding
ENSMUSG00000024528	536.3692233	0.528769739	0.134160435	3.941323975	8.10E-05	0.001350119	Srfbp1	protein_coding
ENSMUSG00000036550	4578.127726	0.462686039	0.117400491	3.941091174	8.11E-05	0.001350119	Cnot1	protein_coding
ENSMUSG00000031955	2031.827144	-0.427341454	0.108472311	-3.939636287	8.16E-05	0.001356711	Bcar1	protein_coding
ENSMUSG00000019878	764.6522758	-0.426097716	0.10816611	-3.939290383	8.17E-05	0.001357049	Hsf2	protein_coding
ENSMUSG00000009633	441.8249777	-0.647506921	0.164499547	-3.936223132	8.28E-05	0.001372866	G0s2	protein_coding
ENSMUSG00000061132	347.6704547	-0.84679319	0.215624346	-3.927168728	8.60E-05	0.001423875	Blnk	protein_coding
ENSMUSG00000039197	857.1916642	0.40250812	0.102576779	3.923969187	8.71E-05	0.001440274	Adk	protein_coding
ENSMUSG00000111375	144.7454949	0.82041872	0.209085634	3.92384069	8.71E-05	0.001440274	Btbd8	protein_coding
ENSMUSG00000037995	25.01957941	-1.920386447	0.489608366	-3.922290917	8.77E-05	0.001447855	Igsf9	protein_coding
ENSMUSG00000012889	1039.180616	0.479753082	0.12240685	3.919331997	8.88E-05	0.00146401	Podnl1	protein_coding
ENSMUSG00000048096	90.032895	1.609239245	0.410816792	3.917170079	8.96E-05	0.001475451	Lmod1	protein_coding
ENSMUSG00000026418	3638.659648	-1.497380406	0.382431251	-3.915423755	9.02E-05	0.001484417	Tnni1	protein_coding
ENSMUSG00000067847	184.4023939	-0.829692137	0.212042392	-3.91285973	9.12E-05	0.001498504	Romo1	protein_coding
ENSMUSG00000028108	4224.664333	0.429375631	0.10978107	3.911199176	9.18E-05	0.001507068	Ecm1	protein_coding
ENSMUSG00000031097	3061.661613	-2.734671234	0.699993105	-3.90671167	9.36E-05	0.001533515	Tnni2	protein_coding
ENSMUSG00000026479	198.7036977	-0.76796573	0.19662831	-3.905672229	9.40E-05	0.001538312	Lamc2	protein_coding
ENSMUSG00000018909	323.1212715	0.584328467	0.149681386	3.90381519	9.47E-05	0.001547715	Arrb1	protein_coding
ENSMUSG00000023150	6465.310665	-0.445345288	0.114084889	-3.903630801	9.48E-05	0.001547715	Ivns1abp	protein_coding
ENSMUSG00000045932	249.3038617	0.688717064	0.176522024	3.901592839	9.56E-05	0.001558978	Ifit2	protein_coding
ENSMUSG00000026475	95.49614376	-0.941971751	0.241526435	-3.900077236	9.62E-05	0.001566935	Rgs16	protein_coding
ENSMUSG00000026657	2362.146121	-0.365030403	0.09369552	-3.895921634	9.78E-05	0.001592187	Frmd4a	protein_coding
ENSMUSG00000020520	1618.967337	0.463726427	0.119103068	3.893488501	9.88E-05	0.001604529	Galnt10	protein_coding
ENSMUSG00000020167	1898.426596	-0.377812069	0.097037012	-3.893484145	9.88E-05	0.001604529	Tcf3	protein_coding
ENSMUSG00000054863	890.8377028	-0.497000534	0.12773428	-3.890893933	9.99E-05	0.001619868	Tafa5	protein_coding
ENSMUSG00000053965	881.4338502	-0.486990264	0.125187091	-3.890099678	0.000100203	0.001623289	Pde5a	protein_coding
ENSMUSG00000026251	4861.109604	-1.122740586	0.288863931	-3.886745501	0.000101597	0.001643963	Chrnd	protein_coding
ENSMUSG00000034066	157.7724401	1.098545333	0.282716598	3.88567683	0.000102045	0.001647893	Farp2	protein_coding
ENSMUSG00000008167	371.1164926	0.613142069	0.157798474	3.88560201	0.000102077	0.001647893	Fbxw9	protein_coding
ENSMUSG00000033307	1827.017027	-0.473300512	0.122006851	-3.879294542	0.00010476	0.001689252	Mif	protein_coding
ENSMUSG00000024883	2001.546876	-0.410073979	0.105725706	-3.878659176	0.000105034	0.001691712	Rin1	protein_coding
ENSMUSG00000055148	197.7610388	-0.805563376	0.207738045	-3.87778453	0.000105412	0.001695843	Klf2	protein_coding
ENSMUSG00000042195	9.038059826	3.402045482	0.877479341	3.877066186	0.000105724	0.001698894	Slc35f2	protein_coding
ENSMUSG00000028634	178.2071009	1.13680069	0.293374359	3.874914954	0.000106662	0.001709091	Hivep3	protein_coding
ENSMUSG00000001056	1144.728151	-0.517519617	0.133556496	-3.8749116	0.000106663	0.001709091	Nhp2	protein_coding
ENSMUSG00000019564	163.5481823	-0.865143184	0.223276102	-3.874768396	0.000106726	0.001709091	Arid3a	protein_coding
ENSMUSG00000037108	60.96399005	1.353914839	0.349642295	3.872285645	0.000107819	0.001724617	Zcwpw1	protein_coding
ENSMUSG00000018286	1735.04866	-0.393021551	0.101581375	-3.86903161	0.000109268	0.001745237	Psmb6	protein_coding
ENSMUSG00000032348	2068.670731	-0.33347971	0.086196544	-3.868829263	0.000109359	0.001745237	Gsta4	protein_coding
ENSMUSG00000032845	212.0191467	-0.95910934	0.247954812	-3.868081174	0.000109695	0.001748596	Alpk2	protein_coding
ENSMUSG00000050730	797.7919238	-0.435391391	0.112572198	-3.867663579	0.000109883	0.00174959	Arhgap42	protein_coding
ENSMUSG00000021215	1435.44605	-0.450162027	0.116486953	-3.864484511	0.000111324	0.00177051	Net1	protein_coding
ENSMUSG00000033545	767.4559059	-0.488980836	0.126551755	-3.863880316	0.0001116	0.001772873	Znrf1	protein_coding
ENSMUSG00000020153	768.8647921	-0.456953227	0.118355503	-3.860853224	0.000112992	0.00179294	Ndufs7	protein_coding
ENSMUSG00000034088	11676.73876	0.325322831	0.084326768	3.857883315	0.000114373	0.001812796	Hdlbp	protein_coding
ENSMUSG00000019997	3062.722198	-0.977358027	0.253570305	-3.85438676	0.00011602	0.001835137	Ccn2	protein_coding
ENSMUSG00000026576	865.3774219	0.659140616	0.171012949	3.854331607	0.000116046	0.001835137	Atp1b1	protein_coding
ENSMUSG00000033350	846.9526522	-0.502705567	0.130460545	-3.853314929	0.000116529	0.001840688	Chst2	protein_coding
ENSMUSG00000042439	157.3012797	0.789842365	0.205194991	3.849228295	0.000118491	0.001869547	Zfp532	protein_coding
ENSMUSG00000033182	40.72501358	-1.593136147	0.413919325	-3.848904972	0.000118647	0.001869899	Kbtbd12	protein_coding
ENSMUSG00000031711	606.7626981	0.436643596	0.113461596	3.848382276	0.0001189	0.001871775	Zfp330	protein_coding
ENSMUSG00000045165	600.3479537	-0.533884331	0.138783878	-3.846875714	0.000119634	0.001881191	AI467606	protein_coding
ENSMUSG00000021477	11578.86374	-1.034434043	0.268936113	-3.846393229	0.000119869	0.001882773	Ctsl	protein_coding
ENSMUSG00000004791	214.9388956	0.743511111	0.193452937	3.843369466	0.000121357	0.001903297	Pgf	protein_coding
ENSMUSG00000032047	982.723148	0.385407448	0.100283418	3.843182198	0.000121449	0.001903297	Acat1	protein_coding
ENSMUSG00000039384	615.037928	-0.412316084	0.107295396	-3.842812442	0.000121632	0.001904026	Dusp10	protein_coding
ENSMUSG00000032409	585.0034134	0.490838967	0.127794233	3.840853822	0.000122607	0.001917129	Atr	protein_coding
ENSMUSG00000037725	766.4195168	0.545058924	0.142186453	3.833409676	0.000126379	0.001973896	Ckap2	protein_coding
ENSMUSG00000082082	54.84717758	-1.27539116	0.332831462	-3.831942909	0.000127135	0.001983481	Gm13230	transcribed_unprocessed_pseudogene
ENSMUSG00000036186	53.91893837	1.137147108	0.296817201	3.831136148	0.000127553	0.001987771	Dipk1b	protein_coding
ENSMUSG00000096001	22.9170684	1.944814934	0.50872817	3.822896091	0.000131893	0.002053116	2610528A11Rik	protein_coding
ENSMUSG00000062075	1210.906052	-0.401595071	0.105066277	-3.822302279	0.000132211	0.00205577	Lmnb2	protein_coding
ENSMUSG00000001910	3208.739022	0.421116616	0.110194285	3.821583087	0.000132598	0.002059478	Nacc1	protein_coding
ENSMUSG00000046532	89.82923818	0.900397905	0.235722521	3.819736445	0.000133594	0.002072646	Ar	protein_coding
ENSMUSG00000032353	789.2783407	0.420980953	0.110244832	3.818600329	0.000134211	0.002079897	Tmed3	protein_coding
ENSMUSG00000030772	61.61133889	1.998598664	0.523639721	3.81674381	0.000135224	0.002093274	Dkk3	protein_coding
ENSMUSG00000051527	47.93826056	-1.353680606	0.354756554	-3.815801547	0.000135742	0.002098947	Usp29	protein_coding
ENSMUSG00000053025	42.86890974	-1.822037809	0.477886258	-3.81270183	0.000137456	0.002123099	Sv2b	protein_coding
ENSMUSG00000067629	320.5576912	0.750009797	0.19678642	3.811288388	0.000138244	0.002132913	Syngap1	protein_coding
ENSMUSG00000039474	2673.270849	-0.557905388	0.146413742	-3.810471473	0.000138702	0.002137607	Wfs1	protein_coding
ENSMUSG00000024812	808.1110476	-0.493141654	0.129437747	-3.809875131	0.000139037	0.002140402	Tjp2	protein_coding
ENSMUSG00000026525	101.012287	-1.055228978	0.277540992	-3.802065304	0.000143495	0.002204267	Opn3	protein_coding
ENSMUSG00000020387	256.8014217	0.710801815	0.186952107	3.802052968	0.000143502	0.002204267	Jade2	protein_coding
ENSMUSG00000031066	635.2105091	0.483678514	0.127280108	3.8001108	0.000144631	0.002219168	Usp11	protein_coding
ENSMUSG00000051022	202.1068405	1.699132339	0.447509656	3.796861846	0.000146539	0.00224597	Hs3st1	protein_coding
ENSMUSG00000040557	215.3610314	-0.946733277	0.24971284	-3.791287929	0.000149868	0.002294464	Mettl27	protein_coding
ENSMUSG00000030403	1581.21844	-0.355553237	0.093790825	-3.790917056	0.000150092	0.002295371	Vasp	protein_coding
ENSMUSG00000038521	649.281974	0.83391098	0.220294729	3.785433201	0.000153441	0.002344014	C1s1	protein_coding
ENSMUSG00000020022	923.4775695	-0.401157838	0.106039416	-3.783101173	0.000154886	0.002363502	Ndufa12	protein_coding
ENSMUSG00000039457	42.03356959	1.655647869	0.437787229	3.781855114	0.000155664	0.002372768	Ppl	protein_coding
ENSMUSG00000032202	16.40355611	2.19531587	0.580625674	3.78094867	0.000156232	0.002378823	Rab27a	protein_coding
ENSMUSG00000031660	1718.151949	0.404321842	0.106965953	3.779911564	0.000156884	0.002386145	Brd7	protein_coding
ENSMUSG00000024516	395.395823	0.526550675	0.139369598	3.778088488	0.000158037	0.002401055	Sec11c	protein_coding
ENSMUSG00000030465	261.0059578	-0.831910002	0.220229973	-3.777460402	0.000158436	0.002404495	Psd3	protein_coding
ENSMUSG00000020808	679.8861286	-0.436966285	0.115716275	-3.776186914	0.000159248	0.002414185	Pimreg	protein_coding
ENSMUSG00000028851	1407.778062	-0.3233923	0.085702875	-3.773412494	0.00016103	0.00243855	Nudc	protein_coding
ENSMUSG00000043587	313.8147825	0.657562324	0.174282932	3.77295882	0.000161323	0.00243919	Pxylp1	protein_coding
ENSMUSG00000034586	717.0960989	-0.53681776	0.142286094	-3.772805507	0.000161422	0.00243919	Hid1	protein_coding
ENSMUSG00000026932	913.9133547	0.520707085	0.138027478	3.772488585	0.000161627	0.002439645	Nacc2	protein_coding
ENSMUSG00000025362	6928.061017	-0.37702345	0.100144749	-3.764785009	0.000166692	0.002513376	Rps26	protein_coding
ENSMUSG00000019432	4350.444465	-0.438665683	0.116615293	-3.761647988	0.000168798	0.002542364	Ddx39b	protein_coding
ENSMUSG00000057346	112.9502483	-1.160212131	0.308677118	-3.758659336	0.000170826	0.002570142	Apol9a	protein_coding
ENSMUSG00000052516	28.0299155	-2.567755379	0.683334413	-3.757684859	0.000171493	0.002577385	Robo2	protein_coding
ENSMUSG00000034957	161.5702476	0.896129069	0.238531672	3.756855692	0.000172062	0.00258315	Cebpa	protein_coding
ENSMUSG00000034522	257.9977244	0.677031502	0.180264146	3.755774612	0.000172806	0.002591534	Zfp395	protein_coding
ENSMUSG00000051790	1610.247969	-0.420876235	0.112093352	-3.754693994	0.000173553	0.002599942	Nlgn2	protein_coding
ENSMUSG00000031712	23.49723471	2.346052501	0.625365488	3.751490204	0.000175787	0.002630568	Il15	protein_coding
ENSMUSG00000037370	2147.863567	-0.672945131	0.179500368	-3.748990259	0.000177548	0.002654076	Enpp1	protein_coding
ENSMUSG00000020737	1399.316606	-0.371304212	0.099126189	-3.745773099	0.000179839	0.002684717	Jpt1	protein_coding
ENSMUSG00000035246	134.8871233	0.795211639	0.212308054	3.745555683	0.000179995	0.002684717	Pcyt1b	protein_coding
ENSMUSG00000003072	3867.464293	-0.374497664	0.099991275	-3.745303407	0.000180176	0.002684717	Atp5d	protein_coding
ENSMUSG00000042066	797.1045455	-0.480934281	0.128428057	-3.74477581	0.000180555	0.002687491	Tmcc2	protein_coding
ENSMUSG00000091055	59.10576871	-1.216576181	0.324994195	-3.743378188	0.000181563	0.002699606	Siglec15	protein_coding
ENSMUSG00000031490	1962.581424	-0.457486949	0.12225363	-3.742113411	0.000182479	0.002708275	Eif4ebp1	protein_coding
ENSMUSG00000021608	645.2984457	-0.398664776	0.106536829	-3.742037189	0.000182534	0.002708275	Lpcat1	protein_coding
ENSMUSG00000059878	57.12399092	1.131073633	0.302550088	3.738467375	0.000185146	0.002741562	Zfp422	protein_coding
ENSMUSG00000059645	86.98837461	-1.5739395	0.421015944	-3.738432056	0.000185172	0.002741562	Gm7361	protein_coding
ENSMUSG00000030126	593.1519372	-0.457456057	0.122477449	-3.735022751	0.000187698	0.002776021	Tmcc1	protein_coding
ENSMUSG00000033020	663.5637618	-0.514462266	0.137802522	-3.733329836	0.000188965	0.002789882	Polr2f	protein_coding
ENSMUSG00000029860	10414.44671	-0.388550473	0.104078755	-3.733235207	0.000189036	0.002789882	Zyx	protein_coding
ENSMUSG00000025161	360.7461956	0.709527731	0.190199146	3.730446466	0.000191141	0.002817961	Slc16a3	protein_coding
ENSMUSG00000034981	16.74310649	2.279968069	0.61154563	3.728205973	0.000192848	0.002840121	Parm1	protein_coding
ENSMUSG00000022639	167.324965	0.844794124	0.226710032	3.72631999	0.000194296	0.002858424	Dubr	lincRNA
ENSMUSG00000024843	1006.394567	-0.705262931	0.189500641	-3.721691533	0.000197893	0.002908271	Chka	protein_coding
ENSMUSG00000037493	37.37058527	1.483111184	0.398592345	3.720872218	0.000198536	0.002914649	Cib2	protein_coding
ENSMUSG00000022752	3108.682404	-0.296144518	0.079614873	-3.719713501	0.000199449	0.00292497	Tomm70a	protein_coding
ENSMUSG00000022946	782.57467	0.48100403	0.129468142	3.715230823	0.000203018	0.002974186	Dop1b	protein_coding
ENSMUSG00000045777	80.00006503	-1.087148643	0.292674863	-3.714526874	0.000203584	0.002977925	Ifitm10	protein_coding
ENSMUSG00000041632	408.9103271	-0.463381078	0.124754923	-3.714331004	0.000203742	0.002977925	Mrps27	protein_coding
ENSMUSG00000094483	5344.163876	-0.326012256	0.087776527	-3.714116579	0.000203915	0.002977925	Purb	protein_coding
ENSMUSG00000056313	124.8740431	-1.14699456	0.308884742	-3.713341589	0.000204541	0.002983936	Tcim	protein_coding
ENSMUSG00000042942	50.94945972	1.251106795	0.33708872	3.711505971	0.00020603	0.003002518	Greb1l	protein_coding
ENSMUSG00000021611	33.26008622	1.433429595	0.386312352	3.710545597	0.000206813	0.003010783	Tert	protein_coding
ENSMUSG00000026014	1960.703467	-0.416636111	0.112297004	-3.710126691	0.000207156	0.003012621	Raph1	protein_coding
ENSMUSG00000039585	1136.55609	0.406731437	0.109788495	3.704681781	0.000211656	0.003074286	Myo9a	protein_coding
ENSMUSG00000041757	97.88759782	1.08673814	0.293358976	3.70446527	0.000211837	0.003074286	Plekha6	protein_coding
ENSMUSG00000017386	1180.090829	-0.460273818	0.124381825	-3.70049094	0.000215183	0.00311959	Traf4	protein_coding
ENSMUSG00000051341	562.77824	-0.477680792	0.129119207	-3.699533189	0.000215996	0.003128131	Zfp52	protein_coding
ENSMUSG00000009828	491.1900825	-0.462375162	0.12514448	-3.694730777	0.00022012	0.003184538	Cilk1	protein_coding
ENSMUSG00000038332	501.1333105	0.480412713	0.130099744	3.692649184	0.00022193	0.003207396	Sesn1	protein_coding
ENSMUSG00000024357	633.464767	0.484178722	0.13119609	3.690496587	0.000223817	0.00323131	Sil1	protein_coding
ENSMUSG00000031841	5191.383542	-0.523225146	0.141823561	-3.689268143	0.0002249	0.00324359	Cdh13	protein_coding
ENSMUSG00000030980	1131.918693	-0.369433869	0.10020836	-3.686657171	0.000227219	0.003273647	Knop1	protein_coding
ENSMUSG00000026880	4929.021301	-0.495631576	0.13463224	-3.681373627	0.000231981	0.003338798	Stom	protein_coding
ENSMUSG00000047793	146.0743388	0.817120252	0.221988928	3.680905431	0.000232407	0.003341471	Sned1	protein_coding
ENSMUSG00000033149	3435.026057	0.336689263	0.091475654	3.680643392	0.000232646	0.003341471	Phldb2	protein_coding
ENSMUSG00000039476	1335.177715	0.414023132	0.112499323	3.680227745	0.000233026	0.003342319	Prrx2	protein_coding
ENSMUSG00000027386	242.9266521	1.118767663	0.304008534	3.680053481	0.000233185	0.003342319	Fbln7	protein_coding
ENSMUSG00000015745	1634.424506	-0.395794676	0.107597093	-3.678488556	0.00023462	0.003359434	Plekho1	protein_coding
ENSMUSG00000059355	205.5990786	0.671009446	0.182637632	3.673993354	0.000238789	0.003415614	Wdr83os	protein_coding
ENSMUSG00000069744	1344.992502	-0.332135201	0.090443252	-3.672304953	0.000240373	0.00343474	Psmb3	protein_coding
ENSMUSG00000021650	474.1138128	-0.451098222	0.122915652	-3.669981932	0.000242568	0.003462553	Ptcd2	protein_coding
ENSMUSG00000030410	1030.504431	-0.373670606	0.101936062	-3.665735167	0.000246629	0.003516925	Dmwd	protein_coding
ENSMUSG00000116237	39.76416652	-1.360626272	0.371415757	-3.663350964	0.000248937	0.003546208	Gm30339	lincRNA
ENSMUSG00000042444	534.1137721	0.654094711	0.178577679	3.662802164	0.000249471	0.003549172	Mindy2	protein_coding
ENSMUSG00000068246	225.1972267	-1.536516698	0.419513695	-3.662613922	0.000249655	0.003549172	Apol9b	protein_coding
ENSMUSG00000020286	108.0132335	-0.905892299	0.247398998	-3.661665191	0.000250581	0.003558713	1700093K21Rik	protein_coding
ENSMUSG00000028599	651.4355894	0.542234707	0.148165254	3.659661713	0.000252548	0.003580028	Tnfrsf1b	protein_coding
ENSMUSG00000027217	34.26106832	-1.827030205	0.499241308	-3.659613448	0.000252596	0.003580028	Tspan18	protein_coding
ENSMUSG00000028967	1643.825969	-0.312159568	0.085408434	-3.654903314	0.000257279	0.003642693	Errfi1	protein_coding
ENSMUSG00000057766	63.19260476	1.081460594	0.296037896	3.653115387	0.000259078	0.003664438	Ankrd29	protein_coding
ENSMUSG00000034203	304.728866	-0.534109069	0.146241049	-3.652251358	0.000259951	0.003673064	Chchd4	protein_coding
ENSMUSG00000027368	82.33848779	-1.072596527	0.293720455	-3.651759723	0.00026045	0.003674233	Dusp2	protein_coding
ENSMUSG00000006731	329.5298622	0.644510418	0.176498441	3.651649364	0.000260561	0.003674233	B4galnt1	protein_coding
ENSMUSG00000069769	1852.489415	-0.353722905	0.09689569	-3.650553554	0.000261676	0.003682554	Msi2	protein_coding
ENSMUSG00000020253	211.5845366	0.589258272	0.161422295	3.650414419	0.000261818	0.003682554	Ppm1m	protein_coding
ENSMUSG00000022090	1498.558476	0.444297149	0.121715579	3.650289897	0.000261945	0.003682554	Pdlim2	protein_coding
ENSMUSG00000028337	58.07256689	1.019941236	0.279612782	3.647691744	0.000264607	0.003716232	Coro2a	protein_coding
ENSMUSG00000027962	1016.576554	0.601910908	0.165086289	3.646038162	0.000266314	0.003736448	Vcam1	protein_coding
ENSMUSG00000031754	750.2941129	0.424027624	0.116308591	3.645711996	0.000266652	0.003737427	Nudt21	protein_coding
ENSMUSG00000000567	1085.782209	-0.527185187	0.144626466	-3.645150177	0.000267236	0.003741837	Sox9	protein_coding
ENSMUSG00000024065	354.6150995	0.745989162	0.20478583	3.642777254	0.000269712	0.003772722	Ehd3	protein_coding
ENSMUSG00000031805	47.68214903	1.281894654	0.351975472	3.641999953	0.000270528	0.003780339	Jak3	protein_coding
ENSMUSG00000020823	2019.753195	0.35130053	0.096466756	3.641674555	0.00027087	0.003781329	Sec14l1	protein_coding
ENSMUSG00000029861	270.4670606	0.711484715	0.195495948	3.639383427	0.000273292	0.00381131	Fam131b	protein_coding
ENSMUSG00000043542	574.8269457	0.529329841	0.145614828	3.635136948	0.000277833	0.003870271	Zc2hc1a	protein_coding
ENSMUSG00000038248	192.7643311	-1.031102313	0.283666338	-3.634912479	0.000278075	0.003870271	Sobp	protein_coding
ENSMUSG00000030231	789.8213923	-0.487807808	0.134218116	-3.634440877	0.000278584	0.003873487	Plekha5	protein_coding
ENSMUSG00000055866	218.2106315	0.782336972	0.215413961	3.631783973	0.000281469	0.003909693	Per2	protein_coding
ENSMUSG00000064254	205.8263491	-0.588254155	0.16218196	-3.62712446	0.000286595	0.003976936	Ethe1	protein_coding
ENSMUSG00000031657	1251.514353	0.351533084	0.096925241	3.626847667	0.000286902	0.003977239	Heatr3	protein_coding
ENSMUSG00000050663	10.77392755	3.01548742	0.832436707	3.622482522	0.000291789	0.004040961	Trhde	protein_coding
ENSMUSG00000035278	626.3679209	-0.534753673	0.147648431	-3.621803974	0.000292556	0.004047554	Plekhj1	protein_coding
ENSMUSG00000041633	13.35178056	3.607324315	0.996313402	3.620672279	0.000293839	0.004061268	Kctd12b	protein_coding
ENSMUSG00000038210	200.7139861	0.774685135	0.214080446	3.618663688	0.000296128	0.004088858	Hoxa11	protein_coding
ENSMUSG00000024236	4473.055188	0.494132037	0.136700822	3.614696909	0.000300699	0.004147863	Svil	protein_coding
ENSMUSG00000046807	125.2509928	1.067334332	0.295307745	3.614312022	0.000301146	0.00414992	Lrrc75b	protein_coding
ENSMUSG00000084762	23.31770887	-2.301875645	0.638082602	-3.607488494	0.000309175	0.004256353	Platr3	lincRNA
ENSMUSG00000025190	1031.331285	-0.374482491	0.10384835	-3.606051422	0.000310892	0.004275524	Got1	protein_coding
ENSMUSG00000053580	1688.458074	-0.425608609	0.118034141	-3.605809336	0.000311182	0.004275524	Tanc2	protein_coding
ENSMUSG00000024900	1494.269908	0.511612974	0.142046398	3.60173142	0.000316105	0.004338889	Cpt1a	protein_coding
ENSMUSG00000032561	75.30445107	-1.962254374	0.544889101	-3.601199529	0.000316752	0.004343498	Acpp	protein_coding
ENSMUSG00000041438	1144.180249	-0.455323538	0.126482279	-3.599899852	0.00031834	0.004358189	Utp4	protein_coding
ENSMUSG00000035754	1113.005478	-0.400296414	0.111199306	-3.599810357	0.000318449	0.004358189	Wdr18	protein_coding
ENSMUSG00000024481	153.5390041	-0.888087836	0.247300224	-3.591132361	0.000329244	0.004501504	Lvrn	protein_coding
ENSMUSG00000040528	40.0408159	-1.564958856	0.436306703	-3.586832032	0.00033472	0.004571878	Milr1	protein_coding
ENSMUSG00000041263	226.9577177	-0.680770395	0.189867083	-3.585510366	0.00033642	0.004590596	Rusc1	protein_coding
ENSMUSG00000032802	1746.521887	-0.378637115	0.105733657	-3.581046233	0.000342221	0.00466519	Srxn1	protein_coding
ENSMUSG00000073155	795.8380855	-0.526062574	0.146960025	-3.579630416	0.00034408	0.004685953	1810058I24Rik	protein_coding
ENSMUSG00000022098	8055.378831	-0.430056419	0.120180585	-3.578418404	0.00034568	0.004703135	Bmp1	protein_coding
ENSMUSG00000063253	224.3035952	0.695462234	0.194674957	3.572427826	0.000353687	0.004807382	Scoc	protein_coding
ENSMUSG00000026875	28.36946662	-1.547624188	0.433361081	-3.57121176	0.000355333	0.004825054	Traf1	protein_coding
ENSMUSG00000034647	1075.63671	0.399428562	0.111897054	3.569607501	0.000357516	0.00484997	Ankrd12	protein_coding
ENSMUSG00000031548	83.88780727	1.064099223	0.29824205	3.567904742	0.000359847	0.004876841	Sfrp1	protein_coding
ENSMUSG00000031672	1764.716978	0.37026449	0.10383189	3.56599971	0.000362472	0.004907635	Got2	protein_coding
ENSMUSG00000034765	430.6860824	-0.604213727	0.169472728	-3.565256392	0.000363501	0.004913622	Dusp5	protein_coding
ENSMUSG00000034111	438.2637204	0.478783297	0.134294631	3.565170804	0.000363619	0.004913622	Tmed8	protein_coding
ENSMUSG00000021033	538.8618854	0.459204852	0.128868304	3.563365366	0.000366131	0.004942762	Gstz1	protein_coding
ENSMUSG00000029163	332.3630167	0.66113606	0.185652931	3.561139891	0.000369248	0.004980026	Emilin1	protein_coding
ENSMUSG00000037824	1343.865436	-0.486949343	0.136750473	-3.560860391	0.000369642	0.004980509	Tspan14	protein_coding
ENSMUSG00000034595	1782.844125	-0.338779372	0.095194226	-3.5588227	0.000372521	0.005014455	Ppp1r18	protein_coding
ENSMUSG00000066877	367.5488108	-0.516110786	0.145158294	-3.555503263	0.000377256	0.005073296	Nck2	protein_coding
ENSMUSG00000025745	3867.34889	0.297589617	0.083714483	3.554816422	0.000378243	0.005080315	Hadha	protein_coding
ENSMUSG00000071713	314.3495846	0.938266493	0.263955965	3.554632659	0.000378508	0.005080315	Csf2rb	protein_coding
ENSMUSG00000022994	1482.014379	0.376567197	0.106055771	3.550652583	0.000384277	0.005152793	Adcy6	protein_coding
ENSMUSG00000048578	5865.570654	0.398646617	0.112379667	3.547319782	0.000389172	0.005213407	Mlec	protein_coding
ENSMUSG00000047417	1182.255404	-0.362177931	0.102225197	-3.542941878	0.00039569	0.005295631	Rexo1	protein_coding
ENSMUSG00000012819	251.4141009	-1.419417955	0.400746795	-3.541932141	0.000397208	0.005310082	Cdh23	protein_coding
ENSMUSG00000020186	1688.123485	-0.459099556	0.129626275	-3.541716811	0.000397532	0.005310082	Csrp2	protein_coding
ENSMUSG00000049001	22.54598111	2.530422281	0.714922198	3.539437281	0.000400981	0.005351023	Ndnf	protein_coding
ENSMUSG00000024968	354.8970857	-0.541678539	0.153063539	-3.538912952	0.000401778	0.005356532	Rcor2	protein_coding
ENSMUSG00000031700	1225.277426	0.3660847	0.103715211	3.529710783	0.000416014	0.005541022	Gpt2	protein_coding
ENSMUSG00000034685	701.3153746	-0.542369755	0.153743614	-3.527754694	0.0004191	0.005576797	Fam171a2	protein_coding
ENSMUSG00000043998	1309.866161	0.3445937	0.09778147	3.52412068	0.000424891	0.005648451	Mgat2	protein_coding
ENSMUSG00000025795	632.73448	-0.512580334	0.145472677	-3.523550561	0.000425806	0.005653953	Rassf3	protein_coding
ENSMUSG00000026253	11832.87865	-1.718668979	0.487792962	-3.523357475	0.000426116	0.005653953	Chrng	protein_coding
ENSMUSG00000021575	33.05239404	1.275356238	0.362213591	3.521006028	0.000429913	0.005698902	Ahrr	protein_coding
ENSMUSG00000037035	2768.017062	-0.374806096	0.106491531	-3.519585947	0.000432221	0.005724052	Inhbb	protein_coding
ENSMUSG00000017724	724.9621888	-0.61923628	0.175988861	-3.518610637	0.000433813	0.005739678	Etv4	protein_coding
ENSMUSG00000022044	26.23809207	-1.510850365	0.42952296	-3.517507809	0.00043562	0.005758113	Stmn4	protein_coding
ENSMUSG00000029673	295.213017	-0.569309646	0.161865229	-3.517183098	0.000436153	0.005759698	Auts2	protein_coding
ENSMUSG00000040721	115.7146136	-0.814547246	0.231930347	-3.512033924	0.000444691	0.005866892	Zfhx2	protein_coding
ENSMUSG00000015575	1123.649373	-0.348791082	0.099460064	-3.506845539	0.000453452	0.005976819	Atp6v0e	protein_coding
ENSMUSG00000001435	2179.231033	-0.635205738	0.18114749	-3.506566607	0.000453928	0.005977431	Col18a1	protein_coding
ENSMUSG00000044548	16.44580454	-2.467026276	0.703721222	-3.505686911	0.000455431	0.005991557	Dact1	protein_coding
ENSMUSG00000017132	329.7288743	-0.510207836	0.145572734	-3.504831031	0.000456897	0.00600518	Cyth1	protein_coding
ENSMUSG00000045545	160.8088923	0.826750129	0.235990401	3.503320999	0.000459495	0.006033638	Krt14	protein_coding
ENSMUSG00000006575	237.2284188	-0.713283009	0.203644456	-3.502589875	0.000460758	0.006044524	Rundc3a	protein_coding
ENSMUSG00000098188	295.2685016	-0.523289293	0.149470164	-3.500961523	0.000463583	0.006075856	Sowahc	protein_coding
ENSMUSG00000052456	1858.218047	0.3930639	0.112380962	3.49760219	0.000469461	0.006147113	Asna1	protein_coding
ENSMUSG00000038508	156.8460487	-0.695869027	0.199072372	-3.495558021	0.000473072	0.006188576	Gdf15	protein_coding
ENSMUSG00000054452	6277.602247	-0.376074139	0.107601674	-3.495058444	0.000473958	0.00619282	Tle5	protein_coding
ENSMUSG00000048696	858.738031	-0.482644593	0.138100701	-3.494874316	0.000474285	0.00619282	Mex3d	protein_coding
ENSMUSG00000036854	594.0802558	0.431890576	0.123794806	3.4887617	0.000485264	0.006330236	Hspb6	protein_coding
ENSMUSG00000034880	365.0073076	-0.453575829	0.130076031	-3.487005447	0.000488461	0.006365991	Mrpl34	protein_coding
ENSMUSG00000006386	56.7324686	-1.277132088	0.366724524	-3.48253799	0.000496685	0.006464635	Tek	protein_coding
ENSMUSG00000003420	792.1938831	0.515930506	0.148154121	3.482390512	0.000496958	0.006464635	Fcgrt	protein_coding
ENSMUSG00000031774	777.3447446	0.354083837	0.101753442	3.479821732	0.000501748	0.006519923	Fam192a	protein_coding
ENSMUSG00000026873	219.1230808	0.580970212	0.166964184	3.479609811	0.000502145	0.006519923	Phf19	protein_coding
ENSMUSG00000036977	418.0469101	0.435473905	0.125236641	3.477208426	0.000506664	0.006568023	Anapc10	protein_coding
ENSMUSG00000048078	123.9920436	-1.234010364	0.354892279	-3.477140636	0.000506792	0.006568023	Tenm4	protein_coding
ENSMUSG00000032966	4746.31318	-0.289748921	0.083455447	-3.471899437	0.00051679	0.006689411	Fkbp1a	protein_coding
ENSMUSG00000004994	331.624253	0.544511913	0.156851793	3.471505826	0.000517548	0.006689411	Ccdc130	protein_coding
ENSMUSG00000003269	916.2414715	-0.388645687	0.111953902	-3.471479596	0.000517599	0.006689411	Cyth2	protein_coding
ENSMUSG00000024781	1186.083822	0.537366436	0.154871405	3.469758904	0.000520926	0.006723483	Lipa	protein_coding
ENSMUSG00000028007	698.4321234	0.400548526	0.115444581	3.469617396	0.0005212	0.006723483	Snx7	protein_coding
ENSMUSG00000039497	956.0433659	0.424310479	0.122357176	3.467802164	0.000524733	0.0067628	Dse	protein_coding
ENSMUSG00000030768	770.7792052	0.459216104	0.132502576	3.465714553	0.000528824	0.006809225	Disp1	protein_coding
ENSMUSG00000075284	1329.738717	-0.3729552	0.107668263	-3.463928831	0.000532347	0.006848258	Wipf1	protein_coding
ENSMUSG00000059146	51.72819225	1.217632626	0.351575156	3.463363683	0.000533467	0.006856328	Ntrk3	protein_coding
ENSMUSG00000041842	62.82583423	1.062105487	0.307083284	3.458688712	0.000542812	0.006970005	Fhdc1	protein_coding
ENSMUSG00000024810	697.2427946	0.743418725	0.215079251	3.456487418	0.000547265	0.00701185	Il33	protein_coding
ENSMUSG00000038539	2744.777953	0.379291172	0.109737072	3.456363152	0.000547517	0.00701185	Atf5	protein_coding
ENSMUSG00000020124	2343.515828	-0.436234511	0.126213142	-3.456331932	0.000547581	0.00701185	Usp15	protein_coding
ENSMUSG00000025173	882.2807958	-0.340850223	0.098644997	-3.455321941	0.000549636	0.007031708	Wdr45b	protein_coding
ENSMUSG00000034254	2014.113994	-0.293368858	0.084932553	-3.454139156	0.000552052	0.007056142	Agpat1	protein_coding
ENSMUSG00000019433	1179.116559	0.430880786	0.124797567	3.452637715	0.000555134	0.007089026	Gipc1	protein_coding
ENSMUSG00000034007	294.3117041	0.565035288	0.163987546	3.445598771	0.000569796	0.007269591	Scaper	protein_coding
ENSMUSG00000097328	116.6281245	0.914307415	0.265384526	3.445217503	0.0005706	0.007271596	Tnfsf12	protein_coding
ENSMUSG00000032515	166.1099345	-0.677090834	0.196541365	-3.445029667	0.000570997	0.007271596	Csrnp1	protein_coding
ENSMUSG00000031012	914.7625085	-0.406884575	0.118135978	-3.444205408	0.00057274	0.007287141	Cask	protein_coding
ENSMUSG00000004934	635.9668811	-0.382484783	0.111137526	-3.441544862	0.000578403	0.007352467	Pias4	protein_coding
ENSMUSG00000030287	635.8696996	0.504002192	0.146488144	3.440566442	0.000580498	0.007372376	Itpr2	protein_coding
ENSMUSG00000048911	407.7853769	0.564134425	0.163985682	3.440144388	0.000581404	0.007377158	Rnf24	protein_coding
ENSMUSG00000007655	3962.187645	0.888509907	0.258509176	3.437053652	0.000588079	0.007455066	Cav1	protein_coding
ENSMUSG00000018166	963.8285682	-0.74878374	0.21796675	-3.435311767	0.000591872	0.007496334	Erbb3	protein_coding
ENSMUSG00000000244	265.1684558	-1.605950659	0.467736322	-3.433452957	0.000595946	0.007541066	Tspan32	protein_coding
ENSMUSG00000036111	15.8782326	1.984219748	0.578090632	3.43236793	0.000598335	0.007564219	Lmo1	protein_coding
ENSMUSG00000019256	893.4089762	0.474567174	0.138271924	3.432129677	0.000598861	0.007564219	Ahr	protein_coding
ENSMUSG00000031877	18.58657387	2.494686278	0.727798689	3.427714718	0.000608685	0.007681337	Ces2g	protein_coding
ENSMUSG00000032420	478.120544	-0.661807163	0.193143738	-3.426500745	0.000611412	0.007708772	Nt5e	protein_coding
ENSMUSG00000022686	9.684822775	-2.549330261	0.744057822	-3.426252887	0.00061197	0.007708834	B3gnt5	protein_coding
ENSMUSG00000004394	999.4478759	-0.426366181	0.124474162	-3.425338841	0.000614033	0.007727831	Tmed4	protein_coding
ENSMUSG00000031207	17918.58922	-0.405930115	0.118520223	-3.424986104	0.000614831	0.007730888	Msn	protein_coding
ENSMUSG00000030341	1804.984711	0.317771653	0.092792394	3.424544201	0.000615832	0.007736489	Tnfrsf1a	protein_coding
ENSMUSG00000021760	1552.466012	0.392031048	0.114517662	3.423323875	0.000618603	0.007764307	Gpx8	protein_coding
ENSMUSG00000043885	394.6830132	0.514099136	0.150190225	3.422986648	0.000619371	0.007766948	Slc36a4	protein_coding
ENSMUSG00000052593	1536.303414	0.413581986	0.121045304	3.416753667	0.000633726	0.007939811	Adam17	protein_coding
ENSMUSG00000028161	2606.187183	0.352613267	0.10322879	3.415842313	0.000635851	0.007959272	Ppp3ca	protein_coding
ENSMUSG00000031785	512.5462808	-0.670997057	0.1964569	-3.415492436	0.000636668	0.00796235	Adgrg1	protein_coding
ENSMUSG00000003849	742.194519	0.682692931	0.199924489	3.414753916	0.000638397	0.007973982	Nqo1	protein_coding
ENSMUSG00000038203	19.40817257	2.170794072	0.635737741	3.414606261	0.000638743	0.007973982	Hoxa13	protein_coding
ENSMUSG00000064179	3679.078253	-1.251925894	0.366756199	-3.413509843	0.000641318	0.007996095	Tnnt1	protein_coding
ENSMUSG00000000627	167.4110086	-1.051168339	0.307967163	-3.413248112	0.000641935	0.007996095	Sema4f	protein_coding
ENSMUSG00000032939	1517.129467	0.377420445	0.110579298	3.41312027	0.000642236	0.007996095	Nup93	protein_coding
ENSMUSG00000024487	1039.086963	0.401813185	0.117734452	3.412876851	0.00064281	0.007996095	Yipf5	protein_coding
ENSMUSG00000029310	1007.129927	0.338953394	0.099357429	3.411454963	0.000646172	0.008030745	Nudt9	protein_coding
ENSMUSG00000027455	1304.894538	-0.319698662	0.093730301	-3.410835766	0.000647641	0.00804183	Nsfl1c	protein_coding
ENSMUSG00000037103	916.1174181	0.501380967	0.147038517	3.409861419	0.000649959	0.008057074	Dcaf15	protein_coding
ENSMUSG00000003534	2064.227501	-0.342137071	0.100338348	-3.409833612	0.000650025	0.008057074	Ddr1	protein_coding
ENSMUSG00000020961	1045.036955	-0.577313435	0.169358886	-3.408816913	0.000652453	0.008079972	Ston2	protein_coding
ENSMUSG00000038510	797.0468787	-0.351332347	0.103100898	-3.407655556	0.000655235	0.00810723	Rpf2	protein_coding
ENSMUSG00000020917	3628.831899	-0.309503608	0.090848106	-3.406825089	0.000657232	0.008124721	Acly	protein_coding
ENSMUSG00000032184	134.5215374	0.674165653	0.198006127	3.404771679	0.000662194	0.0081788	Lysmd2	protein_coding
ENSMUSG00000052837	2580.903719	0.443726912	0.130339985	3.404380574	0.000663143	0.008183266	Junb	protein_coding
ENSMUSG00000036533	2176.677275	-0.324827386	0.095440576	-3.403451635	0.000665402	0.008203876	Cdc42ep3	protein_coding
ENSMUSG00000029061	19.56769887	2.268925623	0.66684443	3.40248118	0.00066777	0.008225787	Mmp23	protein_coding
ENSMUSG00000033938	1035.450725	0.469151931	0.137917005	3.401697498	0.000669687	0.008242122	Ndufb7	protein_coding
ENSMUSG00000043557	25.99886826	2.185131746	0.642423875	3.401386267	0.00067045	0.00824423	Mdga1	protein_coding
ENSMUSG00000052676	137.3078132	0.762446871	0.224184053	3.400986206	0.000671432	0.008249024	Zmat1	protein_coding
ENSMUSG00000028631	352.3076852	-1.024027923	0.301152221	-3.400366494	0.000672956	0.008260459	Kcnq4	protein_coding
ENSMUSG00000003228	221.2573894	0.655141964	0.192703671	3.399737846	0.000674505	0.008272185	Grk5	protein_coding
ENSMUSG00000040548	531.4989701	0.493580209	0.145233556	3.398527325	0.000677497	0.008301572	Tex2	protein_coding
ENSMUSG00000051950	420.6938625	0.587930963	0.173065766	3.397153445	0.000680908	0.008336034	B3glct	protein_coding
ENSMUSG00000038872	1044.873874	-0.354298059	0.104447329	-3.392121793	0.000693536	0.008483182	Zfhx3	protein_coding
ENSMUSG00000031671	374.8061368	0.48756827	0.143804388	3.390496462	0.000697662	0.008526159	Setd6	protein_coding
ENSMUSG00000018765	2323.600004	-0.303422855	0.089550673	-3.38828111	0.000703321	0.008582611	Fxr2	protein_coding
ENSMUSG00000058135	548.81241	0.412026758	0.121606155	3.388206443	0.000703513	0.008582611	Gstm1	protein_coding
ENSMUSG00000026235	191.7063973	0.781964463	0.231018562	3.384855558	0.000712157	0.008680467	Epha4	protein_coding
ENSMUSG00000053192	682.0508386	-0.430493371	0.127233707	-3.383485259	0.00071572	0.008716274	Mllt11	protein_coding
ENSMUSG00000043091	1908.735191	-0.33230885	0.098233307	-3.38285312	0.00071737	0.008728731	Tuba1c	protein_coding
ENSMUSG00000007379	47.16927633	1.045603153	0.309155179	3.382130476	0.00071926	0.00874409	Dennd2c	protein_coding
ENSMUSG00000027346	492.2360048	-0.4844967	0.143342477	-3.379993915	0.000724874	0.008804664	Gpcpd1	protein_coding
ENSMUSG00000019362	1211.214613	0.466823526	0.138126579	3.379679187	0.000725705	0.008807073	D8Ertd738e	protein_coding
ENSMUSG00000035890	1528.191936	-0.411917942	0.121911204	-3.378835811	0.000727935	0.008826446	Rnf126	protein_coding
ENSMUSG00000020190	2392.516859	-0.397579342	0.117691079	-3.378160389	0.000729725	0.008839447	Mknk2	protein_coding			0.75913094
ENSMUSG00000095041	2186.827471	0.401988083	0.119003461	3.377952886	0.000730276	0.008839447	AC149090.1	protein_coding
ENSMUSG00000066643	982.2960876	0.373613804	0.110719759	3.374409487	0.000739742	0.008946259	Wdr35	protein_coding
ENSMUSG00000063065	1600.900699	0.277192155	0.082235713	3.370702897	0.000749767	0.009059627	Mapk3	protein_coding
ENSMUSG00000022199	26.74302109	2.171265414	0.644339151	3.369755525	0.000752349	0.009079717	Slc22a17	protein_coding
ENSMUSG00000018570	58.11013746	-1.046609432	0.310602083	-3.369614976	0.000752733	0.009079717	2810408A11Rik	protein_coding
ENSMUSG00000020882	1417.677013	-0.553302727	0.164244615	-3.368772403	0.000755037	0.009099638	Cacnb1	protein_coding
ENSMUSG00000027171	263.6633444	-0.789477978	0.234412497	-3.367900552	0.000757429	0.00911901	Prrg4	protein_coding
ENSMUSG00000063884	976.3586287	-0.339811518	0.100902856	-3.367709604	0.000757954	0.00911901	Ptcd3	protein_coding
ENSMUSG00000059325	25.42984467	2.623436406	0.779468652	3.365672756	0.000763572	0.00917868	Hopx	protein_coding
ENSMUSG00000022372	33.34985427	-1.956752335	0.581956439	-3.36236908	0.000772768	0.009281205	Sla	protein_coding
ENSMUSG00000035725	883.9204252	-0.454493252	0.135220044	-3.361138167	0.00077622	0.009314083	Prkx	protein_coding
ENSMUSG00000025044	37.12112603	-2.589300126	0.770432141	-3.360841257	0.000777055	0.009314083	Msr1	protein_coding
ENSMUSG00000029101	953.2828537	-0.348754809	0.103783036	-3.360422099	0.000778235	0.009314083	Rgs12	protein_coding
ENSMUSG00000028494	2023.915912	-0.350015789	0.104161906	-3.360305138	0.000778564	0.009314083	Plin2	protein_coding
ENSMUSG00000050910	856.2182743	-0.388637019	0.115658738	-3.360204575	0.000778848	0.009314083	Cdr2l	protein_coding
ENSMUSG00000005683	7399.935048	-0.325606632	0.096919574	-3.359554935	0.000780681	0.009328003	Cs	protein_coding
ENSMUSG00000010660	337.5177396	0.567047574	0.168989183	3.355525865	0.000792142	0.009456837	Plcd1	protein_coding
ENSMUSG00000028293	493.7404561	0.401898476	0.11983962	3.353636086	0.000797572	0.009513502	Slc35a1	protein_coding
ENSMUSG00000056174	44.28230559	1.946772611	0.580712295	3.352387452	0.000801178	0.009548343	Col8a2	protein_coding
ENSMUSG00000008540	142.7923572	0.741311057	0.221157233	3.351963875	0.000802405	0.00955479	Mgst1	protein_coding
ENSMUSG00000037851	3713.476692	-0.25717096	0.076733299	-3.351490974	0.000803777	0.009562951	Iars	protein_coding
ENSMUSG00000041112	23.36313316	2.487737464	0.742583389	3.350111923	0.000807789	0.00960249	Elmo1	protein_coding
ENSMUSG00000067586	145.10931	0.757846379	0.226266642	3.349350899	0.000810011	0.009620698	S1pr3	protein_coding
ENSMUSG00000005625	2286.712961	-0.339548854	0.101501347	-3.34526452	0.000822041	0.009755264	Psmd4	protein_coding
ENSMUSG00000023186	1040.191586	0.429672536	0.12856688	3.342015722	0.000831723	0.009861763	Vwa5a	protein_coding
ENSMUSG00000024048	2712.544097	-0.292454631	0.087537293	-3.340914745	0.000835029	0.009892533	Myl12a	protein_coding
ENSMUSG00000026980	1354.21715	-0.414261217	0.124016201	-3.340379846	0.000836639	0.009903187	Ly75	protein_coding
ENSMUSG00000031311	4921.683091	-0.258770994	0.077545386	-3.337026332	0.000846799	0.010014947	Nono	protein_coding
ENSMUSG00000042700	1498.040194	0.347710535	0.104308075	3.333495839	0.00085762	0.010131385	Sipa1l1	protein_coding
ENSMUSG00000078652	2974.405083	-0.269514152	0.080854075	-3.333340381	0.000858099	0.010131385	Psme3	protein_coding
ENSMUSG00000028556	3638.386753	-0.332432463	0.099773233	-3.331880234	0.000862614	0.010176066	Dock7	protein_coding
ENSMUSG00000047786	21.8837405	-1.861500328	0.558822566	-3.331111592	0.000864999	0.010193129	Lix1	protein_coding
ENSMUSG00000022358	993.8264955	-0.585078969	0.175649652	-3.330942947	0.000865523	0.010193129	Fbxo32	protein_coding
ENSMUSG00000019944	461.366887	-0.518769146	0.155775382	-3.330238307	0.000867717	0.01021033	Rhobtb1	protein_coding
ENSMUSG00000033880	342.9771004	0.660823626	0.198459369	3.329767855	0.000869184	0.010218965	Lgals3bp	protein_coding
ENSMUSG00000061360	744.6370216	-0.398681991	0.119796117	-3.32800429	0.000874705	0.010275205	Phf5a	protein_coding
ENSMUSG00000031283	130.3331158	5.086909415	1.528852807	3.327272181	0.000877007	0.010292724	Chrdl1	protein_coding
ENSMUSG00000031360	636.441137	0.398174596	0.119677606	3.32706018	0.000877674	0.010292724	Ctps2	protein_coding
ENSMUSG00000039108	1049.742591	-0.327811994	0.098561625	-3.325959711	0.000881147	0.010324756	Lsm14b	protein_coding
ENSMUSG00000029178	1432.857869	0.443864573	0.133464636	3.325709246	0.000881939	0.010325353	Klf3	protein_coding
ENSMUSG00000021094	365.5445232	0.563635816	0.169529198	3.324712332	0.000885098	0.010352664	Dhrs7	protein_coding
ENSMUSG00000057278	280.4945281	-0.496062526	0.149213968	-3.324504626	0.000885758	0.010352664	Snrpg	protein_coding
ENSMUSG00000025357	503.126569	-0.504629035	0.15182998	-3.323645544	0.00088849	0.0103759	Dgka	protein_coding
ENSMUSG00000063760	1131.228473	-0.343337717	0.103380924	-3.321093506	0.000896655	0.010457696	Rnf217	protein_coding
ENSMUSG00000006800	1179.577402	0.55786504	0.167981679	3.320987393	0.000896996	0.010457696	Sulf2	protein_coding
ENSMUSG00000038845	606.2002855	-0.409758801	0.123497368	-3.317955736	0.000906789	0.010563025	Phb	protein_coding
ENSMUSG00000024793	114.2788909	1.285449985	0.38751014	3.317203478	0.000909234	0.01058266	Tnfrsf25	protein_coding
ENSMUSG00000024665	2016.612299	-0.46403955	0.139913141	-3.31662591	0.000911115	0.010595707	Fads2	protein_coding
ENSMUSG00000044674	1893.830084	0.492933478	0.148715244	3.314612971	0.000917701	0.010660841	Fzd1	protein_coding
ENSMUSG00000041058	818.3902466	0.374565575	0.113017215	3.314234693	0.000918943	0.010660841	Wwp1	protein_coding
ENSMUSG00000021390	7300.573631	1.705780528	0.514686305	3.314213941	0.000919012	0.010660841	Ogn	protein_coding
ENSMUSG00000039813	75.79491586	1.156732199	0.349105013	3.313421912	0.000921618	0.010682186	Tbc1d2	protein_coding
ENSMUSG00000019846	145.8112982	1.988025549	0.600065864	3.313012234	0.000922969	0.010688953	Lama4	protein_coding
ENSMUSG00000007682	863.2157523	-0.654002052	0.197507827	-3.311271573	0.00092873	0.010737512	Dio2	protein_coding
ENSMUSG00000025374	1049.245002	-0.363175036	0.109680316	-3.311214337	0.00092892	0.010737512	Nabp2	protein_coding
ENSMUSG00000028926	1327.610936	0.395677178	0.119502118	3.31104741	0.000929475	0.010737512	Cdk14	protein_coding
ENSMUSG00000034903	1270.460275	0.468824943	0.141625673	3.310310435	0.000931926	0.01074936	Cobll1	protein_coding
ENSMUSG00000036112	3756.17112	-0.300275062	0.090714237	-3.310120584	0.000932558	0.01074936	Metap2	protein_coding
ENSMUSG00000031880	103.9896238	-1.311640421	0.396260785	-3.310043465	0.000932815	0.01074936	Rrad	protein_coding
ENSMUSG00000040666	140.8789515	-1.101275687	0.332864753	-3.308477924	0.000938046	0.010800706	Sh3bgr	protein_coding
ENSMUSG00000025006	1131.045123	-0.718573671	0.217227866	-3.307925841	0.000939897	0.010811525	Sorbs1	protein_coding
ENSMUSG00000031776	1935.269864	0.429207306	0.129758672	3.307735053	0.000940537	0.010811525	Arl2bp	protein_coding
ENSMUSG00000020097	3529.238357	-0.418346741	0.126501366	-3.307053164	0.00094283	0.010824779	Sgpl1	protein_coding
ENSMUSG00000031714	418.1120701	0.537197253	0.162452243	3.306801075	0.000943679	0.010824779	Gab1	protein_coding
ENSMUSG00000035678	93.76276976	0.793591009	0.240002507	3.30659466	0.000944374	0.010824779	Tnfsf9	protein_coding
ENSMUSG00000037235	741.0973912	0.601541735	0.181928745	3.306468882	0.000944798	0.010824779	Mxd4	protein_coding
ENSMUSG00000036052	433.431401	-0.571122558	0.172753692	-3.305993365	0.000946403	0.010834257	Dnajb5	protein_coding
ENSMUSG00000015214	580.9956234	0.402131692	0.121646266	3.305746283	0.000947238	0.010834912	Mtmr1	protein_coding
ENSMUSG00000030733	1553.505016	-0.364791906	0.110367645	-3.305243187	0.00094894	0.010845476	Sh2b1	protein_coding
ENSMUSG00000003573	457.3654769	-0.428471785	0.129688011	-3.303865806	0.000953615	0.010886456	Homer3	protein_coding
ENSMUSG00000038456	513.5658147	-0.449731144	0.136128443	-3.303726496	0.000954089	0.010886456	Dennd2a	protein_coding
ENSMUSG00000039518	78.04561144	-0.976362729	0.295585706	-3.303145956	0.000956066	0.01089626	Cdsn	protein_coding
ENSMUSG00000008958	888.7151584	-0.389889971	0.118040623	-3.303015183	0.000956512	0.01089626	Vps72	protein_coding
ENSMUSG00000026411	1033.72737	-0.379018559	0.114835568	-3.300532815	0.000965014	0.010984133	Tmem9	protein_coding
ENSMUSG00000043004	82.45546543	-1.132700169	0.343290122	-3.299541981	0.000968427	0.011013984	Gng2	protein_coding
ENSMUSG00000020091	2935.340281	-0.333929454	0.101212308	-3.299296903	0.000969273	0.011014614	Eif4ebp2	protein_coding
ENSMUSG00000004266	33.93453042	1.255246594	0.380604846	3.298031038	0.000973654	0.011055374	Ptpn6	protein_coding
ENSMUSG00000048764	47.47100895	-1.088940124	0.330501279	-3.294813645	0.00098487	0.011173619	Tmprss11f	protein_coding
ENSMUSG00000022340	11.13778097	2.20121354	0.668475934	3.29288375	0.000991655	0.011241443	Sybu	protein_coding
ENSMUSG00000022389	1641.071671	0.286446282	0.087063327	3.290091171	0.001001549	0.011344377	Tef	protein_coding
ENSMUSG00000031708	4485.312832	0.351862794	0.106995682	3.288570041	0.001006977	0.011396594	Tecr	protein_coding
ENSMUSG00000044022	168.2999645	-0.902312397	0.274581845	-3.28613276	0.001015731	0.011486337	Pcdhb21	protein_coding
ENSMUSG00000024664	4676.489598	-0.388412536	0.118205835	-3.285899857	0.001016571	0.011486515	Fads3	protein_coding
ENSMUSG00000020571	5174.504677	0.358028599	0.109058989	3.282889413	0.00102749	0.011600475	Pdia6	protein_coding
ENSMUSG00000052151	1031.259978	-0.440351225	0.134218311	-3.280858037	0.001034918	0.011674883	Plpp2	protein_coding
ENSMUSG00000102418	126.3166472	-0.683299583	0.208653048	-3.27481238	0.001057322	0.011917966	Sh2d1b1	protein_coding
ENSMUSG00000046186	1506.137268	-0.455813248	0.139309267	-3.271952097	0.001068077	0.012029462	Cd109	protein_coding
ENSMUSG00000031520	90.46127944	-1.035862227	0.316639138	-3.271428273	0.001070057	0.012042034	Vegfc	protein_coding
ENSMUSG00000031202	25.16556184	1.713754761	0.524131601	3.269703178	0.001076604	0.012105929	Rab39b	protein_coding
ENSMUSG00000048520	46.44139537	-1.208910754	0.369764807	-3.26940458	0.001077741	0.012108939	Fbxl13	protein_coding
ENSMUSG00000023353	1525.166178	-0.334588014	0.102400893	-3.267432583	0.001085277	0.012183788	Agap3	protein_coding
ENSMUSG00000071359	464.9524115	-0.408326596	0.125085911	-3.264369205	0.001097081	0.012306387	Tbpl1	protein_coding
ENSMUSG00000038555	14.94886618	1.990847077	0.610010359	3.263628309	0.001099954	0.012328684	Reep2	protein_coding
ENSMUSG00000059588	103.8577197	-0.911184226	0.279243012	-3.263051135	0.001102196	0.01234389	Calcrl	protein_coding
ENSMUSG00000035835	172.3767167	-0.60961328	0.186837279	-3.262803235	0.001103161	0.012344555	Plppr3	protein_coding
ENSMUSG00000030782	1423.93365	-0.331031206	0.101462998	-3.262580572	0.001104028	0.012344555	Tgfb1i1	protein_coding
ENSMUSG00000004952	1001.781986	-0.437052457	0.134064125	-3.260025433	0.001114022	0.012446317	Rasa4	protein_coding
ENSMUSG00000061751	367.970824	0.53053608	0.162778442	3.259252716	0.001117061	0.012470269	Kalrn	protein_coding
ENSMUSG00000003808	1517.905114	0.373339735	0.114559397	3.258918467	0.001118378	0.012474974	Farsa	protein_coding
ENSMUSG00000026930	425.8497936	-0.401087775	0.123136332	-3.257265905	0.00112491	0.012537797	Gpsm1	protein_coding
ENSMUSG00000031075	90.60430495	1.015352683	0.311841286	3.255991838	0.00112997	0.012584126	Ano1	protein_coding
ENSMUSG00000031666	813.7595481	0.464889558	0.142840532	3.254605341	0.0011355	0.012635616	Rbl2	protein_coding
ENSMUSG00000001508	599.3665349	-0.984757373	0.302928232	-3.250794315	0.001150831	0.01279599	Sgca	protein_coding
ENSMUSG00000106086	10.50382416	-3.057934753	0.940856923	-3.250159167	0.001153404	0.012812858	Lef1os1	antisense
ENSMUSG00000039976	259.018581	-0.659535012	0.202935961	-3.249966193	0.001154187	0.012812858	Tbc1d16	protein_coding
ENSMUSG00000057280	557.3584996	-0.763690676	0.235183502	-3.247211941	0.001165416	0.012927207	Musk	protein_coding
ENSMUSG00000034377	1584.946047	0.571576926	0.176093409	3.245873477	0.001170909	0.012977804	Tulp4	protein_coding
ENSMUSG00000046561	462.706041	0.76246384	0.234997607	3.244560016	0.001176322	0.013027442	Arsj	protein_coding
ENSMUSG00000039231	865.1123341	-0.398417502	0.122804214	-3.244330854	0.001177269	0.013027572	Suv39h1	protein_coding
ENSMUSG00000020694	1350.398415	-0.272988892	0.084162495	-3.243593156	0.001180322	0.01305099	Tlk2	protein_coding
ENSMUSG00000035885	2259.793225	-0.367179021	0.113273479	-3.241526843	0.001188912	0.013135549	Cox8a	protein_coding
ENSMUSG00000066406	2326.735014	-0.350752392	0.10821962	-3.241116466	0.001190625	0.01314405	Akap13	protein_coding
ENSMUSG00000027778	842.7407018	0.447675869	0.138216859	3.238938234	0.001199756	0.013234358	Ift80	protein_coding
ENSMUSG00000034341	1907.831456	-0.348653739	0.107653546	-3.238664712	0.001200907	0.013236575	Wbp2	protein_coding
ENSMUSG00000023046	1815.638036	0.311202018	0.096112501	3.237893247	0.001204159	0.013261927	Igfbp6	protein_coding
ENSMUSG00000021013	442.6743622	0.448951967	0.138799387	3.234538539	0.001218395	0.013408117	Ttc8	protein_coding
ENSMUSG00000024588	1282.407376	0.277659501	0.085910074	3.231978377	0.001229364	0.013518148	Fech	protein_coding
ENSMUSG00000039354	578.7254446	0.4139841	0.128229478	3.22846279	0.001244574	0.013674615	Smarcal1	protein_coding
ENSMUSG00000017376	365.8146166	-0.434496643	0.134823447	-3.222708302	0.001269848	0.01394131	Nlk	protein_coding
ENSMUSG00000106825	107.0691494	-0.80000136	0.248322663	-3.22162042	0.001274679	0.013983327	2510016D11Rik	TEC
ENSMUSG00000025509	635.1483149	-0.420352015	0.130494369	-3.221227229	0.001276429	0.01399151	Pnpla2	protein_coding
ENSMUSG00000002233	3058.74843	-0.3246396	0.100790052	-3.220948846	0.00127767	0.013994097	Rhoc	protein_coding
ENSMUSG00000001270	463.1897023	-0.69754694	0.21662003	-3.220140538	0.001281278	0.014022593	Ckb	protein_coding
ENSMUSG00000022010	5461.768409	-0.304912278	0.094750912	-3.218040551	0.001290696	0.014114578	Tsc22d1	protein_coding
ENSMUSG00000003868	1057.31938	-0.386249273	0.120117498	-3.215595387	0.001301742	0.014224214	Ruvbl2	protein_coding
ENSMUSG00000049799	102.336537	-0.945834825	0.294177253	-3.215186809	0.001303597	0.014233313	Lrrc19	protein_coding
ENSMUSG00000020003	128.2875315	0.725469538	0.225667172	3.214776569	0.001305461	0.014242507	Pex7	protein_coding
ENSMUSG00000032899	40.35379249	1.065807714	0.3316425	3.213724764	0.001310252	0.014274516	Styk1	protein_coding
ENSMUSG00000042613	5095.994652	-0.364436642	0.113401563	-3.213682694	0.001310444	0.014274516	Pbxip1	protein_coding
ENSMUSG00000021306	300.9875749	-0.520403013	0.161959506	-3.213167447	0.001312797	0.014281324	Gpr137b	protein_coding
ENSMUSG00000017774	7509.368957	0.311789937	0.097037199	3.213097048	0.001313119	0.014281324	Myo1c	protein_coding
ENSMUSG00000028445	57.51730934	-1.435879734	0.447395794	-3.209417153	0.001330044	0.01445411	Enho	protein_coding
ENSMUSG00000030120	3706.121027	-0.306773932	0.095600441	-3.208917546	0.001332357	0.014467963	Mlf2	protein_coding
ENSMUSG00000039804	1005.519361	-0.305277504	0.095171354	-3.207661681	0.001338188	0.014519967	Ncoa5	protein_coding
ENSMUSG00000029661	37927.09851	0.451817455	0.140963838	3.205201138	0.001349681	0.014633276	Col1a2	protein_coding
ENSMUSG00000086043	47.5635403	1.233020798	0.385216115	3.200854661	0.001370206	0.014844256	Gm12473	antisense
ENSMUSG00000031683	729.6781772	0.402638194	0.125820593	3.200097716	0.00137381	0.014871734	Lsm6	protein_coding
ENSMUSG00000019487	1142.568758	-0.314928319	0.098436775	-3.19929537	0.001377639	0.014890754	Trip10	protein_coding
ENSMUSG00000074657	35.37165354	1.657401733	0.518054326	3.199281715	0.001377705	0.014890754	Kif5a	protein_coding
ENSMUSG00000027316	30.65145365	1.794749244	0.56170007	3.195209224	0.001397295	0.015090787	Gfra4	protein_coding
ENSMUSG00000031985	1521.198795	-0.270109922	0.084569435	-3.193942604	0.00140344	0.015145413	Gnpat	protein_coding
ENSMUSG00000052926	610.1321232	0.416235438	0.13034052	3.193446193	0.001405855	0.015159734	Rnaseh2a	protein_coding
ENSMUSG00000089901	28.06992411	-1.476562817	0.462449644	-3.192915893	0.00140844	0.015175855	Gm8113	protein_coding
ENSMUSG00000039697	481.3005383	-0.476300439	0.149212382	-3.192097289	0.001412437	0.015207171	Ncoa7	protein_coding
ENSMUSG00000028496	430.2382508	0.495908854	0.155553249	3.188032756	0.001432443	0.015404182	Mllt3	protein_coding
ENSMUSG00000015474	203.2181276	0.582323036	0.18266488	3.187931016	0.001432947	0.015404182	Ppt2	protein_coding
ENSMUSG00000056019	19.63533577	1.782236402	0.559519692	3.185297009	0.001446055	0.015533107	Zfp709	protein_coding
ENSMUSG00000024339	99.46026821	1.022379534	0.321044194	3.184544539	0.00144982	0.015560326	Tap2	protein_coding
ENSMUSG00000033227	15.46925122	2.303707678	0.723448025	3.184344416	0.001450823	0.015560326	Wnt6	protein_coding
ENSMUSG00000074221	1007.350451	-0.376235713	0.118165644	-3.183968718	0.001452707	0.01556855	Zfp568	protein_coding
ENSMUSG00000070520	624.8561882	-0.377364809	0.118707145	-3.178956141	0.001478065	0.015828129	Nsmce3	protein_coding
ENSMUSG00000052632	163.8410747	0.622370897	0.195811714	3.17841505	0.001480826	0.015845521	Asap2	protein_coding
ENSMUSG00000026024	643.2184458	0.438290051	0.137918887	3.17788273	0.001483547	0.015851997	Als2	protein_coding
ENSMUSG00000019188	3679.820511	-0.32666026	0.1027928	-3.177851562	0.001483707	0.015851997	H13	protein_coding
ENSMUSG00000028988	386.8357558	0.441096147	0.138876053	3.176185791	0.001492253	0.015931092	Ctnnbip1	protein_coding
ENSMUSG00000038797	64.99088697	-1.010554046	0.318395865	-3.173891871	0.001504097	0.016045238	Zscan2	protein_coding
ENSMUSG00000061601	112.3561492	-1.288048465	0.405862861	-3.173605149	0.001505584	0.016048807	Pclo	protein_coding
ENSMUSG00000019986	274.8731081	0.572911561	0.180576444	3.172681596	0.001510381	0.016087633	Ahi1	protein_coding
ENSMUSG00000051359	23.22149588	-1.638758287	0.516655725	-3.171857406	0.001514674	0.016121033	Ncald	protein_coding
ENSMUSG00000039542	7195.093952	-0.41184679	0.129871933	-3.171176249	0.00151823	0.01614655	Ncam1	protein_coding
ENSMUSG00000032177	127.852344	0.76000382	0.239687735	3.170808138	0.001520155	0.016154692	Pde4a	protein_coding
ENSMUSG00000025494	60.00735407	-1.078113892	0.340038155	-3.17056741	0.001521415	0.01615576	Sigirr	protein_coding
ENSMUSG00000038168	52.05173881	1.063049646	0.335551553	3.168066537	0.001534564	0.016282974	P3h2	protein_coding
ENSMUSG00000020340	57.05799038	-1.196843668	0.377823718	-3.167730377	0.001536339	0.016289406	Cyfip2	protein_coding
ENSMUSG00000037621	229.8145633	1.352443187	0.427309844	3.165017625	0.001550736	0.016429542	Atoh8	protein_coding
ENSMUSG00000046546	53.37687081	1.120978407	0.354500299	3.162136702	0.00156616	0.016574804	Fam43a	protein_coding
ENSMUSG00000051232	360.9027335	-0.477654471	0.15106025	-3.162012982	0.001566826	0.016574804	Tmem199	protein_coding
ENSMUSG00000031987	1193.076875	-0.354532088	0.112266358	-3.157954832	0.001588802	0.016794526	Egln1	protein_coding
ENSMUSG00000028224	545.2294375	0.371494965	0.11767947	3.156837511	0.001594902	0.016846227	Nbn	protein_coding
ENSMUSG00000025439	563.4332467	-0.392474019	0.124360226	-3.155944881	0.001599791	0.016885066	Clns1a	protein_coding
ENSMUSG00000004937	2333.82592	-0.287859456	0.091248183	-3.154687012	0.001606704	0.01694519	Sgta	protein_coding
ENSMUSG00000040918	354.4369226	0.473615768	0.150207864	3.153069046	0.001615636	0.017026505	Slc19a2	protein_coding
ENSMUSG00000031681	505.0371324	0.470846596	0.149354127	3.152551616	0.001618502	0.017043817	Smad1	protein_coding
ENSMUSG00000026080	9.594254744	2.164463387	0.686763461	3.151686878	0.001623302	0.017081458	Chst10	protein_coding
ENSMUSG00000021028	246.8114173	0.524544241	0.166520691	3.150024403	0.001632568	0.017154889	Mbip	protein_coding
ENSMUSG00000031778	580.9564673	0.659499866	0.209365499	3.149993044	0.001632744	0.017154889	Cx3cl1	protein_coding
ENSMUSG00000057337	364.3343076	-0.607645668	0.192993269	-3.148532962	0.001640922	0.017227828	Chst3	protein_coding
ENSMUSG00000039943	1300.814806	0.46350632	0.147239475	3.147975907	0.001644052	0.017247695	Plcb4	protein_coding
ENSMUSG00000030110	61.3027381	-1.208092507	0.383861343	-3.147210651	0.001648362	0.01727989	Ret	protein_coding
ENSMUSG00000031879	536.8184988	-0.417980039	0.132823176	-3.146890871	0.001650165	0.017285793	Ciao2b	protein_coding
ENSMUSG00000049719	66.68107848	-4.823415348	1.533646878	-3.145062542	0.001660513	0.017371459	Prss46	protein_coding
ENSMUSG00000021177	378.4839843	0.399879437	0.127152668	3.144876488	0.00166157	0.017371459	Tdp1	protein_coding
ENSMUSG00000041225	532.4919426	0.415471457	0.132114385	3.14478592	0.001662084	0.017371459	Arhgap12	protein_coding
ENSMUSG00000051483	152.9428685	0.62288034	0.198088844	3.144449361	0.001663997	0.017378416	Cbr1	protein_coding
ENSMUSG00000038267	473.2538613	-0.433885539	0.138167852	-3.140278533	0.001687873	0.017614564	Slc22a23	protein_coding
ENSMUSG00000040363	1055.574774	-0.400248418	0.127556383	-3.137815674	0.001702119	0.017749939	Bcor	protein_coding
ENSMUSG00000028965	34.83576432	-1.794002872	0.572066617	-3.136003428	0.001712672	0.01784021	Tnfrsf9	protein_coding
ENSMUSG00000054027	828.7049285	-0.39111893	0.124723433	-3.135889704	0.001713336	0.01784021	Nt5dc3	protein_coding
ENSMUSG00000004451	861.548921	-0.312529379	0.099737641	-3.133514853	0.001727262	0.017971778	Ralb	protein_coding
ENSMUSG00000019891	188.2863319	-0.598694703	0.191243461	-3.130536859	0.001744871	0.01814145	Dcbld1	protein_coding
ENSMUSG00000022438	2704.553041	-0.46960525	0.150277966	-3.124910885	0.001778589	0.01847823	Parvb	protein_coding
ENSMUSG00000028348	2015.832088	0.378537206	0.12116839	3.12405904	0.001783747	0.018518001	Cavin4	protein_coding
ENSMUSG00000000631	4365.164196	0.287383033	0.092071941	3.121287874	0.001800619	0.018679245	Myo18a	protein_coding
ENSMUSG00000036432	462.346728	-0.414330778	0.132821892	-3.119446437	0.001811912	0.018782409	Siah2	protein_coding
ENSMUSG00000021669	1377.695714	-0.347016916	0.11126347	-3.118875543	0.001815426	0.018804847	Col4a3bp	protein_coding
ENSMUSG00000040447	16.88985099	1.680234591	0.538999438	3.117321599	0.001825024	0.018890215	Spns2	protein_coding
ENSMUSG00000024737	32.60179334	-1.437272488	0.461425875	-3.114850216	0.001840383	0.019035057	Slc15a3	protein_coding
ENSMUSG00000041203	2124.074007	0.305096494	0.098006092	3.113036029	0.001851734	0.019138249	Trir	protein_coding
ENSMUSG00000028949	489.8233301	-0.381419414	0.122592494	-3.111278689	0.00186279	0.019238248	Smarcd3	protein_coding
ENSMUSG00000031253	1885.647439	-0.320460299	0.103042575	-3.109979524	0.001871003	0.019308752	Srpx2	protein_coding
ENSMUSG00000024767	1342.926463	-0.356789471	0.114744307	-3.109430709	0.001874482	0.01933034	Otub1	protein_coding
ENSMUSG00000031762	364.1916848	0.783683433	0.252194535	3.107456049	0.00188705	0.019442827	Mt2	protein_coding
ENSMUSG00000042029	1099.907137	0.387459149	0.124694035	3.10727893	0.001888181	0.019442827	Ncapg2	protein_coding
ENSMUSG00000036192	113.3134837	-0.654582101	0.210736083	-3.106170008	0.001895277	0.019495431	Rorb	protein_coding
ENSMUSG00000023915	160.7168202	-0.582469847	0.187527916	-3.106043414	0.001896089	0.019495431	Tnfrsf21	protein_coding
ENSMUSG00000001098	1415.429241	0.378431234	0.121876103	3.105048686	0.001902477	0.019546689	Kctd10	protein_coding
ENSMUSG00000025026	421.7037798	-0.452129152	0.145625933	-3.10472966	0.00190453	0.019553363	Add3	protein_coding
ENSMUSG00000079092	264.0791787	0.59137337	0.190549259	3.103519647	0.001912335	0.01961904	Prl2c2	protein_coding
ENSMUSG00000037353	749.4054787	-0.32342316	0.104229391	-3.102993857	0.001915736	0.019619992	Letmd1	protein_coding
ENSMUSG00000092225	10.06294864	-2.539335768	0.818367953	-3.102926696	0.001916171	0.019619992	Gm2381	protein_coding
ENSMUSG00000044026	8.176980798	2.544950914	0.820197259	3.102852255	0.001916653	0.019619992	Slc35g1	protein_coding
ENSMUSG00000030007	4903.947992	-0.260336394	0.083910139	-3.102561828	0.001918535	0.019624835	Cct7	protein_coding
ENSMUSG00000017400	1834.018994	-0.318177054	0.102603251	-3.10104263	0.001928405	0.019711329	Stac2	protein_coding
ENSMUSG00000038807	474.4020593	0.534703421	0.172439324	3.100820664	0.001929851	0.019711649	Rap1gap2	protein_coding
ENSMUSG00000037935	1611.386428	-0.309063502	0.099792379	-3.09706519	0.001954469	0.019948469	Smarce1	protein_coding
ENSMUSG00000020163	811.7582577	-0.358100932	0.115685384	-3.095472569	0.001964995	0.020041228	Uqcr11	protein_coding
ENSMUSG00000020689	684.875706	-0.518687752	0.167631439	-3.094215231	0.001973343	0.020111639	Itgb3	protein_coding
ENSMUSG00000026409	179.2420251	0.606876781	0.19619707	3.09320003	0.001980106	0.020165818	Pfkfb2	protein_coding
ENSMUSG00000042082	1299.074937	0.488500233	0.157958657	3.092582842	0.001984228	0.020193039	Arsb	protein_coding
ENSMUSG00000026556	146.6462479	-0.622758234	0.201435193	-3.091605911	0.00199077	0.020238813	Vangl2	protein_coding
ENSMUSG00000055301	459.5439635	0.422952465	0.136812409	3.091477366	0.001991632	0.020238813	Adh7	protein_coding
ENSMUSG00000003099	1216.273742	-0.303845662	0.09831508	-3.090529576	0.001997999	0.020288719	Ppp5c	protein_coding
ENSMUSG00000061589	2412.774347	-0.358328216	0.115986872	-3.089385975	0.002005707	0.020352154	Dot1l	protein_coding
ENSMUSG00000006958	287.4935169	0.94360854	0.305503317	3.088701452	0.002010333	0.020384255	Chrd	protein_coding
ENSMUSG00000041164	1408.373821	-0.339101015	0.109974652	-3.083447036	0.002046175	0.020732592	Zmiz2	protein_coding
ENSMUSG00000031642	878.3687436	-0.36864382	0.119635708	-3.0813862	0.002060392	0.020861471	Sh3rf1	protein_coding
ENSMUSG00000056724	277.6954222	-0.481790362	0.156396276	-3.080574378	0.002066017	0.020902104	Nbeal2	protein_coding
ENSMUSG00000030218	3061.291164	1.042468981	0.338422827	3.080374308	0.002067406	0.020902104	Mgp	protein_coding
ENSMUSG00000039058	46.40795393	1.332185287	0.432630031	3.079271413	0.002075075	0.020964431	Ak5	protein_coding
ENSMUSG00000032487	1715.794372	0.528679927	0.171795674	3.077376256	0.002088315	0.021082904	Ptgs2	protein_coding
ENSMUSG00000038374	1705.655132	-0.309021794	0.100573765	-3.072588516	0.002122109	0.021408559	Rbm8a	protein_coding
ENSMUSG00000021262	848.038256	-0.311498311	0.101399169	-3.072000622	0.002126293	0.021435247	Evl	protein_coding
ENSMUSG00000024217	804.5673175	-0.372041852	0.121191228	-3.069874416	0.002141488	0.02157282	Snrpc	protein_coding
ENSMUSG00000022269	332.6265879	-0.561501504	0.18294383	-3.069256307	0.002145924	0.021601888	Marchf11	protein_coding
ENSMUSG00000022766	45.94621887	-1.246661621	0.406682944	-3.065438666	0.00217351	0.021853653	Serpind1	protein_coding
ENSMUSG00000034543	2140.859495	-0.260926797	0.085130142	-3.065034216	0.002176451	0.021853653	Morc2a	protein_coding
ENSMUSG00000074698	1792.949374	-0.252245557	0.08229949	-3.064971077	0.00217691	0.021853653	Csnk2a1	protein_coding
ENSMUSG00000025066	3307.401227	-0.266124258	0.08683103	-3.064852011	0.002177777	0.021853653	Sfr1	protein_coding
ENSMUSG00000022247	1492.634597	-0.257923625	0.084159098	-3.064714705	0.002178777	0.021853653	Brix1	protein_coding
ENSMUSG00000042105	528.5098396	-0.350178784	0.114332332	-3.062815031	0.002192655	0.021977033	Inpp5f	protein_coding
ENSMUSG00000009097	246.8235471	0.506001189	0.165222	3.062553344	0.002194574	0.021980445	Tbx1	protein_coding
ENSMUSG00000020566	14.80934699	-1.845164614	0.602628552	-3.061860592	0.002199659	0.02201555	Atp6v1c2	protein_coding
ENSMUSG00000022575	327.5505463	0.588243613	0.1921951	3.060658743	0.002208507	0.022088236	Gsdmd	protein_coding
ENSMUSG00000034220	21324.93375	-0.405209072	0.13240482	-3.060380064	0.002210563	0.022092942	Gpc1	protein_coding
ENSMUSG00000020572	1100.0582	0.385076415	0.125864352	3.059455733	0.002217396	0.022145344	Nampt	protein_coding
ENSMUSG00000020755	799.7493888	-0.29946887	0.097981217	-3.056390605	0.002240192	0.022356989	Sap30bp	protein_coding
ENSMUSG00000057522	1587.210522	-0.278101635	0.090999417	-3.056081482	0.002242503	0.022364032	Spop	protein_coding
ENSMUSG00000044938	283.2277525	-1.596702156	0.522579076	-3.055426878	0.002247404	0.022396876	Klhl31	protein_coding
ENSMUSG00000037172	168.8366848	-0.595628371	0.195037003	-3.053924959	0.002258686	0.022493216	Dennd11	protein_coding
ENSMUSG00000025793	1805.934157	-0.320578069	0.105081912	-3.05074454	0.002282747	0.022716594	Hgs	protein_coding
ENSMUSG00000031145	32.2123792	1.256731949	0.412393397	3.047410453	0.002308223	0.02295372	Prickle3	protein_coding
ENSMUSG00000025856	1093.267867	-0.267417189	0.087780668	-3.046424623	0.002315805	0.023012696	Pdgfa	protein_coding
ENSMUSG00000002006	40.87949513	-1.05515437	0.346469389	-3.045447604	0.002323343	0.023071139	Pdzd4	protein_coding
ENSMUSG00000057406	2307.416643	0.305885676	0.100456787	3.044947815	0.002327207	0.023093053	Nsd2	protein_coding
ENSMUSG00000032702	48.2593477	2.043082273	0.671183873	3.043997859	0.002334568	0.02314961	Kank1	protein_coding
ENSMUSG00000045441	269.2769255	1.916615115	0.629735709	3.043523002	0.002338256	0.023169685	Gprin3	protein_coding
ENSMUSG00000029814	22.90526443	-1.511902675	0.497019187	-3.041940257	0.002350585	0.023275307	Igf2bp3	protein_coding
ENSMUSG00000024039	9.906912369	2.569443719	0.844836014	3.041352021	0.002355183	0.023304268	Cbs	protein_coding
ENSMUSG00000047264	505.1496789	-0.359914688	0.118353481	-3.041014816	0.002357822	0.023313825	Zfp358	protein_coding
ENSMUSG00000019158	165.3369834	-0.603193701	0.198481777	-3.039038189	0.002373348	0.023450695	Tmem160	protein_coding
ENSMUSG00000026564	1153.041776	-0.531997158	0.175171648	-3.037004937	0.002389415	0.023582588	Dusp27	protein_coding
ENSMUSG00000002083	84.28411154	-0.853220518	0.280949204	-3.036920934	0.002390081	0.023582588	Bbc3	protein_coding
ENSMUSG00000030061	2259.466358	-0.272257912	0.089675257	-3.036042716	0.002397054	0.023634647	Uba3	protein_coding
ENSMUSG00000024388	134.3129273	-0.913718764	0.301068411	-3.034920733	0.002405989	0.023705969	Myo7b	protein_coding
ENSMUSG00000029190	1221.188387	0.383474044	0.126384258	3.034191528	0.002411813	0.023746554	D5Ertd579e	protein_coding
ENSMUSG00000028044	769.8724809	-0.393696076	0.129781914	-3.033520344	0.002417184	0.023782634	Cks1b	protein_coding
ENSMUSG00000022193	411.9667698	-0.376103339	0.124102087	-3.030596413	0.002440712	0.023997182	Psmb5	protein_coding
ENSMUSG00000037325	162.6917388	0.577752606	0.190742593	3.028964823	0.002453933	0.024110147	Bbs7	protein_coding
ENSMUSG00000005150	336.3604723	0.439229113	0.145289535	3.023129737	0.00250175	0.024562633	Wdr83	protein_coding
ENSMUSG00000036779	1067.622976	0.341525875	0.11305992	3.020751063	0.002521486	0.024738971	Tent4b	protein_coding
ENSMUSG00000007659	916.7108615	0.416810191	0.138004473	3.020265801	0.002525529	0.024761207	Bcl2l1	protein_coding
ENSMUSG00000034807	2592.55293	0.287397686	0.095178354	3.019569819	0.002531339	0.024800718	Colgalt1	protein_coding
ENSMUSG00000042506	1670.915318	-0.347861535	0.115402263	-3.014338943	0.002575399	0.025213779	Usp22	protein_coding
ENSMUSG00000104876	240.0405398	-1.357416183	0.450349949	-3.014136421	0.002577119	0.025213779	Trdc	TR_C_gene
ENSMUSG00000027993	543.8684395	0.351965136	0.116825843	3.012733538	0.002589061	0.025312844	Trim2	protein_coding
ENSMUSG00000009470	4055.054812	-0.322530579	0.107177645	-3.009308314	0.002618432	0.025582049	Tnpo1	protein_coding
ENSMUSG00000018677	1918.870029	-0.295683731	0.098299217	-3.007996809	0.002629759	0.025667481	Slc25a39	protein_coding
ENSMUSG00000004264	2874.343742	-0.296563085	0.098595731	-3.007869421	0.002630862	0.025667481	Phb2	protein_coding
ENSMUSG00000035863	1544.650738	-0.303517911	0.100960687	-3.006297987	0.002644497	0.025782458	Palm	protein_coding
ENSMUSG00000031398	1213.720399	0.296383673	0.098608431	3.005662589	0.002650029	0.025818322	Plxna3	protein_coding
ENSMUSG00000025492	3907.476623	-0.370075786	0.123224324	-3.003268956	0.002670963	0.026003814	Ifitm3	protein_coding
ENSMUSG00000030522	515.9673416	0.452733854	0.150757532	3.003059596	0.002672801	0.026003814	Mtmr10	protein_coding
ENSMUSG00000032547	1967.417387	0.282842075	0.094195468	3.002714272	0.002675835	0.026015169	Ryk	protein_coding
ENSMUSG00000025393	25094.66099	-0.213956918	0.071286754	-3.001355892	0.002687802	0.026113292	Atp5b	protein_coding
ENSMUSG00000034902	1282.940991	-0.290659478	0.096854822	-3.00098097	0.002691114	0.026127246	Pip5k1c	protein_coding
ENSMUSG00000038068	81.97286487	-0.712236149	0.23737379	-3.000483537	0.002695513	0.026151734	Rnf144b	protein_coding
ENSMUSG00000032020	199.1585985	-0.569754522	0.189981173	-2.999005174	0.002708627	0.026260677	Ubash3b	protein_coding
ENSMUSG00000063931	521.8855473	-0.461704706	0.153992346	-2.998231529	0.002715513	0.026296912	Pepd	protein_coding
ENSMUSG00000063838	93.04164951	-0.818898237	0.273133491	-2.998161208	0.00271614	0.026296912	Cdc42ep5	protein_coding
ENSMUSG00000029103	1182.564634	0.436523569	0.145635989	2.997360553	0.002723284	0.026347774	Lrpap1	protein_coding
ENSMUSG00000026413	1156.155345	-0.34915338	0.116498538	-2.997062331	0.00272595	0.026355261	Pkp1	protein_coding
ENSMUSG00000029238	2162.411019	0.395427477	0.132005218	2.995544298	0.002739555	0.026468434	Clock	protein_coding
ENSMUSG00000027006	2839.78043	0.360680068	0.120460161	2.994185501	0.002751786	0.026548612	Dnajc10	protein_coding
ENSMUSG00000033717	34.26204363	-1.44688878	0.483251927	-2.994067273	0.002752852	0.026548612	Adra2a	protein_coding
ENSMUSG00000022885	310.3067555	-0.48522769	0.162067363	-2.993987695	0.00275357	0.026548612	St6gal1	protein_coding
ENSMUSG00000025512	358.7076573	0.437563015	0.146190666	2.99309816	0.002761609	0.026607703	Chid1	protein_coding
ENSMUSG00000099906	2592.874594	-1.066101041	0.356358542	-2.991652828	0.002774716	0.026715512	Gm28653	lincRNA
ENSMUSG00000029380	278.4737391	1.68630206	0.564189336	2.988893889	0.002799894	0.026930696	Cxcl1	protein_coding
ENSMUSG00000041688	1523.899382	0.458503452	0.153418069	2.988588348	0.002802695	0.026930696	Amot	protein_coding
ENSMUSG00000017428	2126.543119	-0.252000193	0.084321334	-2.988569815	0.002802865	0.026930696	Psmd11	protein_coding
ENSMUSG00000054619	107.3678691	0.803611387	0.269050412	2.986843176	0.002818743	0.027060102	Mettl7a1	protein_coding
ENSMUSG00000038417	858.4450816	0.327252604	0.109570575	2.986683275	0.002820217	0.027060102	Fig4	protein_coding
ENSMUSG00000027613	1597.878413	-0.384617581	0.128790183	-2.986388956	0.002822933	0.027067521	Eif6	protein_coding
ENSMUSG00000039611	14.37619169	2.387870239	0.799744947	2.985789715	0.002828471	0.027092458	Tmem246	protein_coding
ENSMUSG00000020220	1413.109007	0.439302343	0.147136114	2.985686727	0.002829423	0.027092458	Vps13d	protein_coding
ENSMUSG00000021598	465.4651913	-0.456417641	0.152882986	-2.985405056	0.00283203	0.027098796	Med10	protein_coding
ENSMUSG00000006728	5716.015817	-0.309718713	0.103755411	-2.985084918	0.002834996	0.027108556	Cdk4	protein_coding
ENSMUSG00000064043	130.4964919	0.661843137	0.221821582	2.983673329	0.002848107	0.027215242	Trerf1	processed_transcript
ENSMUSG00000042359	36.95869245	1.138130039	0.381577188	2.982699377	0.002857185	0.027283276	Osbpl6	protein_coding
ENSMUSG00000028517	695.999446	0.563463431	0.188938556	2.982257534	0.002861312	0.027303971	Plpp3	protein_coding
ENSMUSG00000053560	797.4328623	0.428687812	0.143828226	2.980554127	0.002877274	0.027437494	Ier2	protein_coding
ENSMUSG00000030203	387.751747	-0.418744571	0.140561212	-2.979090504	0.002891054	0.027550041	Dusp16	protein_coding
ENSMUSG00000031748	2311.835523	0.392294255	0.13173552	2.977892801	0.002902375	0.027639019	Gnao1	protein_coding
ENSMUSG00000037605	659.318499	0.565559888	0.18993394	2.97766627	0.002904521	0.02764056	Adgrl3	protein_coding
ENSMUSG00000025223	1845.516784	-0.31083865	0.10441578	-2.976931757	0.002911488	0.027687954	Ldb1	protein_coding
ENSMUSG00000052566	235.1359491	0.573739732	0.19284744	2.97509644	0.002928965	0.027831404	Hook2	protein_coding
ENSMUSG00000001785	976.4999585	-0.277472279	0.093270232	-2.974928574	0.002930568	0.027831404	Pwp1	protein_coding
ENSMUSG00000031340	190.5802545	0.586440068	0.197248912	2.97309659	0.002948117	0.027978992	Gabre	protein_coding
ENSMUSG00000023031	126.77469	-0.792384667	0.266566654	-2.972557349	0.0029533	0.028009108	Cela1	protein_coding
ENSMUSG00000066607	856.5096527	0.363652761	0.122365212	2.971863942	0.002959978	0.028053345	Insyn1	protein_coding
ENSMUSG00000033610	297.6010058	0.447399624	0.150590768	2.970963164	0.002968674	0.028116631	Pank1	protein_coding
ENSMUSG00000030319	595.5646256	0.490325753	0.16506249	2.970546206	0.002972707	0.028134141	Cand2	protein_coding
ENSMUSG00000021175	311.5691671	0.423895169	0.142708606	2.970354637	0.002974561	0.028134141	Cdca7l	protein_coding
ENSMUSG00000047409	356.8942736	0.412763684	0.139023936	2.969011648	0.002987593	0.028238224	Ctdspl	protein_coding
ENSMUSG00000025579	2945.971088	0.378597208	0.127543643	2.968373795	0.0029938	0.028263727	Gaa	protein_coding
ENSMUSG00000035914	1134.290359	-0.340960131	0.114866462	-2.968317518	0.002994348	0.028263727	Cd276	protein_coding
ENSMUSG00000061816	4684.010535	-1.591689403	0.536435438	-2.967159305	0.003005652	0.028324638	Myl1	protein_coding
ENSMUSG00000040124	633.1707079	0.396441906	0.133618921	2.966959348	0.003007607	0.028324638	Gorab	protein_coding
ENSMUSG00000032511	2231.541245	-1.526049807	0.514352011	-2.966936601	0.00300783	0.028324638	Scn5a	protein_coding
ENSMUSG00000078784	807.3789758	-0.442234562	0.149059936	-2.966823773	0.003008934	0.028324638	Rbis	protein_coding
ENSMUSG00000013236	6160.665052	-0.269918644	0.090987163	-2.966557435	0.003011541	0.028330041	Ptprs	protein_coding
ENSMUSG00000032657	646.0385569	-0.361246188	0.121818913	-2.965435978	0.003022542	0.028411594	Fam189b	protein_coding
ENSMUSG00000014402	855.0164447	-0.321644551	0.108471007	-2.965258285	0.003024289	0.028411594	Tsg101	protein_coding
ENSMUSG00000051236	1406.673055	0.416150477	0.140359994	2.964879557	0.003028015	0.028427425	Msrb3	protein_coding
ENSMUSG00000063018	62.1495616	-0.873253833	0.294561044	-2.964593757	0.003030829	0.028434684	2010204K13Rik	processed_transcript
ENSMUSG00000053477	2524.716962	0.343532948	0.115957672	2.96257197	0.003050805	0.028602835	Tcf4	protein_coding
ENSMUSG00000052298	770.6897719	-0.299455925	0.10115925	-2.960242646	0.003073968	0.028800623	Cdc42se2	protein_coding
ENSMUSG00000118029	36.53757849	-1.495787737	0.505364928	-2.959817063	0.003078218	0.028821054	AC132288.1	TEC
ENSMUSG00000055707	699.4626976	0.335633888	0.113434336	2.958838552	0.003088008	0.028893306	Klhl26	protein_coding
ENSMUSG00000055373	46.84436923	-1.436431376	0.485587229	-2.958132522	0.00309509	0.028940133	Fut9	protein_coding
ENSMUSG00000037062	11390.93146	-0.253998287	0.085884617	-2.957436339	0.003102088	0.02898611	Sh3glb1	protein_coding
ENSMUSG00000006642	11.58711362	2.150292497	0.727335343	2.95639765	0.003112555	0.02904963	Tcf23	protein_coding
ENSMUSG00000020608	2299.35418	0.334167817	0.113033992	2.956348017	0.003113056	0.02904963	Smc6	protein_coding
ENSMUSG00000032549	209.2734431	0.606212671	0.205075656	2.95604404	0.003116126	0.029058813	Rab6b	protein_coding
ENSMUSG00000020547	1495.175233	-0.287691716	0.097336161	-2.955650936	0.0031201	0.029076409	Bzw2	protein_coding
ENSMUSG00000029291	488.2420168	0.366764952	0.124125148	2.954799713	0.003128721	0.029126086	Rufy3	protein_coding
ENSMUSG00000024970	328.7217247	-0.456884081	0.154628979	-2.954711882	0.003129612	0.029126086	Spindoc	protein_coding
ENSMUSG00000046020	894.9774625	0.307709677	0.104202343	2.953001514	0.003147004	0.029268399	Pofut1	protein_coding
ENSMUSG00000025932	576.5709777	0.53716717	0.181994963	2.951549658	0.003161837	0.029382476	Eya1	protein_coding
ENSMUSG00000037531	333.0219845	-0.398045292	0.134867131	-2.951388442	0.003163488	0.029382476	Mrpl47	protein_coding
ENSMUSG00000035067	188.0190136	-0.654565367	0.221804393	-2.951092887	0.003166517	0.029391014	Xkr6	protein_coding
ENSMUSG00000025105	37.75370175	1.694991153	0.574562093	2.950057398	0.003177149	0.029470066	Bnc1	protein_coding
ENSMUSG00000044037	209.2165347	1.407734432	0.477236237	2.949764336	0.003180164	0.029478406	Als2cl	protein_coding
ENSMUSG00000035206	880.5054452	-0.301504076	0.102226877	-2.949362088	0.003184307	0.02949718	Sppl2b	protein_coding
ENSMUSG00000028318	264.0158977	-0.449887745	0.152626229	-2.947643714	0.003202059	0.029622425	Polr1e	protein_coding
ENSMUSG00000034612	2470.499002	-0.535230025	0.181582086	-2.947592658	0.003202588	0.029622425	Chst11	protein_coding
ENSMUSG00000097148	191.7566269	-0.683030697	0.231737207	-2.947436478	0.003204206	0.029622425	Gm3839	protein_coding
ENSMUSG00000026764	365.6161688	-0.414819423	0.140776464	-2.946653238	0.003212332	0.029674941	Kif5c	protein_coding
ENSMUSG00000028780	659.5031173	-0.58998704	0.200234624	-2.946478629	0.003214146	0.029674941	Sema3c	protein_coding
ENSMUSG00000006675	22.86039299	1.575128583	0.534759682	2.945488667	0.00322445	0.029750352	P4htm	protein_coding
ENSMUSG00000039814	28.20355333	1.28336385	0.435799333	2.944850425	0.003231108	0.029792058	Xkr5	protein_coding
ENSMUSG00000056116	163.1186524	0.600235961	0.20386294	2.944311309	0.003236742	0.02982427	H2-T22	protein_coding
ENSMUSG00000031976	540.8005423	-0.354804692	0.120601546	-2.941958077	0.003261441	0.030031985	Urb2	protein_coding
ENSMUSG00000042810	123.4595884	0.660885858	0.224661927	2.941690503	0.00326426	0.030038091	Krba1	protein_coding
ENSMUSG00000060594	437.2918776	0.525277602	0.178588289	2.941276853	0.003268623	0.03005018	Layn	protein_coding
ENSMUSG00000034259	350.2447534	-0.41982473	0.142741353	-2.941157008	0.003269887	0.03005018	Exosc4	protein_coding
ENSMUSG00000023944	49914.95123	-0.246236922	0.083763875	-2.939655323	0.003285775	0.030176284	Hsp90ab1	protein_coding
ENSMUSG00000038884	274.8657009	0.778759336	0.264996833	2.938749593	0.003295392	0.030244665	Shfl	protein_coding
ENSMUSG00000093904	1286.71379	-0.402150321	0.136867278	-2.938250307	0.003300704	0.030273476	Tomm20	protein_coding
ENSMUSG00000023008	2970.840741	-0.382627329	0.130286232	-2.936820904	0.003315955	0.03038526	Fmnl3	protein_coding
ENSMUSG00000041935	1705.479412	0.282594975	0.096228768	2.936699488	0.003317254	0.03038526	AW549877	protein_coding
ENSMUSG00000044709	258.54291	-0.421236416	0.143528369	-2.934865209	0.003336926	0.030545371	Gemin7	protein_coding
ENSMUSG00000042851	155.7803257	0.655843193	0.22356321	2.933591774	0.003350646	0.030650819	Zc3h6	protein_coding
ENSMUSG00000040811	219.0959328	-0.56057609	0.19111232	-2.933228432	0.00335457	0.030666579	Eml2	protein_coding
ENSMUSG00000019889	2998.922819	-0.385327852	0.131402585	-2.932422154	0.003363292	0.030726156	Ptprk	protein_coding
ENSMUSG00000018593	50544.4931	0.45788949	0.156194688	2.931530494	0.003372962	0.030794308	Sparc	protein_coding
ENSMUSG00000035181	1617.801432	0.348640356	0.118995018	2.929873551	0.003391	0.030938708	Heatr5a	protein_coding
ENSMUSG00000039671	1874.332713	-0.284586631	0.097160465	-2.929037364	0.003400135	0.030999451	Zmynd8	protein_coding
ENSMUSG00000070604	48.11026258	-1.021066552	0.348622859	-2.928857149	0.003402107	0.030999451	Vsig10l	protein_coding
ENSMUSG00000037876	2228.915726	-0.365400589	0.124784735	-2.928247513	0.003408786	0.031040001	Jmjd1c	protein_coding
ENSMUSG00000037907	2061.843404	-0.39171558	0.133909033	-2.925236411	0.003441946	0.031316204	Ankrd13b	protein_coding
ENSMUSG00000006281	1056.868934	0.358373241	0.122517176	2.925085712	0.003443614	0.031316204	Tep1	protein_coding
ENSMUSG00000052957	3464.173454	0.531956023	0.181886147	2.924664866	0.003448274	0.031338127	Gas1	protein_coding
ENSMUSG00000025525	317.2190718	-0.401204824	0.137205471	-2.924116806	0.003454351	0.031372893	Apool	protein_coding
ENSMUSG00000039007	775.8468202	0.504398238	0.172528372	2.923566912	0.003460458	0.031401488	Cpq	protein_coding
ENSMUSG00000030647	462.2160401	-0.402034864	0.137523824	-2.923383404	0.003462499	0.031401488	Ndufc2	protein_coding
ENSMUSG00000037946	900.9028543	-0.356671493	0.122013015	-2.923224967	0.003464261	0.031401488	Fgd3	protein_coding
ENSMUSG00000041995	261.1623594	-0.431282826	0.147584254	-2.922282109	0.003474767	0.031476234	Zbed3	protein_coding
ENSMUSG00000033909	1167.028371	-0.324549079	0.111085504	-2.921615048	0.003482216	0.031503709	Usp36	protein_coding
ENSMUSG00000040212	2457.623329	-0.245159398	0.083918065	-2.921413863	0.003484466	0.031503709	Emp3	protein_coding
ENSMUSG00000019124	1291.897344	0.277089859	0.094848202	2.921403387	0.003484583	0.031503709	Scrn1	protein_coding
ENSMUSG00000050627	583.3663152	0.34143589	0.116890743	2.92098315	0.003489287	0.031525776	Gpd1l	protein_coding
ENSMUSG00000041361	131.2181006	0.741868945	0.254216836	2.918252606	0.003519991	0.031777775	Myzap	protein_coding
ENSMUSG00000018585	356.3188585	-0.49557146	0.169826893	-2.918097669	0.00352174	0.031777775	Atox1	protein_coding
ENSMUSG00000062901	1059.274458	-0.473947914	0.16249652	-2.916665004	0.003537955	0.031903426	Klhl24	protein_coding
ENSMUSG00000020300	830.5379763	0.37129707	0.127338771	2.91582106	0.003547539	0.031969155	Cpeb4	protein_coding
ENSMUSG00000019837	799.7518943	-0.298884343	0.102545921	-2.914639015	0.003561002	0.032069733	Gtf3c6	protein_coding
ENSMUSG00000021482	464.2838841	-0.379826999	0.130386481	-2.91308574	0.003578763	0.032182548	Prxl2c	protein_coding
ENSMUSG00000026463	1599.656598	-1.243878392	0.427001221	-2.913055818	0.003579106	0.032182548	Atp2b4	protein_coding
ENSMUSG00000033389	229.3846386	-0.501422219	0.172136258	-2.912937842	0.003580459	0.032182548	Arhgap44	protein_coding
ENSMUSG00000022261	11610.55355	0.413717781	0.142229628	2.908801682	0.003628169	0.032575395	Sdc2	protein_coding
ENSMUSG00000034994	52295.17155	-0.239238224	0.082247953	-2.908743806	0.003628841	0.032575395	Eef2	protein_coding
ENSMUSG00000093661	226.7582559	-0.536346843	0.184417589	-2.908328031	0.00363367	0.032597737	Eif4e3	protein_coding
ENSMUSG00000037012	3455.89504	-0.247452603	0.08516234	-2.905657623	0.003664822	0.03285605	Hk1	protein_coding
ENSMUSG00000097325	12.25950246	2.040814949	0.702515558	2.905010325	0.00367241	0.032902903	Gm16897	antisense
ENSMUSG00000028047	268.128873	-0.421411135	0.145154562	-2.903189046	0.003693836	0.0330736	Thbs3	protein_coding
ENSMUSG00000024927	1360.091333	-0.290529679	0.100134871	-2.901383655	0.003715187	0.033243408	Rela	protein_coding
ENSMUSG00000050708	1910.488588	-0.463388269	0.15982824	-2.899289075	0.003740099	0.033444839	Ftl1	protein_coding
ENSMUSG00000047963	976.3204412	-0.526935161	0.181762833	-2.899025901	0.00374324	0.033451453	Stbd1	protein_coding
ENSMUSG00000025104	9.718394737	3.469141232	1.197436913	2.897139043	0.003765828	0.033631742	Hdgfl3	protein_coding
ENSMUSG00000026456	1595.361556	0.313000722	0.108105036	2.895338961	0.003787493	0.033803558	Cyb5r1	protein_coding
ENSMUSG00000028937	1467.115197	-0.343427981	0.118639697	-2.894713918	0.003795042	0.03384925	Acot7	protein_coding
ENSMUSG00000031342	147.1811649	-0.834229695	0.28845339	-2.892077968	0.00382703	0.034112717	Gpm6b	protein_coding
ENSMUSG00000044876	206.6457471	-0.545709016	0.188765877	-2.890930424	0.003841031	0.034192693	Zfp444	protein_coding
ENSMUSG00000028645	2378.340938	-0.523952328	0.181249277	-2.890782997	0.003842834	0.034192693	Slc2a1	protein_coding
ENSMUSG00000014905	612.8740249	0.47433603	0.164088123	2.890739566	0.003843365	0.034192693	Dnajb9	protein_coding
ENSMUSG00000033715	98.05490541	0.720651803	0.249461018	2.888835332	0.003866715	0.034362362	Akr1c14	protein_coding
ENSMUSG00000066842	29.28642785	-1.438281253	0.497884982	-2.888782157	0.003867369	0.034362362	Hmcn1	protein_coding
ENSMUSG00000034247	605.4159733	0.345157936	0.119714048	2.883186564	0.003936742	0.034956463	Plekhm1	protein_coding
ENSMUSG00000032135	55.04790081	-0.891577219	0.309277653	-2.882772843	0.003941916	0.03498011	Mcam	protein_coding
ENSMUSG00000000295	276.1194171	-0.480078128	0.166558713	-2.882335724	0.003947389	0.035006381	Hddc2	protein_coding
ENSMUSG00000045538	261.2036005	-0.484392764	0.168070243	-2.882085216	0.003950529	0.035011938	Ddx28	protein_coding
ENSMUSG00000030685	138.5838625	-0.555369628	0.192744106	-2.881383191	0.00395934	0.035067717	Kctd13	protein_coding
ENSMUSG00000032035	721.0940332	0.359008811	0.124633005	2.880527611	0.003970102	0.035140697	Ets1	protein_coding
ENSMUSG00000047746	34.53363153	-4.501604641	1.563034866	-2.880041092	0.003976233	0.035155273	Fbxo40	protein_coding
ENSMUSG00000042632	741.4506745	-0.390290127	0.135518994	-2.879966245	0.003977177	0.035155273	Pla2g6	protein_coding
ENSMUSG00000038816	510.6317121	0.546637044	0.189825795	2.879677354	0.003980823	0.035155273	Ctnnal1	protein_coding
ENSMUSG00000043913	9.242771277	2.744316395	0.953021099	2.879596682	0.003981842	0.035155273	Ccdc60	protein_coding
ENSMUSG00000036918	514.6949304	0.384336392	0.133518487	2.878525675	0.003995388	0.035240444	Ttc7	protein_coding
ENSMUSG00000020235	1109.603821	-0.319567547	0.111021317	-2.878434111	0.003996548	0.035240444	Fzr1	protein_coding
ENSMUSG00000037568	668.7596788	-0.346798021	0.120501003	-2.877967923	0.004002458	0.03527024	Vash2	protein_coding
ENSMUSG00000003345	2565.766531	-0.29616849	0.102936464	-2.877197051	0.00401225	0.035334173	Csnk1g2	protein_coding
ENSMUSG00000074971	25.87788642	-3.303221094	1.148690386	-2.875640933	0.004032081	0.035486388	Fibin	protein_coding
ENSMUSG00000030603	1929.814344	-0.257548364	0.089616382	-2.87389824	0.004054396	0.035660253	Psmc4	protein_coding
ENSMUSG00000025232	2006.666151	0.32781368	0.114094076	2.873187567	0.004063528	0.035712528	Hexa	protein_coding
ENSMUSG00000021591	219.602018	0.472629317	0.164505131	2.87303694	0.004065466	0.035712528	Glrx	protein_coding
ENSMUSG00000066441	691.0442564	0.431520736	0.150211821	2.872748179	0.004069183	0.03572266	Rdh11	protein_coding
ENSMUSG00000067288	1902.324068	-0.40563936	0.141215366	-2.872487397	0.004072543	0.035725641	Rps28	protein_coding
ENSMUSG00000030397	491.2542012	-0.404144129	0.140702841	-2.872323873	0.004074651	0.035725641	Mark4	protein_coding
ENSMUSG00000035770	2078.676791	-0.28570059	0.099508173	-2.871126887	0.004090113	0.035838651	Dync1li2	protein_coding
ENSMUSG00000097960	121.7895459	-0.896987166	0.312580646	-2.869618381	0.004109675	0.035987421	A330074K22Rik	lincRNA
ENSMUSG00000028575	26.2537129	-1.727136289	0.601920461	-2.869376272	0.004112822	0.03599236	Eqtn	protein_coding
ENSMUSG00000003526	38.52645999	0.97695583	0.340686127	2.867612598	0.004135816	0.036170866	Prodh	protein_coding
ENSMUSG00000024309	399.9861383	-0.381132288	0.132999626	-2.865664351	0.004161352	0.036371365	Pfdn6	protein_coding
ENSMUSG00000066440	615.0530707	0.393588542	0.137370784	2.865154654	0.004168056	0.036407122	Zfyve26	protein_coding
ENSMUSG00000039831	2216.758498	-0.915266178	0.319476674	-2.864892032	0.004171514	0.036414498	Arhgap29	protein_coding
ENSMUSG00000040287	487.3948275	-0.761946351	0.266045565	-2.863969372	0.004183685	0.036497867	Stac3	protein_coding
ENSMUSG00000051726	218.7916675	0.520989195	0.181965854	2.863115158	0.004194981	0.036573511	Kcnf1	protein_coding
ENSMUSG00000000957	10413.90202	0.39352577	0.137584861	2.860240354	0.0042332	0.036883645	Mmp14	protein_coding
ENSMUSG00000059866	337.9688029	-0.492347383	0.172182757	-2.859446507	0.00424381	0.036952974	Tnip2	protein_coding
ENSMUSG00000026414	7499.033037	-1.191114854	0.416942528	-2.856784266	0.004279566	0.037241045	Tnnt2	protein_coding
ENSMUSG00000042581	8.298375374	4.649733519	1.628209428	2.855734304	0.004293743	0.037323683	Thsd7b	protein_coding
ENSMUSG00000025350	339.2754938	-0.591174908	0.207016906	-2.855684206	0.00429442	0.037323683	Rdh5	protein_coding
ENSMUSG00000032640	1280.860902	-0.284585736	0.099669133	-2.855304619	0.004299557	0.037338991	Chsy1	protein_coding
ENSMUSG00000009291	5238.378866	-0.390418008	0.136741295	-2.855158041	0.004301542	0.037338991	Pttg1ip	protein_coding
ENSMUSG00000021127	945.5218419	0.558768437	0.195738061	2.854674422	0.004308097	0.037372606	Zfp36l1	protein_coding
ENSMUSG00000046432	977.2069321	-0.346911649	0.121534538	-2.854428504	0.004311433	0.037378277	Bex3	protein_coding
ENSMUSG00000030189	6160.610362	-0.205040507	0.071837734	-2.854217362	0.0043143	0.037379869	Ybx3	protein_coding
ENSMUSG00000021133	2063.393753	0.428729788	0.150317802	2.852155776	0.004342381	0.037577215	Susd6	protein_coding
ENSMUSG00000037315	216.8809801	-0.441972379	0.154961172	-2.852149172	0.004342472	0.037577215	Jade3	protein_coding
ENSMUSG00000027555	2334.02295	0.414049505	0.145231868	2.850954893	0.004358815	0.037695229	Car13	protein_coding
ENSMUSG00000030157	274.7417342	0.675404187	0.236930163	2.850646698	0.004363042	0.037708374	Clec2d	protein_coding
ENSMUSG00000048562	101.2439707	0.813452174	0.28547619	2.849457165	0.00437939	0.037826203	Sp8	protein_coding
ENSMUSG00000086427	105.8745361	0.640443436	0.224798269	2.848969615	0.004386107	0.037860744	Hoxa11os	processed_transcript
ENSMUSG00000039396	342.2243312	0.418070216	0.146801284	2.847864846	0.004401361	0.037968894	Neil3	protein_coding
ENSMUSG00000038079	486.9638421	0.359681434	0.126353025	2.846638873	0.004418345	0.038069419	Tmem237	protein_coding
ENSMUSG00000002379	343.8323233	-0.448379125	0.157512303	-2.846629233	0.004418479	0.038069419	Ndufa11	protein_coding
ENSMUSG00000019977	1349.766803	-0.306146625	0.107560754	-2.846267001	0.004423509	0.038089199	Hbs1l	protein_coding
ENSMUSG00000010095	5022.076765	-0.300641941	0.105654245	-2.845526381	0.004433809	0.038154307	Slc3a2	protein_coding
ENSMUSG00000073755	13.20344945	2.13689315	0.751759662	2.842521695	0.004475818	0.038481295	5730409E04Rik	protein_coding
ENSMUSG00000038244	4405.4934	-0.261357411	0.091949101	-2.842413976	0.004477331	0.038481295	Mical2	protein_coding
ENSMUSG00000026209	953.3635518	-0.351918375	0.123839686	-2.841725349	0.004487013	0.038540729	Dnpep	protein_coding
ENSMUSG00000104465	32.70858576	-2.447775303	0.861874665	-2.840059467	0.004510512	0.038696994	BC002189	sense_intronic
ENSMUSG00000033306	2777.24529	0.265861853	0.093611947	2.840041911	0.004510761	0.038696994	Lpp	protein_coding
ENSMUSG00000020605	529.2970662	0.341908013	0.12041768	2.839350605	0.004520546	0.038738462	Hs1bp3	protein_coding
ENSMUSG00000059493	140.823414	0.827834541	0.291562123	2.839307564	0.004521156	0.038738462	Nhs	protein_coding
ENSMUSG00000050157	24.67320293	-1.958220517	0.689773835	-2.838931283	0.00452649	0.038760334	Gm867	protein_coding
ENSMUSG00000030222	118.6083099	-1.055664765	0.371890898	-2.838641036	0.004530609	0.038771774	Rerg	protein_coding
ENSMUSG00000026421	2542.414623	-0.28807743	0.10153903	-2.83711032	0.004552388	0.038934235	Csrp1	protein_coding
ENSMUSG00000031273	25.91586373	1.364083844	0.480907547	2.836478348	0.004561407	0.038987438	Col4a6	protein_coding
ENSMUSG00000049643	435.0846697	-0.352114805	0.124265136	-2.833576794	0.004603025	0.039319031	2310022A10Rik	protein_coding
ENSMUSG00000023147	362.702514	-0.392438033	0.138599228	-2.831459013	0.004633617	0.039522505	Get1	protein_coding
ENSMUSG00000050549	68.2880892	0.945282032	0.333854206	2.831421666	0.004634158	0.039522505	Fam241a	protein_coding
ENSMUSG00000087589	38.51318472	-1.453464144	0.513378303	-2.831175639	0.004637725	0.039522505	D430040D24Rik	processed_transcript
ENSMUSG00000005566	4903.618594	-0.354854881	0.125339777	-2.831143385	0.004638192	0.039522505	Trim28	protein_coding
ENSMUSG00000039070	76.55370189	-1.518718098	0.536472066	-2.830936023	0.0046412	0.039523963	Cpa4	protein_coding
ENSMUSG00000022003	828.764007	-0.344972024	0.121922414	-2.829438933	0.00466297	0.039685092	Slc25a30	protein_coding
ENSMUSG00000024659	7001.92101	-0.25319186	0.089551352	-2.827337105	0.004693689	0.039922145	Anxa1	protein_coding
ENSMUSG00000020021	203.1443038	-0.557657187	0.197356221	-2.825637742	0.00471866	0.040110046	Fgd6	protein_coding
ENSMUSG00000036599	616.0607589	0.404698176	0.1432433	2.825250297	0.00472437	0.040134095	Chst12	protein_coding
ENSMUSG00000025743	996.8313206	0.422287261	0.1496576	2.821689389	0.004777142	0.040557675	Sdc3	protein_coding
ENSMUSG00000055633	130.5589693	-0.649930646	0.230354788	-2.82143319	0.004780959	0.040565364	Zfp580	protein_coding
ENSMUSG00000029162	83.3606997	0.713168904	0.252889154	2.820084983	0.004801093	0.040711401	Khk	protein_coding
ENSMUSG00000017765	1814.099143	-0.286375721	0.101619971	-2.818104731	0.004830805	0.040919034	Slc12a4	protein_coding
ENSMUSG00000043153	20.32596705	1.603285297	0.568988751	2.817780306	0.004835688	0.040919034	Crppa	protein_coding
ENSMUSG00000074280	222.5410571	-0.496325769	0.176146042	-2.817694698	0.004836978	0.040919034	Gm6166	processed_pseudogene
ENSMUSG00000029576	151.7786658	0.582246402	0.206640982	2.817671478	0.004837328	0.040919034	Radil	protein_coding
ENSMUSG00000066191	53.52211332	0.988253638	0.35079042	2.817219575	0.00484414	0.040951792	Anks6	protein_coding
ENSMUSG00000027276	372.6348837	-0.421919404	0.149790339	-2.816733085	0.004851483	0.040988997	Jag1	protein_coding
ENSMUSG00000021596	31.54562235	-1.377241301	0.489151184	-2.815573889	0.00486902	0.041112233	Mctp1	protein_coding
ENSMUSG00000080893	191.9090711	-0.553733775	0.196749122	-2.814415478	0.004886603	0.041235704	Ndufa12-ps	processed_pseudogene
ENSMUSG00000001507	2234.71427	0.436171829	0.1550015	2.813984564	0.004893158	0.041266026	Itga3	protein_coding
ENSMUSG00000044147	1372.362944	0.275731878	0.098013751	2.813195865	0.004905176	0.041342357	Arf6	protein_coding
ENSMUSG00000045991	111.9740751	-0.93781508	0.333422182	-2.812695524	0.004912815	0.04137451	Onecut2	protein_coding
ENSMUSG00000003721	689.5446614	0.367506003	0.130666151	2.812557033	0.004914931	0.04137451	Insig2	protein_coding
ENSMUSG00000035941	910.4801568	0.284857715	0.101295873	2.812135459	0.004921377	0.041403761	Ibtk	protein_coding
ENSMUSG00000022557	2467.22469	-0.370134909	0.131636855	-2.811787855	0.004926699	0.041423515	Bop1	protein_coding
ENSMUSG00000078812	10169.80856	-0.232001257	0.082561121	-2.810054577	0.00495331	0.04158464	Eif5a	protein_coding
ENSMUSG00000002057	36.0703555	-1.242785839	0.442287748	-2.809903379	0.004955637	0.04158464	Foxn1	protein_coding
ENSMUSG00000061451	225.7788701	-0.524018752	0.186498899	-2.809768616	0.004957713	0.04158464	Tmem151a	protein_coding
ENSMUSG00000031984	752.1063849	-0.276552026	0.098425397	-2.809762875	0.004957801	0.04158464	2810004N23Rik	protein_coding
ENSMUSG00000042104	856.5108454	0.465373569	0.165723207	2.808137608	0.004982893	0.041769955	Uggt2	protein_coding
ENSMUSG00000024743	164.3241348	-0.602396716	0.214740597	-2.805229767	0.005028072	0.042123334	Syt7	protein_coding
ENSMUSG00000025762	387.8390013	0.356683445	0.127234386	2.803357296	0.005057361	0.042343239	Larp1b	protein_coding
ENSMUSG00000039741	627.0948773	0.423962214	0.151248213	2.803089069	0.005061569	0.042352377	Bahcc1	protein_coding
ENSMUSG00000040289	132.087491	-1.450788146	0.517602477	-2.802900313	0.005064532	0.042352377	Hey1	protein_coding
ENSMUSG00000007836	2847.463199	-0.327051046	0.116733371	-2.801692796	0.005083526	0.04248571	Hnrnpa0	protein_coding
ENSMUSG00000020583	11.10677253	1.984358554	0.708427909	2.801073376	0.005093294	0.042541827	Matn3	protein_coding
ENSMUSG00000038502	1556.165784	-0.328656367	0.117349343	-2.800666446	0.00509972	0.042569982	Ptov1	protein_coding
ENSMUSG00000041147	464.5147568	0.430970558	0.153961475	2.799210384	0.005122775	0.042736826	Brca2	protein_coding
ENSMUSG00000000751	2406.814303	0.236422131	0.084485975	2.798359497	0.005136291	0.042823942	Rpa1	protein_coding
ENSMUSG00000116564	703.5873296	-0.393578391	0.14070122	-2.797263539	0.005153748	0.042943787	Riok2	protein_coding
ENSMUSG00000027566	2255.550892	-0.281306274	0.100614563	-2.795880298	0.005175857	0.043102233	Psma7	protein_coding
ENSMUSG00000044145	22.32212518	-1.713989788	0.61352652	-2.793668621	0.005211385	0.0433576	1810024B03Rik	protein_coding
ENSMUSG00000030701	55.1272279	-1.21292947	0.434183972	-2.793584168	0.005212746	0.0433576	Plekhb1	protein_coding
ENSMUSG00000032314	845.0498622	0.284803972	0.101958409	2.793334805	0.005216767	0.043365151	Etfa	protein_coding
ENSMUSG00000033047	4953.16309	-0.219586209	0.078693481	-2.79039899	0.005264312	0.043734287	Eif3l	protein_coding
ENSMUSG00000012017	1455.873624	0.311420579	0.111637252	2.789575819	0.005277714	0.043810201	Scarf2	protein_coding
ENSMUSG00000028126	1186.302736	-0.2877471	0.103155439	-2.789451566	0.005279739	0.043810201	Pip5k1a	protein_coding
ENSMUSG00000025198	889.0965864	0.338258362	0.121277258	2.789132672	0.005284941	0.043827261	Erlin1	protein_coding
ENSMUSG00000024955	416.526888	-0.400703508	0.1436812	-2.78883743	0.005289761	0.043841137	Esrra	protein_coding
ENSMUSG00000024542	967.1114494	0.310023816	0.111255699	2.786588179	0.005326612	0.044120311	Cep192	protein_coding
ENSMUSG00000033855	589.0257143	0.528921471	0.189861576	2.785826827	0.005339139	0.04419779	Ston1	protein_coding
ENSMUSG00000019979	513.6315353	-0.380061235	0.136511162	-2.784103731	0.005367586	0.044406897	Apaf1	protein_coding
ENSMUSG00000105366	107.8746653	0.75195791	0.270310929	2.781825778	0.005405405	0.044693235	Gm43719	TEC
ENSMUSG00000020708	1911.651127	-0.239374667	0.086063152	-2.781383913	0.005412769	0.044727575	Psmc5	protein_coding
ENSMUSG00000036411	28.25274981	1.135521629	0.408393488	2.780459683	0.0054282	0.044828501	9530077C05Rik	protein_coding
ENSMUSG00000043061	359.0889916	0.401527433	0.144438063	2.779928119	0.005437093	0.044875345	Tmem18	protein_coding
ENSMUSG00000027800	2566.785723	0.41428821	0.149039413	2.779722493	0.005440537	0.044877182	Tm4sf1	protein_coding
ENSMUSG00000047260	577.7929069	-0.351369654	0.126437937	-2.778989144	0.005452835	0.044952008	Emc6	protein_coding
ENSMUSG00000059923	1170.715453	-0.287293749	0.103432882	-2.777586246	0.00547643	0.045098632	Grb2	protein_coding
ENSMUSG00000029060	575.2144754	0.449731052	0.161916641	2.777546822	0.005477095	0.045098632	Mib2	protein_coding
ENSMUSG00000022769	140.8905846	0.646865365	0.232916914	2.777236541	0.005482327	0.045115046	Sdf2l1	protein_coding
ENSMUSG00000022500	1292.825234	-0.281740684	0.101487842	-2.776102819	0.005501481	0.045245944	Litaf	protein_coding
ENSMUSG00000017478	1674.90274	-0.238566881	0.085956162	-2.775448251	0.005512567	0.045310375	Zc3h18	protein_coding
ENSMUSG00000042284	19.25769602	1.946489344	0.701548848	2.774559961	0.005527644	0.045392624	Itga1	protein_coding
ENSMUSG00000033885	589.9316359	0.331668401	0.119543668	2.774453945	0.005529446	0.045392624	Pxk	protein_coding
ENSMUSG00000027300	210.005071	-0.468268806	0.16878911	-2.774283275	0.005532348	0.045392624	Ubox5	protein_coding
ENSMUSG00000052557	559.5869808	-0.381245641	0.137537394	-2.771941733	0.005572301	0.045693524	Gan	protein_coding
ENSMUSG00000055333	33.34457268	1.180474524	0.425911596	2.771642134	0.005577432	0.045708693	Fat2	protein_coding
ENSMUSG00000038028	171.4166335	-0.514894278	0.185843098	-2.770585961	0.005595553	0.045830242	Tigar	protein_coding
ENSMUSG00000062198	242.1495104	0.578513213	0.208877389	2.769630621	0.00561199	0.045937862	2700097O09Rik	protein_coding
ENSMUSG00000026502	1159.597894	0.335596115	0.121204702	2.768837438	0.00562567	0.046022801	Desi2	protein_coding
ENSMUSG00000021027	1282.159426	0.375817681	0.135762967	2.768189954	0.005636859	0.046067903	Ralgapa1	protein_coding
ENSMUSG00000048040	42.98610305	1.093792625	0.395136911	2.768135787	0.005637796	0.046067903	Arxes2	protein_coding
ENSMUSG00000023110	1924.64513	-0.225475307	0.081492251	-2.766831264	0.005660404	0.046223833	Prmt5	protein_coding
ENSMUSG00000026074	6332.890282	-0.244018172	0.088199801	-2.766652181	0.005663514	0.046223833	Map4k4	protein_coding
ENSMUSG00000034343	916.2331277	-0.331040549	0.119688319	-2.765855116	0.005677375	0.046303586	Ube2f	protein_coding
ENSMUSG00000050192	227.3916288	0.467577029	0.169064358	2.765674769	0.005680516	0.046303586	Eif5a2	protein_coding
ENSMUSG00000026478	5767.823064	0.37055907	0.133992672	2.765517437	0.005683257	0.046303586	Lamc1	protein_coding
ENSMUSG00000049504	690.4953763	-0.376477911	0.136179195	-2.764577292	0.00569966	0.046410091	Proser1	protein_coding
ENSMUSG00000009487	246.2848854	-4.306074778	1.55778317	-2.764232443	0.005705688	0.046432034	Otog	protein_coding
ENSMUSG00000083773	2582.333879	-0.302677883	0.109519266	-2.763695334	0.005715087	0.046481376	Gm13394	processed_pseudogene
ENSMUSG00000078713	216.9215151	-0.519902664	0.188167429	-2.762979047	0.005727644	0.046556325	Tomm5	protein_coding
ENSMUSG00000029471	619.1227373	0.351461384	0.127350998	2.759785079	0.00578394	0.046986501	Camkk2	protein_coding
ENSMUSG00000097141	51.97116295	0.932635386	0.337971957	2.759505243	0.005788896	0.046999357	Gm10524	TEC
ENSMUSG00000020142	1655.296159	0.317732437	0.115176733	2.758651246	0.005804044	0.047094899	Slc1a4	protein_coding
ENSMUSG00000026981	62.15712349	-0.96206958	0.348800463	-2.758223341	0.005811648	0.047129147	Il1rn	protein_coding
ENSMUSG00000040152	53875.77067	0.725776072	0.263163392	2.757891459	0.005817551	0.047149577	Thbs1	protein_coding
ENSMUSG00000048706	716.745435	-0.37487685	0.135956761	-2.757324073	0.005827656	0.047204016	Lurap1l	protein_coding
ENSMUSG00000029765	92.21821553	-0.906923234	0.328937647	-2.75712811	0.00583115	0.047204871	Plxna4	protein_coding
ENSMUSG00000059439	490.0471798	-0.407791355	0.147931267	-2.756627196	0.005840089	0.047226067	Bcas3	protein_coding
ENSMUSG00000015837	7862.0521	-0.374358291	0.135804683	-2.756593377	0.005840693	0.047226067	Sqstm1	protein_coding
ENSMUSG00000024511	294.3339936	0.492042536	0.178508357	2.756411766	0.005843938	0.047226067	Rab27b	protein_coding
ENSMUSG00000041773	1390.151284	-0.410125757	0.14888757	-2.754600385	0.005876386	0.047460759	Enc1	protein_coding
ENSMUSG00000078716	60.8782106	0.957880486	0.347775521	2.754306812	0.00588166	0.047475834	Tmem8b	protein_coding
ENSMUSG00000031628	1154.213608	-0.282362863	0.102527355	-2.754024643	0.005886734	0.047489272	Casp3	protein_coding
ENSMUSG00000030605	4548.945911	-0.310021855	0.112594516	-2.753436549	0.00589732	0.047547143	Mfge8	protein_coding
ENSMUSG00000024790	235.8888489	-0.453251302	0.164675027	-2.752398529	0.005916048	0.047670548	Sac3d1	protein_coding
ENSMUSG00000020307	1148.760654	-0.312130783	0.113437247	-2.751572267	0.005930993	0.047763351	Cdc34	protein_coding
ENSMUSG00000031843	354.7377319	-0.373449687	0.135754701	-2.750915317	0.0059429	0.047831594	Mphosph6	protein_coding
ENSMUSG00000000552	497.608582	-0.457123929	0.166204265	-2.750374243	0.005952724	0.047882993	Zfp385a	protein_coding
ENSMUSG00000001016	1445.344522	-0.266318232	0.096877451	-2.749021892	0.005977339	0.048053256	Ilf2	protein_coding
ENSMUSG00000031954	1377.536248	-0.277402327	0.100964565	-2.747521647	0.006004754	0.048245813	Cfdp1	protein_coding
ENSMUSG00000021876	583.110555	0.418702294	0.152609842	2.743612647	0.00607672	0.048772626	Rnase4	protein_coding
ENSMUSG00000039316	61.14944233	-1.084843987	0.395430611	-2.743449687	0.006079736	0.048772626	Rftn1	protein_coding
ENSMUSG00000073434	344.1414595	0.396920799	0.144682552	2.743390917	0.006080825	0.048772626	Wdr90	protein_coding
ENSMUSG00000024477	729.470171	0.297216698	0.108356028	2.742964122	0.006088734	0.048798327	Pggt1b	protein_coding
ENSMUSG00000034424	320.8024479	-0.410268871	0.149578124	-2.742840067	0.006091034	0.048798327	Gcsh	protein_coding
ENSMUSG00000030545	47.64333827	0.975377458	0.355675299	2.742325546	0.006100585	0.04884675	Pex11a	protein_coding
ENSMUSG00000075307	3459.142452	-0.914087843	0.333427906	-2.741485717	0.006116202	0.048943668	Klhl41	protein_coding
ENSMUSG00000020964	3053.545805	0.387000009	0.141177477	2.741230517	0.006120955	0.048953583	Sel1l	protein_coding
ENSMUSG00000053062	1876.185721	-0.715467907	0.261141676	-2.739769149	0.006148235	0.049143553	Jam2	protein_coding
ENSMUSG00000108239	8.258762878	-3.444057629	1.257719122	-2.738336063	0.006175094	0.049329936	Gm19434	antisense
ENSMUSG00000032643	748.9125808	-0.325765117	0.119017775	-2.73711316	0.006198097	0.049485321	Fhl3	protein_coding
ENSMUSG00000036046	2008.012733	-0.262519076	0.095961998	-2.735656634	0.006225595	0.049676397	5031439G07Rik	protein_coding
ENSMUSG00000018565	718.0649978	-0.308550714	0.112817726	-2.734948881	0.006238996	0.049733691	Elp5	protein_coding
ENSMUSG00000022687	141.1170836	0.570621696	0.208660617	2.734688052	0.006243942	0.049733691	Boc	protein_coding
ENSMUSG00000028214	108.8038719	0.739500871	0.270417521	2.734663298	0.006244411	0.049733691	Gem	protein_coding
ENSMUSG00000024286	1452.824036	0.247513393	0.090516569	2.73445398	0.006248383	0.049733691	Ccny	protein_coding
ENSMUSG00000039601	179.0912719	-0.630398188	0.230548918	-2.734335917	0.006250624	0.049733691	Rcan2	protein_coding
ENSMUSG00000052949	430.9473751	0.441616294	0.161556073	2.733517137	0.006266186	0.049829056	Rnf157	protein_coding
ENSMUSG00000032038	460.8710202	0.350503884	0.128272122	2.732502417	0.006285521	0.049954295	St3gal4	protein_coding
ENSMUSG00000038368	643.3689724	0.383977373	0.140544785	2.732064176	0.006293888	0.049992273	Focad	protein_coding
