# Supplementary material for: Dynamic m6A mRNA Methylation Reveals the Role of METTL3/14-m6A-MNK2-ERK Signaling Axis in Skeletal Muscle Differentiation and Regeneration
Source: Front Cell Dev Biol. 2021 Oct 1;9:744171. doi: 10.3389/fcell.2021.744171 (PMC8517268; doi:10.3389/fcell.2021.744171)
Supplement: Supplementary file 7 [file Table_5.XLS]

ENSEMBL	baseMean	log2FoldChange	lfcSE	stat	pvalue	padj	gene_name	gene_type
ENSMUSG00000028114	6250.45970885206	4.34943677746031	0.0949788947657215	45.7937185749402	0	0	Mettl14	protein_coding
ENSMUSG00000063632	781.127997156964	-3.27382272203017	0.144453123242908	-22.6635648197443	1.0253591198204e-113	7.77581088515799e-110	Sox11	protein_coding
ENSMUSG00000021835	657.992222753657	3.59422579906113	0.196077311515086	18.3306562665951	4.71185618236577e-75	2.38215742393139e-71	Bmp4	protein_coding
ENSMUSG00000057000	432.675999752342	-2.59665477985218	0.146890035255892	-17.6775420832914	6.24604359181369e-70	2.36834357892596e-66	Nxf3	protein_coding
ENSMUSG00000031626	1375.43332500871	-2.33288135760728	0.134065520408451	-17.4010539809177	8.09987521810607e-68	2.45701614866029e-64	Sorbs2	protein_coding
ENSMUSG00000034205	277.102737947874	-3.65785698743134	0.236380116016422	-15.4744698880561	5.15965439281327e-54	1.30427463626331e-50	Loxl2	protein_coding
ENSMUSG00000006457	4432.25627225712	-1.92383828131751	0.131938240654646	-14.5813546684562	3.69118755360748e-48	7.9977488036521e-45	Actn3	protein_coding
ENSMUSG00000016494	1417.95487745975	1.74691395163054	0.123197642455956	14.1797677033882	1.2225055835286e-45	2.31771777317229e-42	Cd34	protein_coding
ENSMUSG00000031636	2653.96665201813	-2.94495573750439	0.22049122912371	-13.3563396113687	1.08783354000947e-40	1.83324125570263e-37	Pdlim3	protein_coding
ENSMUSG00000002847	539.627056968852	-2.11503862937869	0.164600273665463	-12.8495450358566	8.65175767612597e-38	1.31221208673803e-34	Pla1a	protein_coding
ENSMUSG00000022055	1091.92663501403	-1.86918064181253	0.146269002829578	-12.7790619041162	2.14642779048453e-37	2.95953366347989e-34	Nefl	protein_coding
ENSMUSG00000021732	217.964885767477	2.7291885815591	0.217016901338658	12.5759264127551	2.86422856547017e-36	3.62014622104051e-33	Fgf10	protein_coding
ENSMUSG00000022883	192.238861856418	-2.86583642673155	0.232799053995941	-12.3103439534661	7.9682878708711e-35	9.29654016442323e-32	Robo1	protein_coding
ENSMUSG00000090386	144.573844755323	3.44258604874182	0.283360205242331	12.149151451234	5.79640616029397e-34	6.27957801665562e-31	Mir99ahg	processed_transcript
ENSMUSG00000056457	226.868691152875	-1.96160638798807	0.165748034621813	-11.8348696710876	2.5774354718797e-32	2.6061309201333e-29	Prl2c3	protein_coding
ENSMUSG00000027470	319.398827363142	-2.44135093239041	0.209280132916827	-11.6654691411184	1.91345434376266e-31	1.81383512699052e-28	Mylk2	protein_coding
ENSMUSG00000024548	420.785427441703	3.06391614861483	0.268769974305922	11.3997709622407	4.19220519191635e-30	3.74018683210561e-27	Setbp1	protein_coding
ENSMUSG00000058254	224.250448073684	-3.49428389923706	0.314098930322498	-11.1247876446104	9.50318972952612e-29	8.0074932570957e-26	Tspan7	protein_coding
ENSMUSG00000004951	1413.31774880738	-1.44441900536684	0.130882139218224	-11.0360283992495	2.56104684247651e-28	2.04438933999164e-25	Hspb1	protein_coding
ENSMUSG00000033295	873.253191409273	1.73909304213138	0.160059779583964	10.8652720043206	1.68719647852001e-27	1.27948544948565e-24	Ptprf	protein_coding
ENSMUSG00000021803	327.562246293587	2.5446439360707	0.234359678998516	10.8578572344214	1.82992652470602e-27	1.32164264762934e-24	Cdhr1	protein_coding
ENSMUSG00000021186	1591.53609385486	2.06643139540242	0.191132263992069	10.8115257583522	3.03578291783963e-27	2.09289634158517e-24	Fbln5	protein_coding
ENSMUSG00000027500	811.480141548396	-1.69307512591439	0.158587047782146	-10.6759987627754	1.31832112697944e-26	8.69346805778137e-24	Stmn2	protein_coding
ENSMUSG00000031391	321.746120494658	-1.94246511518369	0.182272281614405	-10.6569419002115	1.61831424463637e-26	1.02270717284999e-23	L1cam	protein_coding
ENSMUSG00000025701	1935.45857421971	-1.46653750107832	0.138862448011693	-10.561080566251	4.51434912690962e-26	2.73876532831353e-23	Alox5	protein_coding
ENSMUSG00000034675	2499.13678869319	-0.959768823653432	0.0913614548060978	-10.5051832382749	8.1763852364341e-26	4.76966288003831e-23	Dbn1	protein_coding
ENSMUSG00000040209	408.940466643598	-1.67518110411649	0.161368843020754	-10.3810690636298	3.0237003265885e-25	1.69853566123584e-22	Zfp704	protein_coding
ENSMUSG00000025366	4242.280295431	-0.928694526459557	0.0902388469159793	-10.2915158847747	7.69551835632011e-25	4.16849738965383e-22	Esyt1	protein_coding
ENSMUSG00000034361	1029.83132463766	1.17988976064223	0.115484975194886	10.216824817697	1.66712331380944e-24	8.71905493122335e-22	Cpne2	protein_coding
ENSMUSG00000019647	1314.1551069902	-1.899518234691	0.187269911587502	-10.1432110400898	3.55227100832952e-24	1.7959098127778e-21	Sema6a	protein_coding
ENSMUSG00000020427	179.186026328343	2.73133511774649	0.270681963872095	10.0905693112125	6.08157697080425e-24	2.97546057794155e-21	Igfbp3	protein_coding
ENSMUSG00000045136	1540.05403767562	-1.19209658439526	0.118212491187063	-10.0843537973399	6.47900790195686e-24	3.07084727653062e-21	Tubb2b	protein_coding
ENSMUSG00000047261	112.922958590924	-2.58179480006314	0.256489794537431	-10.0658772982345	7.81871066215094e-24	3.5935268064498e-21	Gap43	protein_coding
ENSMUSG00000027208	687.142754848254	1.43315769467018	0.142563189123937	10.0527892471896	8.93032945106143e-24	3.98371490541908e-21	Fgf7	protein_coding
ENSMUSG00000038587	815.251323381372	-1.38625784740186	0.141164210805825	-9.82017920469019	9.21795331662496e-23	3.99453422723574e-20	Akap12	protein_coding
ENSMUSG00000054364	3439.66221409602	-1.00958520364888	0.103034591868289	-9.79850732984367	1.14261603980408e-22	4.81390485436348e-20	Rhob	protein_coding
ENSMUSG00000027919	106.369243381472	2.55776479907712	0.264907913866177	9.65529780423708	4.66800986447885e-22	1.91350555715002e-19	Lce1g	protein_coding
ENSMUSG00000035131	1942.91524309438	1.44037889143604	0.151099253110238	9.53266718257816	1.53293195370489e-21	6.11841551101108e-19	Brinp3	protein_coding
ENSMUSG00000034648	842.206331028286	-3.86245615510701	0.410479484009361	-9.40962046965282	4.97931590235096e-21	1.93644318694762e-18	Lrrn1	protein_coding
ENSMUSG00000051048	368.155888152818	1.53122304683846	0.16454428638802	9.3058414877294	1.3293546025112e-20	5.04058031407185e-18	P4ha3	protein_coding
ENSMUSG00000020473	13673.490703304	1.23770421158182	0.133134518719551	9.29664390186476	1.44948708032634e-20	5.36204159690476e-18	Aebp1	protein_coding
ENSMUSG00000031654	178.968811657611	2.28507051372248	0.246261590539129	9.27903742000484	1.71016525061571e-20	6.17573246573535e-18	Cbln1	protein_coding
ENSMUSG00000062380	465.545862483472	-2.21941986887162	0.239616842474621	-9.26237006527074	1.99943846215177e-20	7.05243794312928e-18	Tubb3	protein_coding
ENSMUSG00000044456	501.134809009827	-1.33231545465921	0.143911786416721	-9.25786197109152	2.08566538195813e-20	7.1893833745816e-18	Rin3	protein_coding
ENSMUSG00000027070	119.167412051429	2.36509072851849	0.256124394682625	9.23414863097745	2.60348139687231e-20	8.77488941030273e-18	Lrp2	protein_coding
ENSMUSG00000025348	26440.332993893	-0.927893533133282	0.102984206370559	-9.01005664688545	2.05950084956088e-19	6.79053247506301e-17	Itga7	protein_coding
ENSMUSG00000068587	384.569241566485	-2.42008529197983	0.275076585347088	-8.79786001751546	1.39449835555407e-18	4.50007586355077e-16	Mgam	protein_coding
ENSMUSG00000026042	27877.0751929834	0.826442862374596	0.0951998159818984	8.68113928425805	3.91823958035209e-18	1.2380820774e-15	Col5a2	protein_coding
ENSMUSG00000028364	8917.76573214004	-1.13242071718399	0.131208176497203	-8.63071759257419	6.09682481786916e-18	1.88715391862493e-15	Tnc	protein_coding
ENSMUSG00000038508	156.846048732591	-1.8401293490425	0.21330145269656	-8.62689553108784	6.30397076928341e-18	1.91224649315443e-15	Gdf15	protein_coding
ENSMUSG00000036103	1422.80069335074	1.58747514468165	0.186143308362065	8.528241808155	1.48588697312648e-17	4.41891131792341e-15	Colec12	protein_coding
ENSMUSG00000070469	610.398025506068	1.72240111076199	0.202741829110209	8.49553897348784	1.97016530118336e-17	5.7464417544323e-15	Adamtsl3	protein_coding
ENSMUSG00000072235	2089.58446342308	-0.89510376453807	0.105866014231788	-8.45506247716374	2.78937955925719e-17	7.982362221746e-15	Tuba1a	protein_coding
ENSMUSG00000044337	871.386070384333	-1.02549631650983	0.121445837106499	-8.44406313911397	3.06493513531792e-17	8.60849466617906e-15	Ackr3	protein_coding
ENSMUSG00000019539	798.560755450512	1.24230038816526	0.149028143374296	8.33601197758415	7.68381402634344e-17	2.11891649704638e-14	Rcn3	protein_coding
ENSMUSG00000036158	267.412026213893	-1.45884768351721	0.175111405280868	-8.33096896902466	8.01833476079947e-17	2.17168005923296e-14	Prickle1	protein_coding
ENSMUSG00000002266	521.737280643929	-1.89364894602375	0.228360720045328	-8.2923584478446	1.11024756123367e-16	2.95423241425107e-14	Zim1	protein_coding
ENSMUSG00000022382	73.7044557508131	-3.74584537590232	0.452057910727595	-8.28620689299146	1.16917331103507e-16	3.05738820835672e-14	Wnt7b	protein_coding
ENSMUSG00000030796	812.924675554856	-0.847703312672007	0.102424203212141	-8.27639645793726	1.2695880529744e-16	3.20827681910644e-14	Tead2	protein_coding
ENSMUSG00000051022	202.106840514612	3.44395938100222	0.416282770306948	8.27312496854675	1.30492797092665e-16	3.20827681910644e-14	Hs3st1	protein_coding
ENSMUSG00000023009	834.044592189724	-0.97665840449793	0.118060015755088	-8.27255864952599	1.31114329283598e-16	3.20827681910644e-14	Nckap5l	protein_coding
ENSMUSG00000048424	149.686055229381	3.23078804228619	0.390544251581866	8.27252745162721	1.31148653513944e-16	3.20827681910644e-14	Ranbp3l	protein_coding
ENSMUSG00000014599	8417.21543983126	0.771271875837519	0.09413710010128	8.19307026674631	2.54645409198743e-16	6.13048717669417e-14	Csf1	protein_coding
ENSMUSG00000041695	698.292850469475	1.82662416257529	0.223237178250338	8.18243706936179	2.78160020990247e-16	6.59195787243605e-14	Kcnj2	protein_coding
ENSMUSG00000028655	107.178918499945	-2.20376290177281	0.269600496792652	-8.17417967693031	2.97885618196296e-16	6.95081718643573e-14	Mfsd2a	protein_coding
ENSMUSG00000006435	697.968467263774	-1.32310032939628	0.163830418673564	-8.07603581867535	6.69062359048439e-16	1.53752557571025e-13	Neurl1a	protein_coding
ENSMUSG00000014846	640.919917714706	-1.03674479330495	0.128423990782047	-8.07282803619184	6.86883170801215e-16	1.55491896291672e-13	Tppp3	protein_coding
ENSMUSG00000023885	6733.62345065965	-1.12994540761628	0.140934776397998	-8.01750594491544	1.07913862745704e-15	2.40695522980014e-13	Thbs2	protein_coding
ENSMUSG00000031740	11553.4292563751	0.876801718104789	0.109392261313326	8.01520790939145	1.09950865146054e-15	2.4168474951742e-13	Mmp2	protein_coding
ENSMUSG00000054753	72.0770262634998	-2.40558000938024	0.301401291860659	-7.98131950440467	1.44777170514556e-15	3.13690763599182e-13	AU018091	protein_coding
ENSMUSG00000031962	5220.63631475037	-0.860351347559002	0.107920715255582	-7.97206862020402	1.56040117493681e-15	3.33332459440375e-13	Cdh15	protein_coding
ENSMUSG00000024743	164.324134808825	1.50466991628117	0.189259064424752	7.9503188967703	1.8603201249069e-15	3.91881601867541e-13	Syt7	protein_coding
ENSMUSG00000026208	24157.0875948905	-0.880555187364828	0.110962911496893	-7.93558113685113	2.09511970818728e-15	4.35296994713376e-13	Des	protein_coding
ENSMUSG00000001552	2029.92377944905	-1.16355175695629	0.146864856361258	-7.92260167465919	2.32591757988069e-15	4.767188099196e-13	Jup	protein_coding
ENSMUSG00000067276	217.616818221915	2.01108059788928	0.254532755541449	7.90106795336125	2.76523838912914e-15	5.59204941972289e-13	Capn6	protein_coding
ENSMUSG00000059336	43.6100839447279	-3.03819117043353	0.385586876075986	-7.87939465510959	3.28970912100112e-15	6.56513397871369e-13	Slc14a1	protein_coding
ENSMUSG00000013921	322.599158174865	1.29366873095606	0.164740214754079	7.85278040876192	4.06913771670027e-15	8.01514438301207e-13	Clip3	protein_coding
ENSMUSG00000031375	42551.3970311791	1.14384052767005	0.145785734622142	7.84603878174186	4.29384208529706e-15	8.34932088560264e-13	Bgn	protein_coding
ENSMUSG00000049775	6895.90525294233	-1.17189342095718	0.152465633663246	-7.6862791489495	1.51475814249241e-14	2.9081438920484e-12	Tmsb4x	protein_coding
ENSMUSG00000027022	146.786757801167	-3.5557541472453	0.465303649658483	-7.64179294500507	2.14217476547609e-14	4.06129558349698e-12	Xirp2	protein_coding
ENSMUSG00000046743	373.490926272922	1.92151965777597	0.251735250974041	7.63309727319085	2.29179825675705e-14	4.29132150126347e-12	Fat4	protein_coding
ENSMUSG00000031963	697.342876096446	1.29176094358754	0.169408925061216	7.62510560243954	2.43834693346475e-14	4.5100497487634e-12	Bmper	protein_coding
ENSMUSG00000045658	117.540667470668	2.34115530081968	0.309216232458216	7.57125614722064	3.69632394419456e-14	6.75447533272275e-12	Pid1	protein_coding
ENSMUSG00000034330	131.232531404428	-2.18222933352568	0.289206715110107	-7.54556937827278	4.50315704162887e-14	8.13087891076013e-12	Plcg2	protein_coding
ENSMUSG00000038068	81.9728648657624	-1.89715121091643	0.253188586375458	-7.49303607273636	6.72983946400214e-14	1.20084088412377e-11	Rnf144b	protein_coding
ENSMUSG00000037902	252.069184768954	-1.4811219466966	0.198398226268402	-7.46539913463176	8.304748711885e-14	1.46462934550186e-11	Sirpa	protein_coding
ENSMUSG00000020435	823.160404862506	-0.804818682606957	0.108368399235338	-7.42669162122783	1.11347544832024e-13	1.94115886490495e-11	Osbp2	protein_coding
ENSMUSG00000035314	513.545608346052	-1.22271166750751	0.165155986587012	-7.40337478994943	1.32766345226608e-13	2.28825813414996e-11	Gdpd5	protein_coding
ENSMUSG00000024620	8526.6393980799	0.844971605494209	0.114180368530888	7.40032298341748	1.35853657463925e-13	2.3151600255678e-11	Pdgfrb	protein_coding
ENSMUSG00000028776	644.086908163179	1.24686416375206	0.168867846611961	7.38366828717376	1.53986814363085e-13	2.59502001493878e-11	Tinagl1	protein_coding
ENSMUSG00000036856	194.665896335426	1.36912085451663	0.185609057880258	7.37636875135639	1.62665087365536e-13	2.71114437370668e-11	Wnt4	protein_coding
ENSMUSG00000018340	8999.7788228292	-0.606971550328803	0.082835131357811	-7.32746529617917	2.34546378534755e-13	3.86670100351808e-11	Anxa6	protein_coding
ENSMUSG00000028184	985.173817929066	1.25799341121033	0.172149627924419	7.3075581189327	2.72040673559274e-13	4.43660311384248e-11	Adgrl2	protein_coding
ENSMUSG00000048368	190.47589390262	2.30459697922545	0.315790463985889	7.29786754842738	2.92364226226229e-13	4.71732789273746e-11	Omd	protein_coding
ENSMUSG00000022321	230.250438075056	-1.50208927564012	0.205883416626395	-7.29582450230015	2.96835618292097e-13	4.73905876066971e-11	Cdh10	protein_coding
ENSMUSG00000030849	64.293858867406	2.58957450252689	0.355327741541235	7.28784780860227	3.14945447028146e-13	4.97580999487072e-11	Fgfr2	protein_coding
ENSMUSG00000024042	770.797353608086	-0.985023613507552	0.135244953680314	-7.28325594931925	3.25858149128668e-13	5.08354705998028e-11	Sik1	protein_coding
ENSMUSG00000031304	37.5011617716704	-2.76709500402724	0.37998167613554	-7.28218010975931	3.28468129411267e-13	5.08354705998028e-11	Il2rg	protein_coding
ENSMUSG00000026437	1639.99370886361	-0.755903491672296	0.103867267018146	-7.27759103876521	3.39833669833671e-13	5.20632047511847e-11	Cdk18	protein_coding
ENSMUSG00000039376	2741.58403743484	-1.09710846168303	0.150845651472402	-7.27305328973139	3.51451594112965e-13	5.33046632791134e-11	Synpo2l	protein_coding
ENSMUSG00000021765	395.684168203343	1.48686322118381	0.20458421598552	7.26773184344314	3.65573568335999e-13	5.48975674351693e-11	Fst	protein_coding
ENSMUSG00000072941	1383.49846295305	1.43825817271439	0.198522713819324	7.24480410852811	4.33064665918607e-13	6.43950175292893e-11	Sod3	protein_coding
ENSMUSG00000005583	287.869856248283	-2.39636163262687	0.331953815964257	-7.218960943907	5.23862968044899e-13	7.71400935566698e-11	Mef2c	protein_coding
ENSMUSG00000027171	263.66334440506	-1.72183660863685	0.238772224917671	-7.21120980143541	5.54569314391958e-13	8.08764691479118e-11	Prrg4	protein_coding
ENSMUSG00000045954	843.892681612077	0.778145543057441	0.108359102541804	7.18117375286714	6.91154460918583e-13	9.983561627383e-11	Cavin2	protein_coding
ENSMUSG00000071076	755.110908921571	-1.07077149245994	0.14916998404793	-7.17819673504754	7.06368679079684e-13	1.01070695807562e-10	Jund	protein_coding
ENSMUSG00000003378	373.159314735821	1.09655344271771	0.153134769200187	7.16070849517023	8.02611578007501e-13	1.13768315921867e-10	Grik5	protein_coding
ENSMUSG00000033685	548.571318126382	1.14063290807123	0.159440780765053	7.15395962437006	8.43098737061279e-13	1.18400727268596e-10	Ucp2	protein_coding
ENSMUSG00000091243	786.025841894525	0.887453341721614	0.12416745380638	7.14722992633368	8.85464976861114e-13	1.2320960829406e-10	Vgll3	protein_coding
ENSMUSG00000036192	113.313483667841	-1.592722615057	0.222893551376262	-7.14566484863603	8.95613368284106e-13	1.23488799606955e-10	Rorb	protein_coding
ENSMUSG00000057378	1016.68487061764	1.4381807472532	0.201518725480583	7.13671021798804	9.55910702546009e-13	1.30201174506869e-10	Ryr3	protein_coding
ENSMUSG00000024053	1187.0838783118	0.860666620662472	0.120610573269055	7.13591352179813	9.61464465271267e-13	1.30201174506869e-10	Emilin2	protein_coding
ENSMUSG00000055148	197.7610387804	-1.51986799616536	0.2133451708016	-7.12398593534964	1.04849747797968e-12	1.40730630517856e-10	Klf2	protein_coding
ENSMUSG00000035095	293.58412989943	-1.14637806657416	0.161346883151136	-7.10505244467803	1.20276857607147e-12	1.60020973625228e-10	Fam167a	protein_coding
ENSMUSG00000063873	542.808022798543	1.33269572491128	0.187689051262645	7.10055123591818	1.24260256301957e-12	1.63883070202763e-10	Slc24a3	protein_coding
ENSMUSG00000061353	1923.18799808136	1.25691379405364	0.177256714286738	7.09092346155304	1.33220013117736e-12	1.74185167151439e-10	Cxcl12	protein_coding
ENSMUSG00000026628	139.879157642846	-1.84330261416748	0.260569568786221	-7.07412850531207	1.50390874816723e-12	1.94955418661986e-10	Atf3	protein_coding
ENSMUSG00000055044	783.20026055841	-0.874049222135676	0.123666620511544	-7.06778610525778	1.57424944509635e-12	2.0234441808285e-10	Pdlim1	protein_coding
ENSMUSG00000036295	157.418515412085	1.82653782312468	0.258588548618843	7.06349075734586	1.62371006066929e-12	2.06947987312362e-10	Lrrn3	protein_coding
ENSMUSG00000039942	193.799211866687	-1.22191076341349	0.174000750825357	-7.02244534933019	2.18018293294513e-12	2.75556954533157e-10	Ptger4	protein_coding
ENSMUSG00000019775	74.2240833856336	2.02797872091146	0.289673438747905	7.00091361388627	2.54298713430145e-12	3.18756081536777e-10	Rgs17	protein_coding
ENSMUSG00000026786	753.634111201683	0.89374744383698	0.12800302604611	6.98223683801842	2.90516822402934e-12	3.61169561097155e-10	Apbb1ip	protein_coding
ENSMUSG00000072964	465.784180166787	0.867931158671042	0.124605728409622	6.96541940526083	3.2742682616634e-12	4.03746558736982e-10	Bhlhb9	protein_coding
ENSMUSG00000021806	2228.74417524246	1.20468511671103	0.174212241127309	6.91504287480395	4.67721891789765e-12	5.72091768772207e-10	Nid2	protein_coding
ENSMUSG00000012889	1039.18061567607	0.837614586272508	0.121486260051832	6.89472690915945	5.39683778890547e-12	6.54830709954634e-10	Podnl1	protein_coding
ENSMUSG00000058297	422.676947205404	1.45616491081711	0.212793175679061	6.84309967258217	7.74976895989456e-12	9.32863062021593e-10	Spock2	protein_coding
ENSMUSG00000021822	1405.64808316429	-1.18745054148822	0.173725205441277	-6.83522312419776	8.18774909481127e-12	9.77823547409469e-10	Plau	protein_coding
ENSMUSG00000031284	180.051133542453	1.5101335535612	0.221091089837428	6.83036821914274	8.46969517047148e-12	1.00359270820735e-09	Pak3	protein_coding
ENSMUSG00000032006	186.055513570783	-1.52869635531414	0.223938021137747	-6.82642611356212	8.70560988677281e-12	1.02355027250142e-09	Pdgfd	protein_coding
ENSMUSG00000025608	182.729915342607	-1.40931775255345	0.206874068419715	-6.81244277409465	9.59552313659046e-12	1.11950230317437e-09	Podxl	protein_coding
ENSMUSG00000022887	2114.76011379416	0.757344791863327	0.111246060274567	6.80783472236338	9.90785933792524e-12	1.14711834029246e-09	Masp1	protein_coding
ENSMUSG00000019850	363.649234505237	-0.954506170788112	0.140398418905899	-6.79855356083365	1.05674726197973e-11	1.21421861533686e-09	Tnfaip3	protein_coding
ENSMUSG00000029674	569.804790464508	-0.775086053973983	0.114587606395081	-6.76413513082385	1.34107872447273e-11	1.52933391083292e-09	Limk1	protein_coding
ENSMUSG00000069662	1981.01761879865	-0.668858632614392	0.0993415622337289	-6.73291840368601	1.66293330389065e-11	1.88221712090369e-09	Marcks	protein_coding
ENSMUSG00000017969	404.028338700188	-1.40615733430099	0.208925045120117	-6.73043929937913	1.69151605040105e-11	1.90038695825428e-09	Ptgis	protein_coding
ENSMUSG00000038146	1726.67699674145	-0.930790100733992	0.138722516183103	-6.70972619546075	1.9498994207001e-11	2.17456797895282e-09	Notch3	protein_coding
ENSMUSG00000038859	2080.45389929206	-0.848637488380446	0.127056029635429	-6.67923821337328	2.40187474690174e-11	2.65906819607728e-09	Baiap2l1	protein_coding
ENSMUSG00000047945	654.179728353871	-1.07900742305289	0.161849717534528	-6.66672416541416	2.61576040238905e-11	2.87487232050977e-09	Marcksl1	protein_coding
ENSMUSG00000059493	140.823414036874	1.84035613405248	0.276247017201436	6.66199458982943	2.70135974866163e-11	2.94759160488856e-09	Nhs	protein_coding
ENSMUSG00000028469	759.265193267891	0.834767462878247	0.125487411490465	6.65220083005439	2.88742329235385e-11	3.12811064822363e-09	Npr2	protein_coding
ENSMUSG00000020027	532.575831515058	-1.08249930535058	0.163126395929969	-6.63595428060152	3.22409772070492e-11	3.46807731417954e-09	Socs2	protein_coding
ENSMUSG00000045636	406.339769368741	1.54193429564718	0.233226445920291	6.61131841015218	3.8091217369623e-11	4.06851756228924e-09	Mtus1	protein_coding
ENSMUSG00000024521	212.19258509158	-1.40759988800427	0.213140931130027	-6.60408059841666	3.99991879365369e-11	4.2424313526815e-09	Pmaip1	protein_coding
ENSMUSG00000027797	5290.47331699059	0.762091286261346	0.115428961370698	6.6022536910291	4.04953745547208e-11	4.26523156855174e-09	Dclk1	protein_coding
ENSMUSG00000022044	26.2380920664472	-3.60004414292105	0.546203005675464	-6.59103685903199	4.36765425441963e-11	4.56856635012293e-09	Stmn4	protein_coding
ENSMUSG00000030401	1110.67333153003	-0.905163792249904	0.13738667835438	-6.58843930934185	4.44473867265706e-11	4.6173528389171e-09	Rtn2	protein_coding
ENSMUSG00000002885	2034.75379299829	-0.653229129962951	0.0992570867726711	-6.58118378447923	4.667172411994e-11	4.81544244712333e-09	Adgre5	protein_coding
ENSMUSG00000021403	252.507038489655	-1.63532857033481	0.248588773273537	-6.57844901360595	4.75380825176338e-11	4.8716898482767e-09	Serpinb9b	protein_coding
ENSMUSG00000039982	547.821531349171	-0.875767544110636	0.133462611863914	-6.5618942404905	5.31284935114799e-11	5.408052758984e-09	Dtx4	protein_coding
ENSMUSG00000046352	81.7767360445596	-1.88745497834982	0.288613488141358	-6.53973239610123	6.16290069816282e-11	6.2315143259357e-09	Gjb2	protein_coding
ENSMUSG00000005360	390.796776972939	2.90346334210715	0.444814279407858	6.52736091559892	6.69386161481783e-11	6.7235628550955e-09	Slc1a3	protein_coding
ENSMUSG00000004698	155.322550208338	-1.72553124798068	0.266775189611278	-6.46810991117642	9.92363097224032e-11	9.90208624710322e-09	Hdac9	protein_coding
ENSMUSG00000001510	316.94651105945	-1.08471528237407	0.168008668864303	-6.45630543772818	1.07289961930407e-10	1.05685202893906e-08	Dlx3	protein_coding
ENSMUSG00000032387	481.898194607994	-0.817652803034143	0.12664459143522	-6.45627889646108	1.07308770657754e-10	1.05685202893906e-08	Rbpms2	protein_coding
ENSMUSG00000022754	370.214038772732	1.23550293632233	0.191441058248892	6.45369884403826	1.0915261890037e-10	1.06807598120123e-08	Tmem45a	protein_coding
ENSMUSG00000049641	93.8551179328506	-1.58052288276402	0.246093655855351	-6.42244464722415	1.34103020848192e-10	1.30380802384906e-08	Vgll2	protein_coding
ENSMUSG00000023904	1384.19857444403	0.682857159192923	0.10638704906603	6.41861171249426	1.37522672911536e-10	1.32853909557278e-08	Hcfc1r1	protein_coding
ENSMUSG00000058914	3381.73709753312	1.11393647209091	0.174004875417184	6.40175437280249	1.53601638806847e-10	1.47447851631864e-08	C1qtnf3	protein_coding
ENSMUSG00000005958	665.496800505014	0.92196473362387	0.144201523090365	6.39358526779302	1.62040566949645e-10	1.54119950096836e-08	Ephb3	protein_coding
ENSMUSG00000028630	1616.54516242348	-0.65826981011594	0.102966101257946	-6.3930730801089	1.6258450593719e-10	1.54119950096836e-08	Dyrk2	protein_coding
ENSMUSG00000028128	356.491741210622	1.38723522446948	0.217065607858067	6.39085683889891	1.64958769312813e-10	1.55399357401704e-08	F3	protein_coding
ENSMUSG00000031070	344.13676518972	1.56559108516662	0.245229794985696	6.38417972521628	1.7231861766033e-10	1.61330646546557e-08	Mrgprf	protein_coding
ENSMUSG00000025085	2568.78421894786	0.545981854748272	0.0858053251026443	6.36302996457555	1.97812080967109e-10	1.84062320983322e-08	Ablim1	protein_coding
ENSMUSG00000027381	187.939255380779	-1.23210073179201	0.193968301140201	-6.35207260438622	2.12433008554495e-10	1.96461673216221e-08	Bcl2l11	protein_coding
ENSMUSG00000019843	1917.90681971364	-0.667838850752674	0.105644001501707	-6.32159745238243	2.58873035621708e-10	2.37959232198451e-08	Fyn	protein_coding
ENSMUSG00000055723	1422.76496945575	-0.632302780221332	0.100118720750925	-6.31552995762272	2.69237222962997e-10	2.45995238595168e-08	Rras2	protein_coding
ENSMUSG00000028736	21.7099176154315	-3.29939959835637	0.522999208690287	-6.30861298360056	2.81547164422909e-10	2.55702146275584e-08	Pax7	protein_coding
ENSMUSG00000040596	171.502639769654	-1.12388676897613	0.17818202934357	-6.30752031008161	2.83541381371617e-10	2.55980484003769e-08	Pogk	protein_coding
ENSMUSG00000044951	147.131919854578	-3.27870843183712	0.524966027194235	-6.24556306883457	4.22276096531491e-10	3.78974056573557e-08	Mylk4	protein_coding
ENSMUSG00000023048	941.434974161316	-0.743303220652344	0.11903929580406	-6.2441836171127	4.26019301093902e-10	3.80084396452424e-08	Prr13	protein_coding
ENSMUSG00000019966	963.926785107828	0.855693474440694	0.137273696212634	6.23348462268581	4.5617215338075e-10	4.04606026334844e-08	Kitl	protein_coding
ENSMUSG00000054793	298.462183906103	-1.14749350881026	0.184153277361665	-6.23118700492447	4.62914114098096e-10	4.08198742356152e-08	Cadm4	protein_coding
ENSMUSG00000036052	433.431401032302	-1.1447758015397	0.183823339702451	-6.2275867873618	4.73674362372569e-10	4.15272777693916e-08	Dnajb5	protein_coding
ENSMUSG00000025586	303.65620785492	1.24190756433598	0.200315331083654	6.1997629318614	5.65482730771787e-10	4.92912446989408e-08	Cpeb1	protein_coding
ENSMUSG00000038521	649.281974047034	1.31183947353832	0.212615933193397	6.16999607618802	6.82916875068573e-10	5.91874299666574e-08	C1s1	protein_coding
ENSMUSG00000004317	2809.05555933663	-0.782434406579267	0.127340211971956	-6.14444089940406	8.02456607528206e-10	6.91526100362517e-08	Clcn5	protein_coding
ENSMUSG00000020216	1125.69305563505	-1.29851493324425	0.211386182740444	-6.14285624731995	8.10506303396079e-10	6.94516898508945e-08	Jsrp1	protein_coding
ENSMUSG00000055172	286.579554428638	1.2823184958005	0.210186969155122	6.10084678871851	1.05508004687502e-09	8.99011183761429e-08	C1ra	protein_coding
ENSMUSG00000059456	1288.97050446005	-0.668437344111775	0.109950957554663	-6.07941357654349	1.20622873356727e-09	1.02205984368798e-07	Ptk2b	protein_coding
ENSMUSG00000013846	2385.24139736203	-0.604802600534018	0.0997065619799167	-6.06582544342307	1.31277650734689e-09	1.10039871619579e-07	St3gal1	protein_coding
ENSMUSG00000034586	717.09609894233	-0.891360482214349	0.146949166838284	-6.06577431769506	1.31319422187273e-09	1.10039871619579e-07	Hid1	protein_coding
ENSMUSG00000027215	3461.96776355023	-0.770069089203615	0.127499959533838	-6.0397594792902	1.54344122522901e-09	1.28607472072692e-07	Cd82	protein_coding
ENSMUSG00000022096	266.815552299726	-0.966520489561205	0.160049238625097	-6.03889464182461	1.55173517434579e-09	1.28607472072692e-07	Hr	protein_coding
ENSMUSG00000015222	78.6118705488459	-2.04505637905208	0.338862508255205	-6.03506239029518	1.58901282128882e-09	1.30981290546128e-07	Map2	protein_coding
ENSMUSG00000048482	760.198566916223	0.823107001832434	0.136422948545925	6.03349370912727	1.6045223962168e-09	1.31544817207677e-07	Bdnf	protein_coding
ENSMUSG00000005087	6209.02006730527	-0.793402556841748	0.131607228736904	-6.0285636621666	1.65423235631081e-09	1.34891086818097e-07	Cd44	protein_coding
ENSMUSG00000027848	3049.46429866806	1.0286487179916	0.171266335889219	6.00613490474256	1.89998120878538e-09	1.5410168445801e-07	Olfml3	protein_coding
ENSMUSG00000031380	238.33557374231	1.1163505291991	0.186050717191767	6.00024845939429	1.97015831910426e-09	1.58943570350289e-07	Vegfd	protein_coding
ENSMUSG00000019927	1513.22233051385	-0.5490986227824	0.0915485753674862	-5.99789369281016	1.99893304093561e-09	1.60411732443759e-07	Ube2d1	protein_coding
ENSMUSG00000001435	2179.23103273449	-1.08791753934815	0.18145739180537	-5.99544349515968	2.02930849381834e-09	1.61992220661804e-07	Col18a1	protein_coding
ENSMUSG00000021306	300.987574906941	-0.984905197201699	0.164470425493973	-5.98834224599115	2.11990615888202e-09	1.68338307391432e-07	Gpr137b	protein_coding
ENSMUSG00000003665	99.7504801287316	-1.44162372572826	0.240942261312541	-5.98327465623909	2.18695529036868e-09	1.72758077546989e-07	Has1	protein_coding
ENSMUSG00000039114	78.8402688005532	1.87715023279806	0.315073147393227	5.95782359851595	2.55619212635259e-09	2.00879616478703e-07	Nrn1	protein_coding
ENSMUSG00000028664	601.191594702024	0.847484849110068	0.142576696560149	5.94406287673063	2.78042868620152e-09	2.17375061255765e-07	Ephb2	protein_coding
ENSMUSG00000026875	28.3694666181105	-2.82544407500061	0.47556451123959	-5.9412424775682	2.82869837772889e-09	2.20014709205201e-07	Traf1	protein_coding
ENSMUSG00000025969	5126.72906892982	0.892586006990989	0.150283792963968	5.93933643400253	2.86178039756194e-09	2.21452159641948e-07	Nrp2	protein_coding
ENSMUSG00000022307	2047.28561786771	0.526255018456836	0.0887851100648488	5.92728913747427	3.07976431654052e-09	2.37110585730812e-07	Oxr1	protein_coding
ENSMUSG00000020205	1144.09233991845	-0.681545498366316	0.115044167099138	-5.92420733316278	3.13807335710644e-09	2.40379588925421e-07	Phlda1	protein_coding
ENSMUSG00000024059	296.724070545154	1.06325830939394	0.179549320192237	5.92181751652166	3.18402828768189e-09	2.42674155976238e-07	Clip4	protein_coding
ENSMUSG00000061723	10820.1939669862	-2.08015408047071	0.352503072049748	-5.9010948993294	3.61097117299269e-09	2.738379989039e-07	Tnnt3	protein_coding
ENSMUSG00000003585	217.625860621808	-1.07453964446476	0.182959548520779	-5.87309956300382	4.27721409821552e-09	3.22748787202163e-07	Sec14l2	protein_coding
ENSMUSG00000024063	1598.60217903052	-0.883340301804824	0.150691646770125	-5.86190622199736	4.57583441890977e-09	3.43572676394081e-07	Lbh	protein_coding
ENSMUSG00000007039	675.790763951573	-0.807766147412689	0.137848681433696	-5.85980322054238	4.63415979035801e-09	3.46237938622462e-07	Ddah2	protein_coding
ENSMUSG00000026399	77.7931066477536	-2.28558438648658	0.390747118959286	-5.84926740489858	4.93742781540023e-09	3.67088076843996e-07	Cd55	protein_coding
ENSMUSG00000004885	675.531081301716	1.39020402424382	0.238135730295707	5.83786407238226	5.28742651596542e-09	3.91192185208037e-07	Crabp2	protein_coding
ENSMUSG00000027499	799.270875186961	-0.782036949864128	0.134161170777923	-5.82908560896977	5.57319087722752e-09	4.10332941917038e-07	Pkia	protein_coding
ENSMUSG00000028226	55.0611309792301	2.15416984755897	0.37043834140215	5.81519137410345	6.05645569191237e-09	4.43759726952826e-07	Mmp16	protein_coding
ENSMUSG00000047446	476.190116328376	0.810665699658694	0.139457434000867	5.81299738853403	6.13640190808013e-09	4.47455806441593e-07	Arl4a	protein_coding
ENSMUSG00000097789	1078.03315701564	0.8812176368153	0.15178346432969	5.80575519676637	6.40765260881282e-09	4.64999364200307e-07	Gm2115	protein_coding
ENSMUSG00000019889	2998.92281900866	-0.758214582335756	0.131981728397861	-5.74484507469174	9.20051851185961e-09	6.64496496520832e-07	Ptprk	protein_coding
ENSMUSG00000055926	394.39489831462	-0.992952993437722	0.172891145842467	-5.74322640178735	9.2889396724964e-09	6.67703071150487e-07	Gm14137	protein_coding
ENSMUSG00000005470	1032.17413999973	0.621796525449338	0.108427111001008	5.73469605257267	9.76873692604667e-09	6.98879400742216e-07	Asf1b	protein_coding
ENSMUSG00000039384	615.037928014897	-0.621616314470313	0.108536001195666	-5.72728226231296	1.02052292829759e-08	7.26679401572281e-07	Dusp10	protein_coding
ENSMUSG00000016756	69.9189057616186	-2.64398160210474	0.462428500967516	-5.7176008757524	1.08038539710406e-08	7.65710528872771e-07	Cmah	protein_coding
ENSMUSG00000052430	66.4280161299162	2.32769852056821	0.407623852710292	5.71040802713418	1.12705632619948e-08	7.95072711603138e-07	Bmpr1b	protein_coding
ENSMUSG00000059588	103.857719699952	-1.66986208774161	0.29275976990804	-5.70386459951835	1.17121124771902e-08	8.22396342321964e-07	Calcrl	protein_coding
ENSMUSG00000051375	1245.83205796726	-0.766486546592214	0.134735143143763	-5.68883907129093	1.27905934428576e-08	8.93985855980742e-07	Pcdh1	protein_coding
ENSMUSG00000021236	354.674912140689	0.820839298104347	0.144657484164461	5.6743645366536	1.39204419971464e-08	9.68492402617976e-07	Entpd5	protein_coding
ENSMUSG00000023809	652.799541578781	-0.905051174323924	0.159705826701945	-5.66698906992915	1.45328609321513e-08	1.00648356967096e-06	Rps6ka2	protein_coding
ENSMUSG00000032724	297.626084742758	-0.949886870550009	0.1679540026765	-5.65563699234728	1.55269326562041e-08	1.07044085271204e-06	Abtb2	protein_coding
ENSMUSG00000028793	988.710280615222	-0.787276959532153	0.139872615440582	-5.62852819368769	1.81753797502517e-08	1.24735739670619e-06	Rnf19b	protein_coding
ENSMUSG00000015568	37.9069549880112	-2.84134048906825	0.50548485510103	-5.62102001750451	1.89833273161587e-08	1.29693750182063e-06	Lpl	protein_coding
ENSMUSG00000021944	322.497271515726	-0.755759076616723	0.134869449097374	-5.60363434176318	2.09903286211177e-08	1.42762472733853e-06	Gata4	protein_coding
ENSMUSG00000022433	1666.71179962837	-0.495730840630198	0.0885705572822683	-5.59701616249673	2.18072384576804e-08	1.47656422181981e-06	Csnk1e	protein_coding
ENSMUSG00000067780	297.879306281708	1.36195698151244	0.244498558047757	5.57040905429969	2.54141949599718e-08	1.7131426442573e-06	Pi15	protein_coding
ENSMUSG00000029337	24.2513716777032	-3.18535079545297	0.572706744828805	-5.56192296356689	2.66818079372026e-08	1.79063265921925e-06	Fgf5	protein_coding
ENSMUSG00000025225	1444.45892704825	-0.554168794985346	0.0997607917880135	-5.55497590840022	2.77650052144723e-08	1.85511821184098e-06	Nfkb2	protein_coding
ENSMUSG00000059921	208.204588068064	1.80573278385437	0.327088998169616	5.52061608295973	3.378131355818e-08	2.24719816989875e-06	Unc5c	protein_coding
ENSMUSG00000015134	45.380325264871	-2.52207254543076	0.457158572397038	-5.51684403992836	3.45141466530836e-08	2.28592166937694e-06	Aldh1a3	protein_coding
ENSMUSG00000024431	1633.82687443721	0.721491062596062	0.130867454021407	5.51314356950845	3.52480467315292e-08	2.32437880337871e-06	Nr3c1	protein_coding
ENSMUSG00000052512	1672.47757101301	0.726757343582783	0.132412913865542	5.48856846637153	4.05204208380803e-08	2.66049014221283e-06	Nav2	protein_coding
ENSMUSG00000078532	295.82725968561	-0.949975454940186	0.173335355280226	-5.4805636934507	4.2397284803956e-08	2.77172249405862e-06	Nkain1	protein_coding
ENSMUSG00000032826	127.439661489343	-1.28784533921748	0.235244566190034	-5.47449558591349	4.387595772369e-08	2.85608004633135e-06	Ank2	protein_coding
ENSMUSG00000021196	1636.89822283686	-0.551774824443969	0.100876661928246	-5.46979661992038	4.50552291724944e-08	2.9203105164924e-06	Pfkp	protein_coding
ENSMUSG00000006800	1179.57740179728	0.912624019109171	0.167143758924761	5.4601142452467	4.75828290962393e-08	3.07101603788366e-06	Sulf2	protein_coding
ENSMUSG00000044285	164.451031668433	-9.09681178101495	1.66700048218653	-5.45699409101732	4.84262463469571e-08	3.11220711162838e-06	Ubb-ps	transcribed_processed_pseudogene
ENSMUSG00000074480	558.792837284708	-0.711106564171606	0.130500014946426	-5.44909182166404	5.06276720733542e-08	3.23995739382516e-06	Mex3a	protein_coding
ENSMUSG00000019832	275.319712673438	0.907549913505542	0.166747109630656	5.4426725327699	5.24870824066743e-08	3.34483856664718e-06	Rab32	protein_coding
ENSMUSG00000056870	301.959833996679	1.38815276559191	0.255288762097325	5.43757881932421	5.40094603588479e-08	3.42745391323283e-06	Gulp1	protein_coding
ENSMUSG00000029371	408.453532677941	1.3506810997297	0.248991885326433	5.42459886979422	5.8084832419563e-08	3.6707193887813e-06	Cxcl5	protein_coding
ENSMUSG00000044042	564.76151410451	0.77455562377441	0.143098340494252	5.4127505678902	6.2063917045405e-08	3.9059063478326e-06	Fmn1	protein_coding
ENSMUSG00000024512	2169.87419391187	0.501086386269916	0.0926554735407679	5.40806028096593	6.37109829252629e-08	3.99299371085728e-06	Dynap	protein_coding
ENSMUSG00000072294	29.0878862536008	-2.50501022554847	0.464115063345585	-5.39739048220294	6.76171216551481e-08	4.22036577836886e-06	Klf12	protein_coding
ENSMUSG00000014329	452.662831089938	1.1564448714088	0.214377536694518	5.39443119479772	6.87409612969597e-08	4.27292688520896e-06	Bicc1	protein_coding
ENSMUSG00000062991	731.45658807821	0.948280601357955	0.176136094678117	5.38379486096197	7.29316187641957e-08	4.5149137216186e-06	Nrg1	protein_coding
ENSMUSG00000021493	3614.10676915207	-0.664340486943159	0.12342479217015	-5.38255301274737	7.34367388680957e-08	4.5277033268797e-06	Pdlim7	protein_coding
ENSMUSG00000007989	315.592233591329	-0.96425891164493	0.179678692936392	-5.36657349787315	8.02465089755687e-08	4.91350537639198e-06	Fzd3	protein_coding
ENSMUSG00000019823	917.200578881354	-0.620418931716274	0.115612649459316	-5.36635856558759	8.03421463272375e-08	4.91350537639198e-06	Mical1	protein_coding
ENSMUSG00000007041	5090.85210328603	-0.376348479311248	0.0701844725556041	-5.36227552345119	8.21800620211832e-08	5.00572289427825e-06	Clic1	protein_coding
ENSMUSG00000061859	338.021046043206	-1.01413784677597	0.189405374327467	-5.35432455587355	8.58765980384702e-08	5.20996144979791e-06	Patj	protein_coding
ENSMUSG00000015850	566.236880983406	0.726917425486202	0.136123111477417	5.34014700073028	9.28712450411633e-08	5.6118652332244e-06	Adamtsl4	protein_coding
ENSMUSG00000038250	761.574930693136	0.558462918730737	0.104629936992374	5.33750602154561	9.42337742592325e-08	5.67160180234039e-06	Usp38	protein_coding
ENSMUSG00000002799	970.273308626232	-0.668719185481437	0.125443354976726	-5.33084582762877	9.77563841082197e-08	5.86035999118327e-06	Jag2	protein_coding
ENSMUSG00000046169	1731.82696357462	-0.600544936869121	0.112837002248245	-5.32223406243907	1.02500566968852e-07	6.12057519376607e-06	Adamts6	protein_coding
ENSMUSG00000030592	8633.58233818849	-1.47598969269997	0.277660776038366	-5.31580194278513	1.06188603202187e-07	6.31593154810814e-06	Ryr1	protein_coding
ENSMUSG00000079523	9629.38419512327	-0.636721280698523	0.119900148715015	-5.3104294491904	1.09367216113357e-07	6.47958033902845e-06	Tmsb10	protein_coding
ENSMUSG00000047866	1198.07584151669	0.535950791436536	0.101017242621507	5.30553772334337	1.12341331359612e-07	6.62988705342891e-06	Lonp2	protein_coding
ENSMUSG00000053007	250.794665439094	-1.0437508120952	0.19686158461553	-5.30195271024384	1.14570523384833e-07	6.73523693092154e-06	Creb5	protein_coding
ENSMUSG00000001270	463.189702324877	-1.1695681243422	0.220827275886004	-5.29630282151357	1.18170810280259e-07	6.92006439969378e-06	Ckb	protein_coding
ENSMUSG00000033965	149.26694028891	-2.05147626875233	0.387412828053938	-5.29532354170448	1.18805870019218e-07	6.93049473300569e-06	Slc16a2	protein_coding
ENSMUSG00000015189	261.71246176524	-0.992438463446188	0.187615743445507	-5.28973979059729	1.22490497272518e-07	7.11805889705852e-06	Casd1	protein_coding
ENSMUSG00000097248	128.985784922708	1.38368350942916	0.261875301478577	5.28374956178274	1.26566246026312e-07	7.3268330285537e-06	Gm2694	lincRNA
ENSMUSG00000032925	215.03020879086	1.60004099931048	0.303511853243025	5.271757864525	1.3512327023853e-07	7.79245110155049e-06	Itgbl1	protein_coding
ENSMUSG00000003032	704.244024983161	-0.829883383749199	0.157636459586202	-5.26453959907279	1.4054110604046e-07	8.07419301255931e-06	Klf4	protein_coding
ENSMUSG00000045763	3685.29994144385	-0.49686492720138	0.0944621204298608	-5.25993832173508	1.44103729712037e-07	8.24762742846214e-06	Basp1	protein_coding
ENSMUSG00000033721	186.895529770214	-0.953448391317363	0.181980580923869	-5.23928644736131	1.6119866274712e-07	9.19135382663746e-06	Vav3	protein_coding
ENSMUSG00000018217	1064.13079547097	0.796370267433683	0.152039029159489	5.23793312701498	1.62384875961684e-07	9.22431241090211e-06	Pmp22	protein_coding
ENSMUSG00000052560	487.370709455753	0.715808011403004	0.136676686890379	5.23723560827248	1.62999557384163e-07	9.22468017479699e-06	Cpne8	protein_coding
ENSMUSG00000041729	314.231957154981	-0.820645896651751	0.156958908279922	-5.22841236375193	1.70971841243366e-07	9.63988816408229e-06	Coro2b	protein_coding
ENSMUSG00000029377	421.341384560765	0.825346905593806	0.15818140798651	5.21772385326215	1.81135245457864e-07	1.01751046957757e-05	Ereg	protein_coding
ENSMUSG00000028381	4704.86193262828	-0.686437600964834	0.131616073635639	-5.21545417670749	1.83367387520178e-07	1.02624840092935e-05	Ugcg	protein_coding
ENSMUSG00000024754	1047.98376081685	0.791640092847728	0.152060729130466	5.20607850149471	1.92873078409694e-07	1.07548013979405e-05	Cemip2	protein_coding
ENSMUSG00000021701	1362.80952644626	-0.591969819935199	0.113921489077077	-5.19629636805999	2.03298063241684e-07	1.12945850739437e-05	Plk2	protein_coding
ENSMUSG00000041439	69.8604557447755	-1.5277137185905	0.294090431038881	-5.19470733268613	2.05042146999251e-07	1.13499059983126e-05	Mfsd6	protein_coding
ENSMUSG00000028369	67.1536644711239	4.08173238525764	0.78672394751195	5.18826508099353	2.12262311126625e-07	1.17068453558455e-05	Svep1	protein_coding
ENSMUSG00000051747	63949.3159894392	-2.2579512193897	0.435450700907015	-5.18531997924571	2.15644298635987e-07	1.18502792659856e-05	Ttn	protein_coding
ENSMUSG00000057914	204.783820804174	1.07015602749766	0.20685567411367	5.17344294316817	2.29819323876059e-07	1.25836450730259e-05	Cacnb2	protein_coding
ENSMUSG00000024534	42.859982275258	2.49330927008287	0.48202559722226	5.17256611360664	2.30900759518611e-07	1.25973806461107e-05	Sncaip	protein_coding
ENSMUSG00000006403	1023.61133371564	-0.960136195023343	0.185762754105179	-5.16861520302242	2.35834898300984e-07	1.27818493821976e-05	Adamts4	protein_coding
ENSMUSG00000036879	1385.91853949568	0.624183391525411	0.120766597705701	5.16851019556335	2.35967417881937e-07	1.27818493821976e-05	Phkb	protein_coding
ENSMUSG00000054000	196.616900719256	-1.12855340020837	0.218447381992938	-5.16624822834843	2.38839552745868e-07	1.28913861085288e-05	Tusc1	protein_coding
ENSMUSG00000026479	198.703697727797	-1.03082434991184	0.19962552034055	-5.16379042195264	2.41998638277034e-07	1.30155792437864e-05	Lamc2	protein_coding
ENSMUSG00000047986	64.0080400372456	2.23212851452218	0.433173973985925	5.15296081614244	2.56405556055294e-07	1.37417069565041e-05	Palm3	protein_coding
ENSMUSG00000063605	753.006918261731	0.573980232346549	0.111478307821539	5.14880646794001	2.62149189208701e-07	1.40000589884802e-05	Ccdc102a	protein_coding
ENSMUSG00000053702	23.8282110832063	-5.68116219006961	1.10434682882085	-5.14436410899606	2.68428471104036e-07	1.42851039341576e-05	Nebl	protein_coding
ENSMUSG00000059901	1861.8330557786	-0.638763001252997	0.124495279563994	-5.13082105193119	2.88481065287537e-07	1.52985745357205e-05	Adamts14	protein_coding
ENSMUSG00000022114	867.203072504278	-0.621803388378466	0.12127043376951	-5.12741126629663	2.93753354237978e-07	1.55238924171687e-05	Spry2	protein_coding
ENSMUSG00000036256	3369.03795098948	0.680370833328692	0.132776250082921	5.12419075628203	2.98818342703672e-07	1.57367284853701e-05	Igfbp7	protein_coding
ENSMUSG00000021567	584.375217538012	1.83805647757899	0.358750758092855	5.12349154981645	2.99929093779431e-07	1.57405694302859e-05	Nkd2	protein_coding
ENSMUSG00000036181	383.356487219502	-0.944227467100122	0.184367379595659	-5.12144539435845	3.03202544290158e-07	1.58574930663753e-05	H1f2	protein_coding
ENSMUSG00000027107	18765.1491002876	-0.852193168144482	0.166587871997755	-5.11557749027473	3.12782502019966e-07	1.63023099935973e-05	Chrna1	protein_coding
ENSMUSG00000023055	2062.51737085773	-0.596743802953328	0.117077929213171	-5.09697948164763	3.45115718058008e-07	1.79095893049902e-05	Calcoco1	protein_coding
ENSMUSG00000074743	661.831042249614	0.709344638454661	0.139182574195347	5.09650466342916	3.45982044330594e-07	1.79095893049902e-05	Thbd	protein_coding
ENSMUSG00000009739	278.49491399668	-0.869561270569381	0.170808925346389	-5.09084211381793	3.56476766600942e-07	1.83900786361785e-05	Pou6f1	protein_coding
ENSMUSG00000021703	802.426037727855	-0.963291831401821	0.189254011800494	-5.08994140857261	3.58174168334059e-07	1.84150088512633e-05	Serinc5	protein_coding
ENSMUSG00000031701	4730.10178944937	0.378948728618715	0.0745236235264846	5.08494770767611	3.67727369416742e-07	1.88423007160261e-05	Dnaja2	protein_coding
ENSMUSG00000061689	7304.98760569052	-0.546082148523407	0.107431132332272	-5.08309031719445	3.71343015828538e-07	1.89635000709476e-05	Dlgap4	protein_coding
ENSMUSG00000081534	2779.37728518514	0.574405686974398	0.113351697920586	5.06746433897112	4.03150000148915e-07	2.05187115847604e-05	Slc48a1	protein_coding
ENSMUSG00000036908	54.9224035486807	-2.89986405234754	0.573361047739305	-5.05765793435283	4.24436881083139e-07	2.15298801852441e-05	Unc93b1	protein_coding
ENSMUSG00000038393	661.837192041934	-0.917131966226714	0.181621710510962	-5.04968246167554	4.42545063876647e-07	2.23736032793903e-05	Txnip	protein_coding
ENSMUSG00000030591	3595.18348549756	-0.53898499827032	0.106996393432956	-5.03741276670272	4.71866493023494e-07	2.37767411949745e-05	Psmd8	protein_coding
ENSMUSG00000027646	1194.15815630019	-0.677476802704653	0.134672022644714	-5.03056826058033	4.89028237984479e-07	2.45599049189093e-05	Src	protein_coding
ENSMUSG00000024074	966.896291814335	0.864370052201615	0.172454840182219	5.01215304417263	5.38243669441068e-07	2.6942381961758e-05	Crim1	protein_coding
ENSMUSG00000020057	126.454586385122	1.16717849847417	0.233004572903303	5.00925146631585	5.46421392802956e-07	2.7261754160008e-05	Dram1	protein_coding
ENSMUSG00000000881	335.370537335083	0.759731751708923	0.151981561437108	4.99884159976412	5.76757569822762e-07	2.86809247918093e-05	Dlg3	protein_coding
ENSMUSG00000031824	486.155461567457	-0.728988647964368	0.1461287455265	-4.98867382552167	6.07951938959936e-07	3.00686761768834e-05	6430548M08Rik	protein_coding
ENSMUSG00000036686	1461.70044162053	0.511944432686104	0.102625775502672	4.98845860290505	6.08629497349721e-07	3.00686761768834e-05	Cc2d1a	protein_coding
ENSMUSG00000053580	1688.45807388152	-0.590784135646503	0.118568262611953	-4.98264984770844	6.27193856599846e-07	3.08852247501619e-05	Tanc2	protein_coding
ENSMUSG00000004098	3556.38091752631	-1.25576717827776	0.252355082029354	-4.97619135774604	6.48475424241599e-07	3.18298600630173e-05	Col5a3	protein_coding
ENSMUSG00000031558	1865.20188923168	1.44440992223559	0.290691852446179	4.96886964695034	6.73443209835869e-07	3.29487521405827e-05	Slit2	protein_coding
ENSMUSG00000000594	348.752192791612	0.911152626715193	0.183871541344705	4.95537601986515	7.21905424335191e-07	3.52062365623532e-05	Gm2a	protein_coding
ENSMUSG00000001911	5521.15667293607	0.621041558382657	0.12538789932117	4.95296246085049	7.30920794497399e-07	3.55316528530194e-05	Nfix	protein_coding
ENSMUSG00000030465	261.005957824688	-1.10926962152431	0.224219519267684	-4.94724823756316	7.5269961755164e-07	3.64734667712643e-05	Psd3	protein_coding
ENSMUSG00000026547	6657.60105941143	-0.389074476624785	0.0787281104412258	-4.94200196656882	7.73244357290922e-07	3.73496725064695e-05	Tagln2	protein_coding
ENSMUSG00000045106	96.9140659954711	-1.35728367925483	0.274776633774084	-4.9395891514224	7.82873446883511e-07	3.76947351393086e-05	Ccdc73	protein_coding
ENSMUSG00000029119	668.173410015179	0.76749728579648	0.155443858904324	4.93745646310079	7.91480682374501e-07	3.79885680682723e-05	Man2b2	protein_coding
ENSMUSG00000085795	859.925686324877	-0.574638921885137	0.116615431938295	-4.92764047033843	8.3228584665451e-07	3.98210707766844e-05	Zfp703	protein_coding
ENSMUSG00000020388	1018.41597543598	-0.741154457520552	0.150448327824432	-4.92630571730552	8.37988521181833e-07	3.99678361659272e-05	Pdlim4	protein_coding
ENSMUSG00000035615	436.003666182238	-1.22868931709454	0.249584205610477	-4.92294500002192	8.52514186613308e-07	4.05331745089782e-05	Frmpd1	protein_coding
ENSMUSG00000028195	6700.87257667491	0.620505999047352	0.126246306293744	4.91504280215208	8.87630647484198e-07	4.20709188449776e-05	Ccn1	protein_coding
ENSMUSG00000017386	1180.09082870836	-0.613666638763607	0.12490571238561	-4.91303901993763	8.96754211710916e-07	4.23709380966338e-05	Traf4	protein_coding
ENSMUSG00000027894	236.736449671301	0.935882122726849	0.190889588890848	4.90274052222928	9.45087873881176e-07	4.45159869042106e-05	Slc6a17	protein_coding
ENSMUSG00000064339	53617.4557190027	-0.567499798186792	0.116764200983082	-4.86022079891609	1.17254903104359e-06	5.50589819004278e-05	mt-Rnr2	Mt_rRNA
ENSMUSG00000025789	16.3591204288823	-7.5341716646955	1.55042989110025	-4.85940816024187	1.17737182170697e-06	5.51148099377459e-05	St8sia2	protein_coding
ENSMUSG00000031703	2477.82943198604	0.574664994620192	0.118279214544231	4.85854591472025	1.18250988264731e-06	5.518500735419e-05	Itfg1	protein_coding
ENSMUSG00000031696	5217.84074716635	0.465720542364138	0.0958907635737449	4.85678208210299	1.1930877246774e-06	5.55078574238716e-05	Vps35	protein_coding
ENSMUSG00000039577	38.435399529332	1.87691886843795	0.3867812664206	4.85266229620574	1.21815022188905e-06	5.6393649975743e-05	Nphp4	protein_coding
ENSMUSG00000048040	42.9861030524231	1.85307271211888	0.381885319188953	4.85243244242652	1.21956334094044e-06	5.6393649975743e-05	Arxes2	protein_coding
ENSMUSG00000048332	991.185078992546	0.486743424692395	0.100424594407691	4.84685477261053	1.25434179049527e-06	5.78255378007348e-05	Lhfp	protein_coding
ENSMUSG00000060913	906.526218873045	-0.688911955199575	0.14233861173125	-4.83995134433593	1.29870920744001e-06	5.96894622704321e-05	Trim55	protein_coding
ENSMUSG00000025034	1787.35279742474	-0.474076615571325	0.0982041229297352	-4.82746142858509	1.38284460965949e-06	6.33643631259982e-05	Trim8	protein_coding
ENSMUSG00000061601	112.356149237905	-2.52151251325419	0.523368084981192	-4.81785684991626	1.45108414531781e-06	6.62909434699857e-05	Pclo	protein_coding
ENSMUSG00000040111	1194.2673006409	0.840625967780961	0.174993044787091	4.80376788005333	1.55707329750363e-06	7.09193114211338e-05	Gramd1b	protein_coding
ENSMUSG00000069227	20.5349249422527	-2.72109762893422	0.566558882543777	-4.80285052935158	1.56422653382079e-06	7.10318078995805e-05	Gprin1	protein_coding
ENSMUSG00000031673	350.124922579372	3.70712642356619	0.772356766944737	4.79975910385393	1.58856593114126e-06	7.19217297839386e-05	Cdh11	protein_coding
ENSMUSG00000042364	1419.80915571172	-0.481152223417967	0.100275909804349	-4.79828330011421	1.60031321092138e-06	7.22379478275135e-05	Snx18	protein_coding
ENSMUSG00000028031	113.428743109264	-1.22305915772086	0.255095990092918	-4.79450561835708	1.63076494422744e-06	7.33941006204674e-05	Dkk2	protein_coding
ENSMUSG00000012017	1455.87362353105	0.532720562066273	0.111235940383865	4.78910467451351	1.67527082537256e-06	7.51740609716733e-05	Scarf2	protein_coding
ENSMUSG00000030403	1581.21843962043	-0.450214899197137	0.0940575400224194	-4.78659019882749	1.6963871780667e-06	7.589706291958e-05	Vasp	protein_coding
ENSMUSG00000053025	42.8689097372217	-2.67783533732326	0.560037388596189	-4.78152957615138	1.73966401687045e-06	7.74396425360633e-05	Sv2b	protein_coding
ENSMUSG00000048387	109.102700630971	1.59612955706293	0.333822893601458	4.78136637018223	1.74107721400393e-06	7.74396425360633e-05	Osr1	protein_coding
ENSMUSG00000028059	7004.82928265353	-0.36818185541651	0.0771719752899288	-4.77092693342733	1.83380057597406e-06	8.13253021514579e-05	Arhgef2	protein_coding
ENSMUSG00000006386	56.732468599935	-1.9043682472367	0.400088812650131	-4.75986377780084	1.93723664576439e-06	8.56620064323862e-05	Tek	protein_coding
ENSMUSG00000022146	1061.83362632768	0.848599958446909	0.178417650316309	4.75625565599852	1.97216685919354e-06	8.69530661435708e-05	Osmr	protein_coding
ENSMUSG00000048782	110.238710829483	1.71883409544006	0.361615858615672	4.75320441426451	2.00217736060455e-06	8.80203595022878e-05	Insc	protein_coding
ENSMUSG00000038776	1814.50021450305	0.659275769507206	0.138796861866778	4.74993282009504	2.03484235661131e-06	8.91978439963115e-05	Ephx1	protein_coding
ENSMUSG00000052397	2442.83376682258	-0.649505372965682	0.136808378888558	-4.74755550970134	2.05889893455341e-06	8.99922770615894e-05	Ezr	protein_coding
ENSMUSG00000050079	653.42521758994	0.560956833645732	0.118186655824134	4.74636353600236	2.07106339507031e-06	9.00963585106658e-05	Rspry1	protein_coding
ENSMUSG00000022894	792.773168034891	1.87792501678074	0.395672613496413	4.74615869970432	2.07316075164649e-06	9.00963585106658e-05	Adamts5	protein_coding
ENSMUSG00000031596	591.490618447227	1.16361624406632	0.245256660357625	4.74448376802316	2.09038739627323e-06	9.05854446836458e-05	Slc7a2	protein_coding
ENSMUSG00000054555	555.42312500052	0.733069138024796	0.154697540967235	4.73872521464358	2.15066909811794e-06	9.29321886357689e-05	Adam12	protein_coding
ENSMUSG00000066842	29.2864278519707	-4.36821368512947	0.922509946354402	-4.73513993251985	2.18904012823562e-06	9.39305186444735e-05	Hmcn1	protein_coding
ENSMUSG00000029122	638.292851296883	0.589343239240555	0.124465038509078	4.73501029927831	2.19043975416713e-06	9.39305186444735e-05	Evc	protein_coding
ENSMUSG00000000120	98.7062698272663	-2.25516952665075	0.476293330437182	-4.73483331076832	2.19235205381049e-06	9.39305186444735e-05	Ngfr	protein_coding
ENSMUSG00000022010	5461.76840902843	-0.448330284122116	0.0948514293281551	-4.72665817792833	2.28245006207356e-06	9.75152678632951e-05	Tsc22d1	protein_coding
ENSMUSG00000033730	586.064675778523	-0.659795789873656	0.139751495729024	-4.72120735761561	2.34448770281198e-06	9.9884396035251e-05	Egr3	protein_coding
ENSMUSG00000048644	256.617615030757	-0.909239548600058	0.192618900698106	-4.72040669583678	2.35373557611921e-06	9.99974999523811e-05	Ctxn1	protein_coding
ENSMUSG00000034656	123.470162213298	0.980773748434704	0.208238759508741	4.70985205035058	2.47896674096341e-06	0.000105023711061989	Cacna1a	protein_coding
ENSMUSG00000018166	963.828568238567	-1.08417437040769	0.230568363808354	-4.70218182798418	2.57396123506135e-06	0.000108744484825002	Erbb3	protein_coding
ENSMUSG00000055866	218.210631545308	1.00446599932387	0.213890864429302	4.69616129704257	2.6509623429498e-06	0.000111686516265332	Per2	protein_coding
ENSMUSG00000018796	609.76790411345	0.657904106843105	0.140522469409524	4.68184276584109	2.84307520790771e-06	0.000119448536505086	Acsl1	protein_coding
ENSMUSG00000054640	163.354386169796	1.28035446810177	0.273762290991021	4.67688396187393	2.91266963165913e-06	0.000122034420727552	Slc8a1	protein_coding
ENSMUSG00000041261	284.799063959302	1.27455861892741	0.272635872704091	4.67494833414961	2.94027632429209e-06	0.000122851710772832	Car8	protein_coding
ENSMUSG00000031790	468.222584028591	-2.04941379553928	0.438464745968286	-4.6740674464339	2.95292285289965e-06	0.000123041156345959	Mmp15	protein_coding
ENSMUSG00000026923	489.043814626564	-1.08858792976879	0.233612179508062	-4.65980811471871	3.1650429636199e-06	0.000131518374326639	Notch1	protein_coding
ENSMUSG00000019929	2776.41477240045	1.11706282715516	0.239778573849858	4.65872662940531	3.18171394187868e-06	0.000131849878023153	Dcn	protein_coding
ENSMUSG00000046668	394.68060544451	-0.834890359173447	0.179431135274655	-4.65298487854676	3.27164248581145e-06	0.000135207088780115	Cxxc5	protein_coding
ENSMUSG00000029869	1549.01218116703	0.631747240631467	0.136057525758664	4.6432362863341	3.4299370595114e-06	0.000141363737450025	Ephb6	protein_coding
ENSMUSG00000000159	145.339789230231	-1.14126483188503	0.245843071077631	-4.64224932955158	3.44636626579677e-06	0.000141655927244823	Igsf5	protein_coding
ENSMUSG00000059248	5922.27450934359	-0.434012584229596	0.0936537709199374	-4.63422433465732	3.58278305506352e-06	0.00014665192141753	Septin9	protein_coding
ENSMUSG00000025185	450.843411155839	0.790315377770129	0.170548362433283	4.63396638052911	3.58725277549308e-06	0.00014665192141753	Loxl4	protein_coding
ENSMUSG00000025612	652.063943044245	-0.613006589235744	0.132305195437913	-4.63327677501079	3.59922823590697e-06	0.000146700589881843	Bach1	protein_coding
ENSMUSG00000037010	273.640518152407	0.776324180374478	0.167575429050664	4.63268502293237	3.60953495457581e-06	0.000146700589881843	Apln	protein_coding
ENSMUSG00000028497	489.775666063374	0.777434080001402	0.167831454001156	4.63223109534669	3.61746031620026e-06	0.000146700589881843	Hacd4	protein_coding
ENSMUSG00000042190	471.235980715867	1.63152013432615	0.352492826398888	4.62852010633512	3.68288111633522e-06	0.000148955354377217	Cmklr1	protein_coding
ENSMUSG00000056724	277.695422161807	-0.736204864581211	0.159140316199414	-4.62613674625791	3.72549376572862e-06	0.000150278095597888	Nbeal2	protein_coding
ENSMUSG00000032332	9729.60275313742	1.2868766183224	0.278339619150341	4.62340439442549	3.77492768674909e-06	0.000151868244628444	Col12a1	protein_coding
ENSMUSG00000023075	576.358147772273	-0.540689324714327	0.117007454600155	-4.62098185591681	3.81928180235522e-06	0.000153246156339475	Akirin1	protein_coding
ENSMUSG00000039601	179.091271852209	-1.10879023203369	0.239997018560724	-4.62001669305383	3.83709170801821e-06	0.000153554538088423	Rcan2	protein_coding
ENSMUSG00000025867	650.891495006876	-0.637307995938988	0.138101566162794	-4.61477746883573	3.9351672464392e-06	0.000157064951649325	Cplx2	protein_coding
ENSMUSG00000028792	1286.00303251181	-0.463030252892281	0.1005496391464	-4.60499169189569	4.12482328024976e-06	0.000164202610738971	Ak2	protein_coding
ENSMUSG00000034194	523.147895506481	-0.561317667856806	0.121963291774557	-4.6023492781285	4.177518614539e-06	0.000165864986457364	R3hcc1	protein_coding
ENSMUSG00000042700	1498.0401936972	0.478397398164331	0.104047042622481	4.59789520303928	4.2678055692713e-06	0.00016900732916224	Sipa1l1	protein_coding
ENSMUSG00000024381	6594.82905423318	-0.469227289424673	0.10209240112779	-4.59610396308867	4.30463979291559e-06	0.000170022061820705	Bin1	protein_coding
ENSMUSG00000098175	22.0726363388295	8.55481019471808	1.86176561752412	4.59499848648764	4.32752409678681e-06	0.000170481968768741	Gm7545	processed_pseudogene
ENSMUSG00000057751	21.3136177388368	2.689060823472	0.585851213565757	4.59000640641359	4.43232405553396e-06	0.000174158183809025	Megf6	protein_coding
ENSMUSG00000034863	1340.50360377808	-0.452092148896318	0.0985312229093954	-4.58831358778568	4.46841066356665e-06	0.000175122440657146	Ano8	protein_coding
ENSMUSG00000041189	3041.31947139279	-0.580447703850114	0.126871921154167	-4.57506829383305	4.76064666971465e-06	0.000186094659895779	Chrnb1	protein_coding
ENSMUSG00000034928	1627.23122431301	-0.512504118456041	0.112261373831647	-4.56527566841127	4.98838385976074e-06	0.000194495676095093	Rnf44	protein_coding
ENSMUSG00000041482	1005.37017978114	-0.774873051434166	0.169847419560449	-4.56217146801213	5.06272741028992e-06	0.000196888170850941	Piezo2	protein_coding
ENSMUSG00000020053	363.916350664573	2.32588424280516	0.51058043570963	4.5553728269524	5.22927453580958e-06	0.000202529750741168	Igf1	protein_coding
ENSMUSG00000006651	133.864317432075	1.29951972528462	0.285285017806175	4.55516288684856	5.23450005212223e-06	0.000202529750741168	Aplp1	protein_coding
ENSMUSG00000038366	3687.32287392369	-0.424672352203958	0.0933564172892182	-4.54893583681905	5.39178782594904e-06	0.000208084595308318	Lasp1	protein_coding
ENSMUSG00000021768	431.66831044107	-0.822028622063295	0.180730072660494	-4.54837764386615	5.40610600235648e-06	0.000208107638928276	Dusp13	protein_coding
ENSMUSG00000042506	1670.91531821969	-0.526053924407185	0.115749534726343	-4.54476059580618	5.49977270718018e-06	0.000211177348480511	Usp22	protein_coding
ENSMUSG00000038527	231.7653834442	1.04094767848911	0.22923938029894	4.54087634127984	5.60208837443186e-06	0.000214562814078303	C1rl	protein_coding
ENSMUSG00000061132	347.670454661508	-0.980006048451868	0.216095769591161	-4.53505429701829	5.75886683131789e-06	0.00022001192249521	Blnk	protein_coding
ENSMUSG00000033722	282.516532096631	-0.767150537495988	0.169181965370107	-4.53446994670945	5.77483234658821e-06	0.000220067543217848	BC034090	protein_coding
ENSMUSG00000027536	90.7007072674935	-1.17875727015796	0.260022675433998	-4.53328644584758	5.80729763518876e-06	0.000220750083290496	Chmp4c	protein_coding
ENSMUSG00000035246	134.88712326203	0.957550902087408	0.211488133477897	4.52768146534085	5.96343839490987e-06	0.000226118675338995	Pcyt1b	protein_coding
ENSMUSG00000022483	12.162171844389	4.49450396543407	0.993703483669418	4.52298300176765	6.09741387059221e-06	0.000230622135100429	Col2a1	protein_coding
ENSMUSG00000041117	428.69016375693	-0.775881474732839	0.171778433159021	-4.51675719975033	6.27938353462783e-06	0.000236913955397264	Ccdc8	protein_coding
ENSMUSG00000053062	1876.18572116441	-1.18000095109357	0.261487576096276	-4.51264633184375	6.40237328380043e-06	0.000240327606642403	Jam2	protein_coding
ENSMUSG00000024892	471.905647673158	0.768550123566468	0.170324843189598	4.5122608609183	6.41402334095851e-06	0.000240327606642403	Pcx	protein_coding
ENSMUSG00000040721	115.714613558928	-1.07052440325907	0.237270249978245	-4.51183577948447	6.4268940589719e-06	0.000240327606642403	Zfhx2	protein_coding
ENSMUSG00000034684	238.749650500038	1.21909927602823	0.270283177249492	4.5104519209603	6.46896624930334e-06	0.000240327606642403	Sema3f	protein_coding
ENSMUSG00000037225	338.589551639697	0.813559378790367	0.180375265780404	4.51037106041371	6.47143270960816e-06	0.000240327606642403	Fgf2	protein_coding
ENSMUSG00000001751	560.944376546335	0.707415905234405	0.156844510891837	4.51030068704317	6.47358001557052e-06	0.000240327606642403	Naglu	protein_coding
ENSMUSG00000055373	46.8443692338836	1.70881296224202	0.378888775707903	4.51006488394735	6.48078005648729e-06	0.000240327606642403	Fut9	protein_coding
ENSMUSG00000047428	108.485098890766	1.19805760844754	0.266054077208898	4.50306050941237	6.6981802565285e-06	0.000247783658416507	Dlk2	protein_coding
ENSMUSG00000025485	1243.74795612375	-0.562936518289141	0.125051659234531	-4.5016317395147	6.74337471119301e-06	0.000247907153101805	Ric8a	protein_coding
ENSMUSG00000007783	179.003522299513	1.04171219086409	0.231414371900136	4.50150171016013	6.74750221442629e-06	0.000247907153101805	Cpt1c	protein_coding
ENSMUSG00000021411	255.741431522249	-0.686291275101567	0.152461549536023	-4.50140561466231	6.75055411294557e-06	0.000247907153101805	Pxdc1	protein_coding
ENSMUSG00000020935	1672.43615233211	-0.476835657222709	0.106089901932827	-4.49463755301261	6.96885439566939e-06	0.000255305832413328	Dcakd	protein_coding
ENSMUSG00000028654	219.895375376872	-2.04975891674852	0.456137651471264	-4.49372883412949	6.99867379258701e-06	0.000255780446776306	Mycl	protein_coding
ENSMUSG00000039323	14314.6569012813	-0.480219206585811	0.106878152754422	-4.49314658056665	7.01784441472672e-06	0.000255864534226346	Igfbp2	protein_coding
ENSMUSG00000027508	100.022421606135	-1.0748455166914	0.239287066957621	-4.49186631921798	7.06017363566832e-06	0.000256272093352809	Pag1	protein_coding
ENSMUSG00000034201	1738.77834923062	-0.409547156212763	0.0911768945327481	-4.49178663422963	7.06281631314527e-06	0.000256272093352809	Gas2l1	protein_coding
ENSMUSG00000003813	1365.45219608629	0.455857223517478	0.101661282261207	4.48407902574162	7.32295216427323e-06	0.000265076886576449	Rad23a	protein_coding
ENSMUSG00000050395	198.039429529151	0.995873001959687	0.22218980603272	4.48208232295336	7.39182166539216e-06	0.000266932759997626	Tnfsf15	protein_coding
ENSMUSG00000020875	6.8555575199361	-7.48872928538121	1.67505264087793	-4.47074265167941	7.79484486918599e-06	0.000280818081071126	Hoxb9	protein_coding
ENSMUSG00000024927	1360.09133336788	-0.449119592454217	0.100555174341754	-4.46639961985254	7.95469597554423e-06	0.000285897805358008	Rela	protein_coding
ENSMUSG00000038777	359.312692284199	-0.90743914914525	0.203241181635577	-4.46483897526408	8.01289928437537e-06	0.000287308849754424	Sema6c	protein_coding
ENSMUSG00000035914	1134.290359124	-0.514977843095147	0.115422552337234	-4.46167436663954	8.13217365035354e-06	0.000289728569071572	Cd276	protein_coding
ENSMUSG00000019230	69.3013812891255	1.42262386610067	0.31887965427191	4.46131901813841	8.14567225956732e-06	0.000289728569071572	Lhx9	protein_coding
ENSMUSG00000036712	1482.55766586595	0.516561416894464	0.115787378849013	4.46129294945057	8.14666337257305e-06	0.000289728569071572	Cyld	protein_coding
ENSMUSG00000019846	145.811298180667	2.59592198870647	0.581911337737134	4.46102665536845	8.15679428981084e-06	0.000289728569071572	Lama4	protein_coding
ENSMUSG00000024776	526.151289983962	-0.580427989149515	0.130133641677354	-4.46024549584646	8.18658232144418e-06	0.000290107229133981	Stambpl1	protein_coding
ENSMUSG00000033581	754.507654183188	-0.553840319635628	0.124198824135771	-4.45930405130231	8.2226207040216e-06	0.000290705100741016	Igf2bp2	protein_coding
ENSMUSG00000022587	4956.8946685162	0.464780107000835	0.104244232463988	4.45856903557133	8.25086237845553e-06	0.000291025185334965	Ly6e	protein_coding
ENSMUSG00000086454	109.512157397226	-1.18324914791267	0.265454614514823	-4.4574442605766	8.29425943312548e-06	0.000291663368695309	Platr14	processed_transcript
ENSMUSG00000035621	3913.63730717512	-0.429078179275768	0.0962683712322925	-4.45710438208637	8.30741578930399e-06	0.000291663368695309	Midn	protein_coding
ENSMUSG00000028445	57.5173093416903	-2.36754424677444	0.532178606192188	-4.44877757058772	8.63603923085135e-06	0.000302500709040006	Enho	protein_coding
ENSMUSG00000032741	4102.30254813334	-0.596296625763771	0.134096567576758	-4.4467702383392	8.71709866229135e-06	0.000304636487122057	Tpcn1	protein_coding
ENSMUSG00000037824	1343.86543599861	-0.609170466402067	0.137158275484491	-4.44136866149901	8.93884991713032e-06	0.000311667900443944	Tspan14	protein_coding
ENSMUSG00000015937	1209.69535041894	-0.435945806221313	0.0986472773799842	-4.41923809556418	9.90494765728426e-06	0.000344560415408326	Macroh2a1	protein_coding
ENSMUSG00000039960	647.515429702108	-0.509221306846631	0.115323325270083	-4.41559680709911	1.00731686514661e-05	0.000349610409466332	Rhou	protein_coding
ENSMUSG00000116237	39.7641665153609	-1.6959893044014	0.384391372602638	-4.41214196072663	1.02352964524114e-05	0.000354073860597305	Gm30339	lincRNA
ENSMUSG00000057457	124.819519648065	1.08820555588829	0.246654390995273	4.4118637073408	1.02484621086712e-05	0.000354073860597305	Phex	protein_coding
ENSMUSG00000047454	434.196720545004	0.550002747963869	0.124769970992491	4.40813397317348	1.04265045533225e-05	0.000359406351273276	Gphn	protein_coding
ENSMUSG00000026930	425.849793614958	-0.546999453242795	0.124196588288331	-4.40430337726265	1.06124343822005e-05	0.000364985923525702	Gpsm1	protein_coding
ENSMUSG00000035835	172.376716697216	-0.841228708979972	0.191185465555744	-4.40006622121961	1.08217848548933e-05	0.00037134391605015	Plppr3	protein_coding
ENSMUSG00000056486	316.0477555367	-0.771477862416669	0.175602602025607	-4.39331680463465	1.11634263537842e-05	0.000382202454870982	Chn1	protein_coding
ENSMUSG00000024529	15863.6260569668	0.67771670938683	0.154307774924412	4.39198031154821	1.12322872844544e-05	0.00038369392171919	Lox	protein_coding
ENSMUSG00000030499	267.693251902624	-0.668178331726236	0.152315873284158	-4.38679382075756	1.15033736849027e-05	0.000392071165570604	Kctd15	protein_coding
ENSMUSG00000048764	47.4710089512682	-1.48688408220994	0.339065930822905	-4.38523587020762	1.15860166037989e-05	0.000394002497376272	Tmprss11f	protein_coding
ENSMUSG00000032402	1392.30518591843	-0.633151740467533	0.144508729961974	-4.38140824180062	1.17914700762495e-05	0.000400092229634176	Smad3	protein_coding
ENSMUSG00000086746	41.4497129828807	2.75831846970245	0.629900108223796	4.37897760881547	1.19237381019699e-05	0.000403677088822718	Gm15222	antisense
ENSMUSG00000044646	253.744588618821	0.799222149511561	0.182665924585162	4.37532151290181	1.21253624026755e-05	0.000409588800804854	Zbtb7c	protein_coding
ENSMUSG00000024736	1694.18799765651	-0.581723101567582	0.133018531788285	-4.37324855226537	1.22411219907285e-05	0.000412580216074177	Tmem132a	protein_coding
ENSMUSG00000028556	3638.38675278748	-0.436207434765439	0.0998810391694364	-4.36726968794813	1.25809346320965e-05	0.000422745882406834	Dock7	protein_coding
ENSMUSG00000086596	181.78311791676	-1.83235080343121	0.419593635997868	-4.36696519258103	1.25984795178934e-05	0.000422745882406834	Susd5	protein_coding
ENSMUSG00000028370	40.6777855560239	-2.08418112451352	0.477481897178967	-4.3649427063668	1.27156081666691e-05	0.000425734280494193	Pappa	protein_coding
ENSMUSG00000022285	6161.28148590787	-0.327863692132777	0.0752389837571583	-4.35763052290806	1.31478091886675e-05	0.000439092796043262	Ywhaz	protein_coding
ENSMUSG00000019806	207.186450428189	-1.04934620406646	0.240829299898973	-4.35721984204854	1.3172494375927e-05	0.000439092796043262	Aig1	protein_coding
ENSMUSG00000000317	28.898546451066	1.8136201702689	0.416465795544022	4.35478781132506	1.3319587452909e-05	0.000443022330917261	Bcl6b	protein_coding
ENSMUSG00000063727	198.684371017214	1.47620179840021	0.339351168803536	4.35007135412238	1.36093240213785e-05	0.000451668747116517	Tnfrsf11b	protein_coding
ENSMUSG00000008393	1603.19536997862	-0.435081674934066	0.10004459237464	-4.34887748160145	1.36836127067056e-05	0.000453142694154155	Carhsp1	protein_coding
ENSMUSG00000061666	413.053238852614	-0.630273087241231	0.145169043192117	-4.34164938599977	1.41417077016846e-05	0.000467292550569608	Gdpd1	protein_coding
ENSMUSG00000028789	186.135954759477	-1.00912016726454	0.232487382551356	-4.3405373495554	1.42134705766039e-05	0.000468642843989895	Azin2	protein_coding
ENSMUSG00000020333	191.232745892283	-1.94999058466418	0.449377495262206	-4.33931517537698	1.42927415256925e-05	0.000470234296573054	Acsl6	protein_coding
ENSMUSG00000040605	23.9108026808964	-2.17836060748381	0.502850614537478	-4.33202335744874	1.47745263199221e-05	0.000485032988515711	Bace2	protein_coding
ENSMUSG00000022865	27.64521947692	-1.80980152882357	0.417881500247495	-4.33089650475481	1.48503473804808e-05	0.000486469154902273	Cxadr	protein_coding
ENSMUSG00000034981	16.7431064909192	2.62342829641214	0.607169014342495	4.3207545748247	1.55496545764617e-05	0.000508279333968093	Parm1	protein_coding
ENSMUSG00000029287	338.107849714597	0.907156542946518	0.210272547293364	4.31419390987303	1.60186302451336e-05	0.000522482935328906	Tgfbr3	protein_coding
ENSMUSG00000040631	122.147433896812	0.922509194175156	0.213895246888116	4.31290179467008	1.61125699802573e-05	0.000524419203627815	Dok4	protein_coding
ENSMUSG00000037347	45.9843089855443	1.59617195554402	0.370286402722231	4.31064155693932	1.6278158424117e-05	0.000528657178623947	Chst7	protein_coding
ENSMUSG00000028883	1504.82466828351	0.557168517095303	0.129268169251929	4.31017566288454	1.63124915669551e-05	0.000528657178623947	Sema3a	protein_coding
ENSMUSG00000034551	15.6213340616414	-2.82095187150633	0.655489552318548	-4.3035802195905	1.68059956897884e-05	0.000543489417115182	Hdx	protein_coding
ENSMUSG00000031709	100.285514797851	-1.33501774709489	0.311384494833405	-4.28736102550366	1.80808305168368e-05	0.00058347224776354	Tbc1d9	protein_coding
ENSMUSG00000112854	174.338700468559	-2.70057067200929	0.630294053037839	-4.28462026413435	1.83051569971082e-05	0.000589457146868661	Gm38403	lincRNA
ENSMUSG00000042367	131.503939175949	1.05163541230372	0.245860282911454	4.27737005688906	1.89114282068073e-05	0.000607689897484421	Gjb3	protein_coding
ENSMUSG00000021645	572.218674817215	-0.492199369263868	0.11509416662416	-4.27649275111524	1.89860736107555e-05	0.000608798685949954	Smn1	protein_coding
ENSMUSG00000022186	3595.01076482524	0.37883871103947	0.0886109814174281	4.27530205601537	1.90878327028493e-05	0.00061077037680193	Oxct1	protein_coding
ENSMUSG00000046711	1260.65407016058	-0.531856341348563	0.124607735354727	-4.26824498362401	1.97016889552019e-05	0.000629085297649573	Hmga1	protein_coding
ENSMUSG00000057706	327.097987920453	-0.704593639878253	0.165110133339265	-4.26741609147918	1.97750113228512e-05	0.000630099993137991	Mex3b	protein_coding
ENSMUSG00000026430	236.636982829493	0.803350930765674	0.188343615917947	4.26534728480343	1.9959149764401e-05	0.000634634013577924	Rassf5	protein_coding
ENSMUSG00000038299	1958.79001660495	-0.502992297441971	0.118094526064725	-4.25923465043833	2.05128046940094e-05	0.00065087386776996	Wdr36	protein_coding
ENSMUSG00000025932	576.57097765855	0.771601401917389	0.181456921319167	4.25225665853885	2.11627118822838e-05	0.000670093634903128	Eya1	protein_coding
ENSMUSG00000034842	29.7659406664509	-2.94392668077975	0.693349798557588	-4.24594726486422	2.17671826648306e-05	0.000687797623911428	Art3	protein_coding
ENSMUSG00000029781	3482.51798842116	0.317925311359648	0.0749882278834866	4.23966961659137	2.23848999103296e-05	0.000705845690103885	Fkbp9	protein_coding
ENSMUSG00000037990	111.843208277218	1.529936438046	0.361149913179681	4.23629186167024	2.27241366326827e-05	0.000715055975742527	Sh3rf3	protein_coding
ENSMUSG00000027799	341.700444250864	0.815696939539978	0.193405585136594	4.21754593572821	2.46975518070031e-05	0.000775544033658003	Nbea	protein_coding
ENSMUSG00000003746	264.342931003636	-0.76194506561973	0.180722634106999	-4.21610203605493	2.48561328791643e-05	0.000778911089624556	Man1a	protein_coding
ENSMUSG00000005397	7815.01811916788	-0.679923785069068	0.161369443912351	-4.21346054484996	2.51487535185769e-05	0.00078645596828094	Nid1	protein_coding
ENSMUSG00000062127	935.828655078498	-0.489555001792211	0.116249138077511	-4.21125704575799	2.5395358027714e-05	0.000792533734992465	Cttnbp2nl	protein_coding
ENSMUSG00000021814	3252.46659674361	-0.348666037389269	0.0829251106359315	-4.20458935436369	2.61556594828755e-05	0.000814584984346556	Anxa7	protein_coding
ENSMUSG00000046318	727.396166655469	-0.864465347942976	0.205629468639581	-4.20399543733771	2.62244225316743e-05	0.000815052902741607	Ccbe1	protein_coding
ENSMUSG00000020105	770.712474580308	0.465922295320452	0.111218157604874	4.18926464306071	2.79859871808753e-05	0.000868023451068172	Lrig3	protein_coding
ENSMUSG00000032827	8.25671704358967	-6.72049068137618	1.60675420873195	-4.18265011838991	2.88130640724085e-05	0.000891852536298407	Ppp1r9a	protein_coding
ENSMUSG00000047714	761.559994328812	-0.496437603812743	0.119004152435083	-4.1715990043587	3.02469584212868e-05	0.000934329161661217	Ppp1r2	protein_coding
ENSMUSG00000020605	529.297066165945	0.4991520283511	0.119705920749446	4.16981904676098	3.04841585059796e-05	0.000939079621870936	Hs1bp3	protein_coding
ENSMUSG00000022106	276.481561600221	-0.605137808396568	0.145133788768343	-4.16951706099582	3.05245766191318e-05	0.000939079621870936	Rcbtb2	protein_coding
ENSMUSG00000016552	308.842722289912	0.867895782188057	0.208432738174432	4.16391297158769	3.12839398171221e-05	0.000960492945761722	Foxred2	protein_coding
ENSMUSG00000029814	22.9052644266932	-2.20395628286971	0.52945472327102	-4.16269075711228	3.14519195563369e-05	0.000963699523052448	Igf2bp3	protein_coding
ENSMUSG00000027692	117.989044312921	-2.74869693507897	0.66054139184147	-4.16127886765142	3.16470348478291e-05	0.000967722938582709	Tnik	protein_coding
ENSMUSG00000026204	241.181801761527	-0.714609212884153	0.172021530889932	-4.15418470692135	3.26449403288723e-05	0.00099622899389941	Ptprn	protein_coding
ENSMUSG00000024968	354.897085725739	-0.63833606622913	0.153768069960486	-4.15129139874855	3.3060451187513e-05	0.00100688325935946	Rcor2	protein_coding
ENSMUSG00000030220	453.521037544139	-0.539617764602247	0.130208418012085	-4.14426173699587	3.40910197492161e-05	0.00103618937181635	Arhgdib	protein_coding
ENSMUSG00000026365	1569.02069940699	1.50748873540861	0.363941053281517	4.14212335161468	3.44105177783843e-05	0.00104380864628951	Cfh	protein_coding
ENSMUSG00000032353	789.278340672826	0.455835578846786	0.110129210331973	4.13909786034711	3.48674206111409e-05	0.00105375423833227	Tmed3	protein_coding
ENSMUSG00000031373	286.580921524	0.679137379594547	0.164081186802744	4.13903259007382	3.48773407821455e-05	0.00105375423833227	Car5b	protein_coding
ENSMUSG00000033149	3435.02605707597	0.378359797330328	0.0914344907153778	4.13804237733556	3.50281684843607e-05	0.00105620721948767	Phldb2	protein_coding
ENSMUSG00000000690	15.3216564633252	-2.33211329601966	0.56389265047467	-4.13573983285035	3.53812869391431e-05	0.0010647380535833	Hoxb6	protein_coding
ENSMUSG00000020250	4104.32672578009	-0.394874179138807	0.0958063047679928	-4.12158865844002	3.762686100949e-05	0.00113007247709096	Txnrd1	protein_coding
ENSMUSG00000037185	1063.72417174992	-0.798023775021566	0.193647068059973	-4.12102172791181	3.77195845760102e-05	0.00113061845704416	Krt80	protein_coding
ENSMUSG00000003228	221.257389442042	0.788755346029561	0.191654794126152	4.1155002129004	3.86340640753849e-05	0.00115574526593957	Grk5	protein_coding
ENSMUSG00000020941	513.671542109931	-0.553344958853113	0.134610063735033	-4.11072503421676	3.94418668964986e-05	0.00117758817956534	Map3k14	protein_coding
ENSMUSG00000023830	1862.28830863363	0.62728451311984	0.152649040806395	4.10932495747174	3.96817363479565e-05	0.00118242219094196	Igf2r	protein_coding
ENSMUSG00000026193	226777.531479247	-0.715694290019482	0.174341228929036	-4.1051350527694	4.04078740327817e-05	0.00120017678538556	Fn1	protein_coding
ENSMUSG00000026421	2542.41462270307	-0.417318605516495	0.101661664598102	-4.10497513655987	4.04358368386644e-05	0.00120017678538556	Csrp1	protein_coding
ENSMUSG00000037126	214.927838595104	-0.773777882944462	0.188625724522205	-4.10218640593411	4.09264339698883e-05	0.00121236567191659	Psd	protein_coding
ENSMUSG00000021477	11578.8637442695	-1.10267128772781	0.268952019164281	-4.09988105370672	4.1336253690255e-05	0.00122211882986374	Ctsl	protein_coding
ENSMUSG00000042363	124.514546630453	0.95448278470038	0.234024187293813	4.07856468059024	4.53145958843444e-05	0.00133514182113994	Lgalsl	protein_coding
ENSMUSG00000040711	1719.08052805927	-0.534185302959385	0.130977230506378	-4.07845929322328	4.53351379895212e-05	0.00133514182113994	Sh3pxd2b	protein_coding
ENSMUSG00000030616	1289.23773783445	-0.531493127492826	0.130361835387356	-4.0770607894063	4.56085719042489e-05	0.0013405914923871	Sytl2	protein_coding
ENSMUSG00000005686	967.657384679172	0.455206153486566	0.111666260569533	4.07648784122321	4.57210451089337e-05	0.0013412980486793	Ampd3	protein_coding
ENSMUSG00000002105	2161.36819926232	0.370718175144637	0.0909666102894059	4.07532141700361	4.59508346070008e-05	0.00134334992020785	Slc39a13	protein_coding
ENSMUSG00000020657	202.901801250208	0.718633408538631	0.176341636850665	4.07523385499255	4.59681287392282e-05	0.00134334992020785	Dnajc27	protein_coding
ENSMUSG00000022150	2120.39355578864	0.48333755833423	0.118716977298825	4.07134320070846	4.67428216166153e-05	0.00136235933855625	Dab2	protein_coding
ENSMUSG00000032363	1888.06029899055	-0.467626901000505	0.114865927412394	-4.0710671261254	4.67982603934731e-05	0.00136235933855625	Adamts7	protein_coding
ENSMUSG00000004891	27244.0638215511	-0.545279470894937	0.133973744962373	-4.07004723983852	4.7003605729487e-05	0.00136492068477593	Nes	protein_coding
ENSMUSG00000033712	986.606472689217	-0.418370719142621	0.102800430286951	-4.06973704268362	4.70662305095148e-05	0.00136492068477593	Ccar2	protein_coding
ENSMUSG00000024921	238.726579217961	0.812795100265692	0.199938096384861	4.06523376466056	4.79843423066876e-05	0.00138889030489605	Smarca2	protein_coding
ENSMUSG00000031283	130.33311584598	6.09327911903399	1.50248866260716	4.05545763550773	5.00362411031706e-05	0.00144350014993198	Chrdl1	protein_coding
ENSMUSG00000038235	263.385421463934	-1.11700207467016	0.275439795566256	-4.05534019648033	5.00613884660263e-05	0.00144350014993198	F11r	protein_coding
ENSMUSG00000051497	101.810105464422	1.80585567642992	0.44640600736891	4.04532117986834	5.22514375674524e-05	0.00150379042426101	Kcnj16	protein_coding
ENSMUSG00000058355	5974.91544883965	0.35863064632272	0.0888542101319222	4.03616942618994	5.43309877943759e-05	0.00156067820431307	Abce1	protein_coding
ENSMUSG00000028868	2517.7243815446	-0.462000048175443	0.114603681989504	-4.03128451158975	5.54728429659273e-05	0.00159046618008359	Wasf2	protein_coding
ENSMUSG00000042115	715.000806979422	0.574939000213737	0.142688265810298	4.02933623832888	5.59345655438117e-05	0.0016006784067981	Klhdc8a	protein_coding
ENSMUSG00000041632	408.910327105288	-0.503620288891589	0.125031159418753	-4.02795824043245	5.62633336857871e-05	0.00160705458006089	Mrps27	protein_coding
ENSMUSG00000025324	418.342027115846	0.560970030694709	0.139548896913436	4.01988151180219	5.82274188111702e-05	0.00166002868629515	Atp10a	protein_coding
ENSMUSG00000024885	375.296106813184	-0.87337560074222	0.217336597560798	-4.01853903366597	5.85601091009418e-05	0.00166638119087051	Aldh3b1	protein_coding
ENSMUSG00000025150	347.086680514529	0.810013873197842	0.20194786381774	4.01100490931108	6.04608529447941e-05	0.00171724673523163	Cbr2	protein_coding
ENSMUSG00000046879	374.131558335964	0.557522282216461	0.139068446629511	4.0089775626943	6.09822098177735e-05	0.00172881715197415	Irgm1	protein_coding
ENSMUSG00000024777	711.875143973523	-0.577138253095171	0.144085749198584	-4.00551932654865	6.18813737208679e-05	0.00175103506571717	Ppp2r5b	protein_coding
ENSMUSG00000026748	24.0018593880222	-6.00089821103365	1.50136911486717	-3.99695061767976	6.41636795451431e-05	0.00180928508940444	Plxdc2	protein_coding
ENSMUSG00000075289	187.583998008195	1.03417187120511	0.258743758932846	3.99689590763624	6.41785045229505e-05	0.00180928508940444	Carns1	protein_coding
ENSMUSG00000034413	52.5845107929696	1.42801090206414	0.357516482988185	3.99425192966931	6.48988296555632e-05	0.00182619767975126	Neurl1b	protein_coding
ENSMUSG00000022193	411.96676976199	-0.497858254883029	0.124855375989464	-3.98747952130664	6.67789665628479e-05	0.00187562330714577	Psmb5	protein_coding
ENSMUSG00000006219	643.040898774904	-0.520816106795576	0.130724457418845	-3.98407549037947	6.77433370328586e-05	0.00189919259293413	Fblim1	protein_coding
ENSMUSG00000028518	134.744990398563	1.06712070275728	0.26853654112055	3.97383796746765	7.07236849907726e-05	0.00197908880120858	Prkaa2	protein_coding
ENSMUSG00000045932	249.303861685003	0.700846505711772	0.176502586549223	3.97074354214248	7.1648672646183e-05	0.00199976710518625	Ifit2	protein_coding
ENSMUSG00000031652	1264.55762222975	0.519091389128285	0.130737511690826	3.97048545910724	7.17263338314313e-05	0.00199976710518625	N4bp1	protein_coding
ENSMUSG00000039943	1300.81480558823	0.581959797478749	0.146963259997521	3.95989989258925	7.49811884483412e-05	0.00208421366592956	Plcb4	protein_coding
ENSMUSG00000029161	166.744005715978	0.762392722385883	0.192535844933535	3.95974434084763	7.5030042961531e-05	0.00208421366592956	Cgref1	protein_coding
ENSMUSG00000039167	26.0612783978967	2.33782634253442	0.590665138605026	3.95795551444879	7.55940318491429e-05	0.00209604146445329	Adgrl4	protein_coding
ENSMUSG00000023110	1924.64513007401	-0.322644144334615	0.081666329033814	-3.95076095805683	7.79031036989218e-05	0.00215612476971085	Prmt5	protein_coding
ENSMUSG00000020121	23.4840512994292	-2.92471466532005	0.740438357975247	-3.94997724499009	7.81586233318873e-05	0.00215925653929824	Srgap1	protein_coding
ENSMUSG00000056888	85.1314502322657	-1.41851937746344	0.359327558190715	-3.94770549914391	7.89037817843561e-05	0.00217213184635245	Glipr1	protein_coding
ENSMUSG00000103037	60.4812834280769	1.87330550298068	0.474532875417383	3.94768329029465	7.89110995806818e-05	0.00217213184635245	Pcdhgb1	protein_coding
ENSMUSG00000032359	99.3921266740146	0.971036146117261	0.246133968900138	3.94515291999875	7.97490683378638e-05	0.00219122123094272	Ctsh	protein_coding
ENSMUSG00000015709	90.6372281684883	-1.2464253995306	0.316032486901017	-3.94397870849582	8.01407765364707e-05	0.00219800209354187	Arnt2	protein_coding
ENSMUSG00000009471	1845.36870295046	-0.512097105692533	0.129875550615673	-3.94298313473893	8.04743165533337e-05	0.0022031659912715	Myod1	protein_coding
ENSMUSG00000017652	67.8692204297816	-1.34332173917928	0.340825543863192	-3.9413763532891	8.10153944641614e-05	0.00221398286096925	Cd40	protein_coding
ENSMUSG00000020354	133.634992582446	1.12424706177041	0.285280394727335	3.94084936276446	8.11936042419401e-05	0.00221486222218976	Sgcd	protein_coding
ENSMUSG00000028871	15.9468124475842	2.3183566381303	0.5893685659877	3.93362790607106	8.36732807106153e-05	0.00227840690940377	Rspo1	protein_coding
ENSMUSG00000038387	742.794334250846	-0.557965731070593	0.14186634315553	-3.933038088244	8.38789405675926e-05	0.0022799137842091	Rras	protein_coding
ENSMUSG00000027763	8672.41715624241	0.39583228953508	0.100677797952955	3.93167408885963	8.43563761433919e-05	0.00228878918956498	Mbnl1	protein_coding
ENSMUSG00000027335	50.3779103282131	1.42983792536969	0.364555886369398	3.92213643732215	8.77672666267451e-05	0.00237708238022829	Adra1d	protein_coding
ENSMUSG00000006369	823.289495073992	-0.639958986437297	0.163198610255239	-3.92135071148227	8.80539951602728e-05	0.00238059704919048	Fbln1	protein_coding
ENSMUSG00000001131	3590.09063843129	-0.294004431960587	0.0750120331946579	-3.919430249246	8.87585432285719e-05	0.00239312630993069	Timp1	protein_coding
ENSMUSG00000056174	44.2823055866663	2.25076300428212	0.574287315260428	3.91922813628826	8.8833000098304e-05	0.00239312630993069	Col8a2	protein_coding
ENSMUSG00000022996	901.968733008696	0.470824509662979	0.120213006819463	3.91658541883133	8.98120027487339e-05	0.00240737500277966	Wnt10b	protein_coding
ENSMUSG00000048126	14039.1206864479	0.560684770242142	0.143158052179111	3.9165437200881	8.98275315415847e-05	0.00240737500277966	Col6a3	protein_coding
ENSMUSG00000040713	725.598828804373	0.506729343419885	0.129382702210615	3.91651538236547	8.98380860798633e-05	0.00240737500277966	Creg1	protein_coding
ENSMUSG00000026413	1156.1553445409	-0.457037127998423	0.116782341677461	-3.91358078142246	9.09374588463046e-05	0.00243253692825732	Pkp1	protein_coding
ENSMUSG00000031877	18.5865738668953	2.8206440775125	0.720861387386321	3.91287996120795	9.12018764363359e-05	0.00243531489420758	Ces2g	protein_coding
ENSMUSG00000040548	531.498970144633	0.566573043707499	0.145006761767665	3.90721809659664	9.33648730506306e-05	0.00248821180052692	Tex2	protein_coding
ENSMUSG00000019461	1280.52590964023	-0.435766445600899	0.111543241703845	-3.90670415297675	9.35635946880481e-05	0.00248821180052692	Plscr3	protein_coding
ENSMUSG00000019851	27.6376954898495	1.72197084936094	0.440805754668172	3.90641644562285	9.3675014050298e-05	0.00248821180052692	Perp	protein_coding
ENSMUSG00000090362	45.7128720274797	1.67705671444432	0.429381694703729	3.90574804452593	9.39343471609715e-05	0.00249060584906816	Vmn2r79	protein_coding
ENSMUSG00000007888	2051.23376819223	1.01705811791941	0.260434887629112	3.90522992974662	9.41358369632036e-05	0.00249060584906816	Crlf1	protein_coding
ENSMUSG00000074457	786.806109041136	-0.551929575808357	0.141342208851178	-3.90491687015797	9.42577805343922e-05	0.00249060584906816	S100a16	protein_coding
ENSMUSG00000059552	2286.64331083938	-0.40802520164127	0.104542742787853	-3.90295099172277	9.50269494612078e-05	0.00250656303039676	Trp53	protein_coding
ENSMUSG00000022822	3264.01432601318	0.284893265974743	0.0731622552290521	3.89399240199493	9.86077394266784e-05	0.00259649927757714	Abcc5	protein_coding
ENSMUSG00000025525	317.219071759916	-0.538517193817251	0.138421453815944	-3.89041712084101	0.000100072052627228	0.00263049015978712	Apool	protein_coding
ENSMUSG00000023150	6465.310665069	-0.443600566770967	0.114089051301581	-3.88819577084887	0.000100992154974187	0.00265008307005796	Ivns1abp	protein_coding
ENSMUSG00000030638	60.0828491518994	1.29065515280453	0.33222676216588	3.88486208754041	0.000102387992609451	0.00268207026581615	Sh3gl3	protein_coding
ENSMUSG00000031024	1171.63964743118	0.382638689850117	0.0985520605921655	3.88260466144465	0.000103343511947523	0.00270041297197599	Denn2b	protein_coding
ENSMUSG00000042807	186.671766375429	-0.907533463529983	0.23375773309911	-3.88236766115969	0.000103444315732712	0.00270041297197599	Hecw2	protein_coding
ENSMUSG00000024376	512.632859426827	-0.521272327212232	0.134305852172092	-3.8812331613391	0.000103928141380753	0.00270838165003759	Epb41l4a	protein_coding
ENSMUSG00000031841	5191.38354185093	-0.550044424933115	0.141930285330176	-3.87545493658054	0.000106425674967404	0.00276871048410054	Cdh13	protein_coding
ENSMUSG00000063838	93.041649513237	-1.07876630687263	0.278553827255736	-3.87273913089059	0.000107618999315783	0.00279496123736727	Cdc42ep5	protein_coding
ENSMUSG00000025572	487.694470118335	-0.576877791814544	0.149157846910149	-3.86756582885008	0.000109927159112083	0.00285002602094522	Tmc6	protein_coding
ENSMUSG00000015846	675.254449511606	0.490962574904703	0.127016105038767	3.86535687545178	0.000110926883046716	0.00287103760267839	Rxra	protein_coding
ENSMUSG00000029468	283.402856303509	0.730130274860341	0.188984359407133	3.86344286453572	0.000111800052071536	0.00288870764866948	P2rx7	protein_coding
ENSMUSG00000041605	211.589639662076	-0.811091248648778	0.20996542969492	-3.86297520419097	0.000112014381518916	0.00288932334098196	Inava	protein_coding
ENSMUSG00000031925	251.221690177121	0.782367896388263	0.202696439234635	3.8598008891642	0.000113479451210609	0.00292214403482394	Maml2	protein_coding
ENSMUSG00000044217	3848.41929679152	0.966877774554092	0.250564937437891	3.85879119577038	0.00011394924015441	0.0029262319025029	Aqp5	protein_coding
ENSMUSG00000018604	430.368356268191	0.609369327182772	0.157923722017909	3.85863073258664	0.00011402406899052	0.0029262319025029	Tbx3	protein_coding
ENSMUSG00000050410	678.0287654699	0.525254754901043	0.136359883087771	3.85197422443484	0.000117169358582308	0.00300187105003018	Tcf19	protein_coding
ENSMUSG00000031770	2467.62833863829	0.452013133100352	0.117714317037244	3.83991637106759	0.000123076228312428	0.00314570749847996	Herpud1	protein_coding
ENSMUSG00000022488	74.8248909809971	-1.11959423457924	0.291585846559803	-3.83967276803204	0.000123198407997435	0.00314570749847996	Nckap1l	protein_coding
ENSMUSG00000021910	10751.0759724278	-0.33296926602948	0.0867549087064976	-3.83804525869487	0.000124017627688846	0.00316130312463315	Nisch	protein_coding
ENSMUSG00000066406	2326.73501449327	-0.415938134681486	0.108397442088095	-3.83715820843312	0.000124466290886311	0.00316741649978638	Akap13	protein_coding
ENSMUSG00000034127	444.235997408505	1.43327826036486	0.373660349519557	3.83577830028723	0.00012516728037794	0.00317600250861585	Tspan8	protein_coding
ENSMUSG00000096544	7.41417786903173	-3.2229254279016	0.840250982730924	-3.83566992974727	0.000125222489625653	0.00317600250861585	Gm4617	processed_pseudogene
ENSMUSG00000031972	53546.2564777779	0.836479808155511	0.218370785915909	3.83054814153402	0.000127858113956809	0.0032374357502219	Acta1	protein_coding
ENSMUSG00000074151	16.1162799443661	-2.73714572826316	0.716054122087934	-3.82254028547723	0.000132083890897736	0.00333801283061552	Nlrc5	protein_coding
ENSMUSG00000029093	3688.54370141159	-0.700232076955921	0.183201683439363	-3.82219237187135	0.000132270436553038	0.00333801283061552	Sorcs2	protein_coding
ENSMUSG00000068744	243.873347460559	0.803180483179967	0.210226459259553	3.82054897375373	0.000133154960818789	0.00335475297464879	Psrc1	protein_coding
ENSMUSG00000000627	167.411008632521	-1.18086944906303	0.309153047752672	-3.81969208341024	0.00013361837159772	0.00336084550915857	Sema4f	protein_coding
ENSMUSG00000041351	55.7514067133214	1.36182715725323	0.356566173596001	3.81928308992152	0.000133840092755111	0.00336084881923307	Rap1gap	protein_coding
ENSMUSG00000031880	103.989623838804	-1.58774777256974	0.416188034500061	-3.81497698384577	0.000136195627064614	0.00341434557965124	Rrad	protein_coding
ENSMUSG00000042485	2494.9315468735	-0.572061720775334	0.149995211340248	-3.81386656056422	0.000136809356671012	0.00342407180301855	Mustn1	protein_coding
ENSMUSG00000096054	1271.61540047608	-0.590842131006907	0.155004354173174	-3.81177763785142	0.000137970968667116	0.00344745581840881	Syne1	protein_coding
ENSMUSG00000028494	2023.9159124643	-0.396718256733042	0.104252184251366	-3.80537117358138	0.000141591696420857	0.00353210733489333	Plin2	protein_coding
ENSMUSG00000026121	938.772549754983	-0.612458538763232	0.161013290492008	-3.80377630251357	0.000142506878342566	0.00354909987491249	Sema4c	protein_coding
ENSMUSG00000018102	203.168530423543	-0.790301782397214	0.208051595541369	-3.79858553999924	0.000145524205623519	0.00361830430605231	H2bc4	protein_coding
ENSMUSG00000027227	497.659964364952	0.553801934392042	0.145811575837032	3.79806562828047	0.000145829716225458	0.00361996613091902	Sord	protein_coding
ENSMUSG00000057933	96.2552052498901	-0.899505307113191	0.236958727583483	-3.79604210524926	0.000147024538259848	0.00364366204540378	Gsta2	protein_coding
ENSMUSG00000020902	1331.33037382137	-0.482001076063808	0.127030112423024	-3.79438439335308	0.000148010223635393	0.00366210613683198	Ntn1	protein_coding
ENSMUSG00000038058	104.019779160834	1.13238526544664	0.298515916656381	3.79338320760335	0.000148608544795148	0.00367092149659285	Nod1	protein_coding
ENSMUSG00000045679	605.038145962257	0.434909829679661	0.1146922900173	3.79197093033943	0.00014945641208457	0.00368586244241734	Pqlc3	protein_coding
ENSMUSG00000031451	61.3144602618893	1.88457322031677	0.498541612355809	3.78017235394133	0.000156719832921775	0.00385871705507233	Gas6	protein_coding
ENSMUSG00000034126	675.099452792456	0.425627085278759	0.112624828125624	3.77915857775168	0.000157359192117412	0.00386817968694456	Pomt2	protein_coding
ENSMUSG00000029552	1978.543790385	-0.318855925373786	0.0845458396842115	-3.77139699084839	0.000162336169862908	0.00398406583869049	Tes	protein_coding
ENSMUSG00000025255	2207.54854884248	0.595927527217273	0.158086573006743	3.76962771652881	0.000163491231166337	0.00400593134588018	Zfhx4	protein_coding
ENSMUSG00000020737	1399.3166057986	-0.373334877052396	0.099145124276416	-3.7655394531711	0.00016618987767385	0.004065486894644	Jpt1	protein_coding
ENSMUSG00000041912	234.31324159039	0.962702445547775	0.256074134719547	3.75946772836753	0.000170275239166517	0.00415406102575227	Tdrkh	protein_coding
ENSMUSG00000030872	909.959209049422	-0.364416152263057	0.0969360616671601	-3.75934555206417	0.000170358406937292	0.00415406102575227	Gga2	protein_coding
ENSMUSG00000031715	2860.94323306795	0.389288602034234	0.103569613106527	3.75871445646735	0.000170788614677732	0.00415786664336623	Smarca5	protein_coding
ENSMUSG00000024789	1044.32823682894	0.42103418114941	0.112099646908918	3.75589212597168	0.000172725085648706	0.00419827143274666	Jak2	protein_coding
ENSMUSG00000030265	1399.62771820645	-0.342808777182594	0.0913214258361052	-3.75387017935784	0.000174125069413508	0.00421799442405396	Kras	protein_coding
ENSMUSG00000038319	102.52957195653	1.11296222480822	0.296491372633649	3.75377608772253	0.00017419047705038	0.00421799442405396	Kcnh2	protein_coding
ENSMUSG00000038296	248.572412312723	0.74920687872721	0.199601312085042	3.75351680257494	0.0001743708382595	0.00421799442405396	Galnt18	protein_coding
ENSMUSG00000022353	2880.29207083598	-0.415481580684301	0.110773918425806	-3.75071665414257	0.000176329870614244	0.00425859099937299	Mtss1	protein_coding
ENSMUSG00000021054	1118.38254197812	0.469996911395548	0.125361851849633	3.74912227652231	0.000177454553104512	0.00427893991563773	Sgpp1	protein_coding
ENSMUSG00000027221	558.588014717953	0.618499274845105	0.165029707629319	3.74780567529299	0.000178388372122316	0.0042946292698082	Chst1	protein_coding
ENSMUSG00000001768	1290.84961342408	0.413863630508192	0.110507442756757	3.74511996824653	0.000180307594384237	0.00433395449132443	Rin2	protein_coding
ENSMUSG00000036155	391.759808673251	0.607222594146189	0.162389214072636	3.73930373155559	0.000184530658367879	0.00442844382193928	Mgat5	protein_coding
ENSMUSG00000037887	231.171067831589	-0.691082252470256	0.185483215238362	-3.72584792420251	0.000194659744658369	0.00466414588820455	Dusp8	protein_coding
ENSMUSG00000002265	5942.63703952689	-0.603566815701285	0.162174684358521	-3.72170797241679	0.000197879792291598	0.00472863053667858	Peg3	protein_coding
ENSMUSG00000040133	40.8820701971936	1.71307500760893	0.460307652123353	3.72158707270384	0.000197974575775756	0.00472863053667858	Gpr176	protein_coding
ENSMUSG00000032561	75.3044510722547	-2.08070472552151	0.559293081475507	-3.72024041497575	0.000199033222183347	0.00474644163656419	Acpp	protein_coding
ENSMUSG00000051339	1064.73342651306	0.489432547560149	0.131585910776378	3.71949051895006	0.000199625040236786	0.00475308160953113	2900026A02Rik	protein_coding
ENSMUSG00000061451	225.778870071137	-0.703401632265979	0.189256375261962	-3.7166601721731	0.000201873679607957	0.00479908792886189	Tmem151a	protein_coding
ENSMUSG00000020654	54.3369284289498	1.25142006165564	0.33683373804045	3.71524559545564	0.000203006422946333	0.00481846387609865	Adcy3	protein_coding
ENSMUSG00000036257	689.680927452124	0.524231081173649	0.141129768224911	3.7145322901559	0.000203579874689254	0.00482452493658112	Pnpla8	protein_coding
ENSMUSG00000042066	797.104545536814	-0.476957363479622	0.128442112365963	-3.7134032965812	0.000204490624377599	0.00483854804982066	Tmcc2	protein_coding
ENSMUSG00000000693	2089.08539331816	0.366532714648254	0.0987460180274755	3.71187336937747	0.000205730912404455	0.0048603126922716	Loxl3	protein_coding
ENSMUSG00000034463	118.578426501118	1.11786027365622	0.301767301736314	3.70437839760723	0.000211909732625163	0.00499849908977581	Scara3	protein_coding
ENSMUSG00000026576	865.377421938363	0.633628892577302	0.171083932658504	3.70361425956973	0.000212549380791382	0.00500580195413493	Atp1b1	protein_coding
ENSMUSG00000031691	2271.33559994452	0.375289782446986	0.101508772915926	3.69711672859857	0.000218062089565489	0.00512767087199964	Tnpo2	protein_coding
ENSMUSG00000021238	263.390149560884	0.810219724970239	0.219200722045983	3.69624569393651	0.000218811225241231	0.0051373217542318	Aldh6a1	protein_coding
ENSMUSG00000032348	2068.67073061181	-0.318334362024002	0.0861871340068827	-3.69352532361246	0.000221166474079638	0.0051845933730539	Gsta4	protein_coding
ENSMUSG00000062421	658.190938044401	-0.635044975885413	0.172065309315443	-3.69072056657976	0.000223619688227248	0.00523401205454116	Arf2	protein_coding
ENSMUSG00000052914	72.908534656465	1.1595720369978	0.314221034193144	3.6903068566856	0.000223983698932748	0.00523445417829428	Cyp2j6	protein_coding
ENSMUSG00000050910	856.218274340352	-0.426724873002995	0.11580999908626	-3.68469800854719	0.000228973962460441	0.00534284321328846	Cdr2l	protein_coding
ENSMUSG00000029070	3366.92501263831	0.352501754255636	0.0957096166679316	3.6830338113113	0.000230474576257399	0.0053695973857081	Mxra8	protein_coding
ENSMUSG00000014773	203.341148810736	0.96282132456879	0.261553893218881	3.68115845158938	0.000232176655008222	0.00539378979477919	Dll1	protein_coding
ENSMUSG00000003269	916.241471464934	-0.412490329784903	0.112056078789595	-3.68110623038513	0.000232224219423143	0.00539378979477919	Cyth2	protein_coding
ENSMUSG00000064254	205.826349137841	-0.597070263373794	0.162327518028675	-3.67818266813099	0.000234901708860828	0.005447636419407	Ethe1	protein_coding
ENSMUSG00000070802	285.163575227156	-1.03226477569925	0.280732375074547	-3.67704214886203	0.000235954065165262	0.00546368749062829	Pnmal2	protein_coding
ENSMUSG00000032487	1715.79437176019	0.630674758415817	0.171722025831319	3.67264918616394	0.000240048925108171	0.00555003360840796	Ptgs2	protein_coding
ENSMUSG00000022227	18.7969136190416	-4.28864004186809	1.16798177902153	-3.6718381389998	0.000240812188912585	0.0055592061936639	Mcpt1	protein_coding
ENSMUSG00000113909	188.794286032148	-1.22746560711543	0.334793258324864	-3.66633908119013	0.00024604762835696	0.00566917340290153	Gm36377	lincRNA
ENSMUSG00000008206	22.2862706464134	1.93120904970371	0.526781599454688	3.66605259504671	0.000246323285587928	0.00566917340290153	Cers4	protein_coding
ENSMUSG00000025059	446.291948546761	0.456761208161564	0.124616070302506	3.6653475515058	0.000247002913344438	0.00567620179802286	Gk	protein_coding
ENSMUSG00000030598	153.791949000806	-0.80201268885091	0.219007890120616	-3.66202646128051	0.000250228005435123	0.0057416159734259	Fbxo17	protein_coding
ENSMUSG00000042105	528.509839597775	-0.420142955672962	0.114750857849119	-3.66134914847773	0.000250890570379311	0.00574812278088067	Inpp5f	protein_coding
ENSMUSG00000022507	958.789924195992	0.344096572181292	0.0939962348295963	3.66074846301128	0.000251479552825814	0.00575292666321135	1810013L24Rik	protein_coding
ENSMUSG00000006931	1440.2384946351	-0.330838867593166	0.0904532787818463	-3.65756633754624	0.000254621372268156	0.00581602764034808	P3h4	protein_coding
ENSMUSG00000024793	114.278890866289	1.40532814188029	0.385176300185716	3.64853222070699	0.000263742829344238	0.00601531953784069	Tnfrsf25	protein_coding
ENSMUSG00000024558	104.272679842226	1.07139556637566	0.293719106071492	3.64768768605362	0.000264611007503102	0.00602605878498431	Mapk4	protein_coding
ENSMUSG00000020905	74.7306952738549	-1.41083629670067	0.387104060751344	-3.6445918287768	0.000267816501225895	0.00608991435396274	Usp43	protein_coding
ENSMUSG00000022100	1778.85802525633	-0.316861893848781	0.0869764170672933	-3.64307825653046	0.000269396889835431	0.00610843831442688	Xpo7	protein_coding
ENSMUSG00000068735	16.1688236816279	-2.00191328358338	0.549564241532558	-3.64272842425243	0.0002697634070349	0.00610843831442688	Trp53i11	protein_coding
ENSMUSG00000106825	107.069149409875	-0.912102752474695	0.250394974947402	-3.64265597848476	0.000269839366431464	0.00610843831442688	2510016D11Rik	TEC
ENSMUSG00000031788	433.563316297862	0.512763116796361	0.140944456163261	3.63805097947528	0.000274709057409006	0.00620940726337166	Kifc3	protein_coding
ENSMUSG00000020911	165.793092218744	-0.841251459873874	0.231687649962448	-3.6309723889479	0.000282355393842997	0.0063696466020922	Krt19	protein_coding
ENSMUSG00000044197	99.7212462224012	1.27516174465342	0.351253883736348	3.63031358141668	0.000283077095137437	0.0063696466020922	Gpr146	protein_coding
ENSMUSG00000027210	931.911976827164	-0.380185984682938	0.104737454885225	-3.62989519937791	0.000283536315439587	0.0063696466020922	Meis2	protein_coding
ENSMUSG00000022098	8055.37883055286	-0.436222937182661	0.120191940879114	-3.62938591383096	0.000284096254315752	0.0063696466020922	Bmp1	protein_coding
ENSMUSG00000030203	387.751746969786	-0.512546101316578	0.141222233587667	-3.62935841117684	0.000284126521838864	0.0063696466020922	Dusp16	protein_coding
ENSMUSG00000035273	59.8005836241659	1.06059725050336	0.292241204012692	3.62918450903077	0.000284317976502698	0.0063696466020922	Hpse	protein_coding
ENSMUSG00000041741	60.2344710981892	1.31885788787803	0.363464470650089	3.6285744395295	0.000284990578576662	0.00637529809037202	Pde3a	protein_coding
ENSMUSG00000079243	2544.94160699945	-0.670595425896095	0.185010378288855	-3.62463680199118	0.000289367819268465	0.00646368441066982	Xirp1	protein_coding
ENSMUSG00000024942	1307.33000431991	-0.395821207381724	0.10925037757897	-3.62306489142897	0.000291132746558221	0.00649354465742432	Capn1	protein_coding
ENSMUSG00000022995	1809.43374106685	0.48462092627164	0.133893883818646	3.61944035418407	0.000295240851763363	0.00657550366915554	Enah	protein_coding
ENSMUSG00000018983	554.223658183551	-0.447204930257182	0.123699981594964	-3.61523845429084	0.00030007129104808	0.00667328632159271	E2f2	protein_coding
ENSMUSG00000062075	1210.90605235543	-0.379616937557134	0.105037033784591	-3.61412469373085	0.000301364006865845	0.00669222238965486	Lmnb2	protein_coding
ENSMUSG00000032068	29.9798017512624	-1.71204209485511	0.474172803426984	-3.61058686302058	0.00030550496345315	0.0067653763820201	Plet1	protein_coding
ENSMUSG00000033610	297.601005814618	0.542054704431501	0.150130855346303	3.61054829922308	0.000305550393728738	0.0067653763820201	Pank1	protein_coding
ENSMUSG00000066456	421.682596156329	-0.540278891233395	0.149782095197924	-3.60709930328764	0.00030963918104762	0.00684591466319133	Hmgn3	protein_coding
ENSMUSG00000032754	659.836809732659	-0.556435813328527	0.15431831387459	-3.60576654421411	0.00031123284682506	0.00687113331556868	Slc8b1	protein_coding
ENSMUSG00000040435	553.38857386916	-0.821588882949393	0.228075110651353	-3.60227330638158	0.000315446454720279	0.00695403543421872	Ppp1r15a	protein_coding
ENSMUSG00000032135	55.0479008064313	-1.12536798621756	0.312528552521763	-3.6008485533148	0.000317180302147187	0.00698210978616311	Mcam	protein_coding
ENSMUSG00000003573	457.365476861914	-0.467592903201007	0.129947381597442	-3.59832493316057	0.000320273325914807	0.00703997903499981	Homer3	protein_coding
ENSMUSG00000034959	46.1725458747693	1.31378286035374	0.365435921726537	3.59511143334417	0.000324252756922055	0.00710908181678891	Rubcnl	protein_coding
ENSMUSG00000029223	16.4985295719097	-2.24244692285478	0.623796050337654	-3.5948398865959	0.00032459113819113	0.00710908181678891	Uchl1	protein_coding
ENSMUSG00000004127	389.913069668803	0.466332573435387	0.129729481400654	3.59465380112925	0.000324823214810755	0.00710908181678891	Trmt10a	protein_coding
ENSMUSG00000024066	684.300686098622	0.745041531944187	0.207390724608935	3.59245348772985	0.000327579137322067	0.007159067400236	Xdh	protein_coding
ENSMUSG00000017400	1834.01899391375	-0.368440649131544	0.102702997612724	-3.58743812445349	0.000333942944409693	0.0072876440832544	Stac2	protein_coding
ENSMUSG00000018634	227.561731620318	0.864390170901458	0.241148175751655	3.58447733725195	0.000337753888738306	0.00736022015875559	Crhr1	protein_coding
ENSMUSG00000005469	2714.67145468588	0.357834752263115	0.0998644793318311	3.58320350396157	0.000339405975743411	0.00738561037891007	Prkaca	protein_coding
ENSMUSG00000020167	1898.42659643287	-0.347393476215975	0.0970047376587043	-3.58120113100273	0.000342018226315744	0.0074317914592133	Tcf3	protein_coding
ENSMUSG00000034573	627.274560762907	0.540074430264131	0.151282116938278	3.56998197271709	0.000357005795506276	0.00774636180320985	Ptpn13	protein_coding
ENSMUSG00000047786	21.8837405033527	-2.02409277400345	0.567428945618377	-3.56712992813157	0.000360912554987947	0.00781994388786028	Lix1	protein_coding
ENSMUSG00000025930	9.12504629746516	-3.33451184443861	0.935346126465937	-3.56500310429205	0.000363851881998926	0.00787238444262155	Msc	protein_coding
ENSMUSG00000037892	243.49493995924	0.810001373907326	0.227394196533134	3.56210222713093	0.000367897067416899	0.00794856812181213	Pcdh18	protein_coding
ENSMUSG00000020689	684.875706002847	-0.59767726401483	0.168014222789968	-3.55730160274571	0.000374683885827785	0.00808368491657186	Itgb3	protein_coding
ENSMUSG00000029061	19.567698866163	2.36277982655644	0.665040132768311	3.55283795689303	0.000381099141845155	0.00821041290392822	Mmp23	protein_coding
ENSMUSG00000034574	1066.296015827	-0.480775677230931	0.135389796453165	-3.55104808357728	0.000383700310200329	0.008254727099019	Daam1	protein_coding
ENSMUSG00000020882	1417.67701309778	-0.585698227874222	0.165071861838411	-3.54814092087701	0.000387960590833632	0.00833455847191741	Cacnb1	protein_coding
ENSMUSG00000025997	105.712096957141	0.978930651444183	0.275975838887775	3.54716070576839	0.000389406976803714	0.00835379860987543	Ikzf2	protein_coding
ENSMUSG00000008734	1390.60359161541	-0.537460603245275	0.151733074881193	-3.54214533427274	0.000396886739200114	0.00850223329583069	Gprc5b	protein_coding
ENSMUSG00000036437	14.3139915902807	2.26471912465716	0.639517100346405	3.54129564859242	0.000398167153206521	0.00851763217585798	Npy1r	protein_coding
ENSMUSG00000021209	55.0138717385293	1.05695688328878	0.298656933441616	3.53903346930136	0.000401594932002167	0.00857885962489699	Ppp4r4	protein_coding
ENSMUSG00000042195	9.038059826435	3.12094605677121	0.882252063559629	3.53747663018107	0.000403969933936492	0.00861213261273584	Slc35f2	protein_coding
ENSMUSG00000036977	418.04691011318	0.443007278364729	0.125239928867681	3.53726868395763	0.000404288153245066	0.00861213261273584	Anapc10	protein_coding
ENSMUSG00000029860	10414.4467055538	-0.368081494331092	0.10407514402759	-3.53668974249523	0.000405175339089816	0.00861892618229345	Zyx	protein_coding
ENSMUSG00000029378	100.686158640638	-0.769238875318484	0.21766559270599	-3.53403983493858	0.000409259392389847	0.00869360952993951	Areg	protein_coding
ENSMUSG00000006542	612.421370623246	1.02768211135194	0.291430041756016	3.52634239476353	0.00042134185945496	0.00893775102427046	Prkag3	protein_coding
ENSMUSG00000030468	109.98632059483	-0.882108057665181	0.25037404897256	-3.52316089181373	0.000426432406919993	0.00903310099965857	Siglecg	protein_coding
ENSMUSG00000031948	3508.06652392547	-0.264175604756064	0.0750377927518414	-3.52056737102759	0.000430624583091274	0.00910918138318738	Kars	protein_coding
ENSMUSG00000000552	497.608581973648	-0.585722329975163	0.166770602398312	-3.51214375646515	0.000444507489383954	0.0093897563948279	Zfp385a	protein_coding
ENSMUSG00000021948	566.940405614624	-0.402442994676367	0.114599696842639	-3.51172826599162	0.000445202951417168	0.00939136740492933	Prkcd	protein_coding
ENSMUSG00000027778	842.740701789254	0.48499589749739	0.138148432416971	3.51068694021467	0.00044695042260785	0.00941513480512952	Ift80	protein_coding
ENSMUSG00000043557	25.9988682605927	2.24923658722489	0.641238681776848	3.50764333335653	0.000452094734377026	0.00951029242204765	Mdga1	protein_coding
ENSMUSG00000021650	474.113812783054	-0.430552265052353	0.12284850986061	-3.5047414538514	0.00045705090787418	0.00960123423784999	Ptcd2	protein_coding
ENSMUSG00000043587	313.814782543765	0.611412373819513	0.174535231721224	3.50308856148934	0.000459896530007238	0.009647649613582	Pxylp1	protein_coding
ENSMUSG00000027276	372.634883675931	0.496005147181139	0.14168117295426	3.50085432551626	0.000463769275157348	0.00971545386230869	Jag1	protein_coding
ENSMUSG00000037860	65.3783496583891	-1.08082140123472	0.30878096911451	-3.50028502188522	0.000464760938792298	0.00972279883953487	Aim2	protein_coding
ENSMUSG00000041577	1469.31079162351	2.70406358895075	0.772682425568563	3.49957951607482	0.000465992596441138	0.0097351373419046	Prelp	protein_coding
ENSMUSG00000052369	170.771012252265	0.690506724473717	0.197614954758571	3.49420278094499	0.000475479714985752	0.00991967102777015	Tmem106c	protein_coding
ENSMUSG00000031697	931.727396173729	0.408400965686131	0.117013563621132	3.49020193085015	0.000482655696926432	0.0100555480154989	Orc6	protein_coding
ENSMUSG00000053965	881.433850172445	-0.435700113826396	0.124970110952561	-3.48643456027488	0.000489505128986319	0.0101819125961767	Pde5a	protein_coding
ENSMUSG00000024781	1186.08382215894	0.539929374892696	0.154887013826584	3.48595638558321	0.000490380949103653	0.0101819125961767	Lipa	protein_coding
ENSMUSG00000027750	4058.52087702387	-1.33402049279136	0.382705416137344	-3.48576329610295	0.000490735023920694	0.0101819125961767	Postn	protein_coding
ENSMUSG00000023391	177.195785722377	0.870175612032582	0.249773909425316	3.48385311354055	0.000494250659500772	0.0102408466566232	Dlx2	protein_coding
ENSMUSG00000031936	113.219470834837	2.5368499089422	0.728588894707282	3.48186738415963	0.000497930223591119	0.0103011958523401	Hephl1	protein_coding
ENSMUSG00000117278	63.4829600563706	-1.04115594098011	0.299049587822719	-3.48154949338143	0.000498521642751869	0.0103011958523401	Gm36684	lincRNA
ENSMUSG00000023191	324.570240041295	0.585480932973224	0.168206130184587	3.48073481228494	0.00050004030577041	0.0103185187994827	P3h3	protein_coding
ENSMUSG00000024737	32.6017933379131	-1.65109957668866	0.474637907220468	-3.47865088643611	0.000503944644054721	0.0103786008702917	Slc15a3	protein_coding
ENSMUSG00000022475	1720.90257648511	0.341586812929342	0.0982008386649069	3.47845107611502	0.000504320487993999	0.0103786008702917	Hdac7	protein_coding
ENSMUSG00000062300	376.748703824856	-0.46336334921847	0.133289612371443	-3.47636504431566	0.000508259957730273	0.0104454997003998	Nectin2	protein_coding
ENSMUSG00000029571	2463.29727743093	0.499578250499547	0.143767722874309	3.47489854128322	0.000511046600093046	0.0104885572173359	Tmem106b	protein_coding
ENSMUSG00000000531	228.411921914745	-0.589306420706979	0.170028162594416	-3.46593418240192	0.000528392612244252	0.0108299064187954	Grasp	protein_coding
ENSMUSG00000031872	51.7626468232113	-1.44652099160382	0.417490271417345	-3.46480167476239	0.00053062263412743	0.0108609358863843	Bean1	protein_coding
ENSMUSG00000025352	968.054865812693	-0.362081851256473	0.104529436742726	-3.46392234129846	0.000532360175541477	0.0108818150706706	Gdf11	protein_coding
ENSMUSG00000031202	25.1655618351908	1.81065566758716	0.52304263648739	3.46177451181996	0.000536626549232336	0.0109485175201807	Rab39b	protein_coding
ENSMUSG00000032740	1626.88151514214	0.474075653380856	0.136954588988876	3.46155362066301	0.000537067121712563	0.0109485175201807	Ccdc88a	protein_coding
ENSMUSG00000043091	1908.73519116235	-0.339807070154673	0.0982521192345924	-3.45852153421068	0.000543148851082007	0.011057635737397	Tuba1c	protein_coding
ENSMUSG00000050064	583.363586130641	-0.517795822922125	0.149754522791088	-3.45763061623497	0.00054494800463022	0.0110793919386415	Zfp697	protein_coding
ENSMUSG00000037012	3455.89504017132	-0.294460383758839	0.0852229767761246	-3.4551759971066	0.000549933717386167	0.0111657894131138	Hk1	protein_coding
ENSMUSG00000039474	2673.27084933858	-0.504802392323504	0.146219484826746	-3.45236062705075	0.000555704475555418	0.0112678740384345	Wfs1	protein_coding
ENSMUSG00000056313	124.874043103784	-1.0561712936922	0.306155479966634	-3.44978732311864	0.00056102835254679	0.0113606368799428	Tcim	protein_coding
ENSMUSG00000039497	956.04336591852	0.422128004649145	0.122381062128708	3.44929188639654	0.000562058793331379	0.0113663276246094	Dse	protein_coding
ENSMUSG00000039611	14.3761916856147	2.73324825190708	0.792588108044461	3.44851029704544	0.000563687976931596	0.0113748454016073	Tmem246	protein_coding
ENSMUSG00000023868	100.779742248067	-0.888402873041271	0.257636487164763	-3.44828049325608	0.000564167827339314	0.0113748454016073	Pde10a	protein_coding
ENSMUSG00000052298	770.689771897577	-0.349704703288573	0.101422138367275	-3.44801153789722	0.000564729912798198	0.0113748454016073	Cdc42se2	protein_coding
ENSMUSG00000031774	777.344744574263	0.350784103667825	0.10179554577554	3.44596711963513	0.00056901958957075	0.0114460478979039	Fam192a	protein_coding
ENSMUSG00000002020	2703.52554268494	0.870180651070464	0.25280722497056	3.44207192326802	0.00057727674090999	0.0115967633501746	Ltbp2	protein_coding
ENSMUSG00000004791	214.938895617693	0.667993030906979	0.194239152851777	3.43902360105906	0.000583816334453939	0.0117029219962706	Pgf	protein_coding
ENSMUSG00000020241	9137.60908173208	1.97456174044829	0.574185774229473	3.43889004059364	0.000584104434046079	0.0117029219962706	Col6a2	protein_coding
ENSMUSG00000023991	1556.99976218036	-0.401158171851251	0.116730994628434	-3.43660373260912	0.000589056737125945	0.0117865745804607	Foxp4	protein_coding
ENSMUSG00000039476	1335.1777153174	0.386606703940606	0.112553492540797	3.43487079088616	0.000592836421074783	0.011846574437999	Prrx2	protein_coding
ENSMUSG00000027009	88.5997064700075	-3.74662670251206	1.09120866848908	-3.43346493727891	0.00059591927270863	0.0118925100120681	Itga4	protein_coding
ENSMUSG00000022893	978.563832062174	0.554507687522293	0.161569052540556	3.43201670618886	0.000599110651249554	0.0119404878416583	Adamts1	protein_coding
ENSMUSG00000005483	951.632962809128	0.35265329594806	0.102798760486395	3.43052089616133	0.000602423571403886	0.0119907589337044	Dnajb1	protein_coding
ENSMUSG00000078249	806.477686242295	-0.450685694359112	0.131505403690655	-3.42712680780235	0.00061000413678891	0.012125730986471	Hmga1b	protein_coding
ENSMUSG00000025173	882.280795786891	-0.336415704725866	0.0986579495724242	-3.40991989174582	0.000649819633698343	0.0129002806077261	Wdr45b	protein_coding
ENSMUSG00000003814	20799.951966488	0.365393990140742	0.107173387353956	3.4093724119587	0.000651125270486644	0.0129093032385241	Calr	protein_coding
ENSMUSG00000019256	893.408976180585	0.471479836609942	0.138313068108972	3.40878734783383	0.000652523235254246	0.012920130429636	Ahr	protein_coding
ENSMUSG00000005312	2818.68473341836	-0.330956028560467	0.0971946990696849	-3.40508311387624	0.000661439192634522	0.0130795935263205	Ubqln1	protein_coding
ENSMUSG00000060147	6110.46591809234	-0.31954107389843	0.0938820821276396	-3.40364281081868	0.000664936435131802	0.0131316287912032	Serpinb6a	protein_coding
ENSMUSG00000021771	3352.12844375294	-0.30467379219414	0.0895715657940228	-3.40145658383111	0.000670277745620529	0.0132198993079669	Vdac2	protein_coding
ENSMUSG00000022206	694.773422876214	0.505907137957252	0.148785124736176	3.4002534786614	0.000673234117936655	0.0132609634633055	Npr3	protein_coding
ENSMUSG00000026981	62.1571234929311	-1.21079291121105	0.356565432690594	-3.39571029663357	0.000684507678327075	0.0134655356124342	Il1rn	protein_coding
ENSMUSG00000037622	1055.78087353484	-0.422198898067419	0.124367207568737	-3.3947766965345	0.00068684596393865	0.0134940320402299	Wdtc1	protein_coding
ENSMUSG00000038415	105.842947731703	0.907001718493194	0.267549521603642	3.39003304157225	0.000698842000501424	0.0137119490577039	Foxq1	protein_coding
ENSMUSG00000022051	983.662400036541	-0.345994454205829	0.102141959280126	-3.3873880689613	0.000705615027312331	0.0138269549344265	Bnip3l	protein_coding
ENSMUSG00000001506	34401.8259859138	0.574422368999382	0.169709684678685	3.38473535017726	0.000712469114298329	0.0139432503955648	Col1a1	protein_coding
ENSMUSG00000038203	19.4081725650852	2.15281346645435	0.636273216087139	3.38347334450665	0.000715751550071484	0.0139894378349667	Hoxa13	protein_coding
ENSMUSG00000026102	291.690434196568	0.51839011117368	0.153347418321982	3.3804945453025	0.000723555112501856	0.0141237585473818	Inpp1	protein_coding
ENSMUSG00000038700	8.093279874831	-2.71261039796292	0.80268955901975	-3.37940162231035	0.000726438009445362	0.0141618062843931	Hoxb5	protein_coding
ENSMUSG00000031672	1764.71697803025	0.35088936623432	0.103866923066163	3.37825898636475	0.000729463445424821	0.014202531549112	Got2	protein_coding
ENSMUSG00000009614	212.414958290376	0.670015496331754	0.19840973229148	3.37692858406485	0.000733000789493922	0.0142531063772491	Sardh	protein_coding
ENSMUSG00000042613	5095.99465225302	-0.382708324873511	0.113472192265216	-3.37270583421016	0.000744334285486034	0.0144549527630815	Pbxip1	protein_coding
ENSMUSG00000020190	2392.51685859572	-0.396850673872638	0.117703951249906	-3.37160027049606	0.000747328289730594	0.0144945373022301	Mknk2	protein_coding
ENSMUSG00000000142	148.622132020909	1.15439904120352	0.342605481641745	3.36947043483284	0.000753127701110074	0.0145883625066877	Axin2	protein_coding
ENSMUSG00000037851	3713.47669245985	-0.258489802989547	0.0767453633409268	-3.36814879410049	0.000756747431387487	0.0146397809845077	Iars	protein_coding
ENSMUSG00000031253	1885.647439323	0.339496274620427	0.100837419420094	3.36676877068885	0.000760544296991243	0.0146912493150497	Srpx2	protein_coding
ENSMUSG00000032036	141.91789798806	0.765273259814099	0.227321593968302	3.36647850498888	0.000761345154719395	0.0146912493150497	Kirrel3	protein_coding
ENSMUSG00000022505	2799.95295289439	0.437911634043487	0.130118478746264	3.36548381339004	0.000764095502115062	0.014725586379389	Emp2	protein_coding
ENSMUSG00000031502	4360.55284457766	-0.42533638975329	0.126499017557016	-3.36236911532994	0.000772767504190967	0.014873813116833	Col4a1	protein_coding
ENSMUSG00000029673	295.213016986508	-0.543011683836403	0.161719746385079	-3.35773271956171	0.000785845607769006	0.0151063629062516	Auts2	protein_coding
ENSMUSG00000039217	96.9995025164506	-1.13573986613282	0.338361868000914	-3.35658350878282	0.000789118861834898	0.0151500832625948	Il18	protein_coding
ENSMUSG00000034647	1075.63671000859	0.375829305318169	0.112028412130257	3.35476776088897	0.000794316390720389	0.0152305900101847	Ankrd12	protein_coding
ENSMUSG00000027977	124.143582530043	0.846607834572215	0.252480440777707	3.35316205867051	0.000798939122846312	0.0152998859548106	Ndst3	protein_coding
ENSMUSG00000053646	319.038018095438	-0.569393335628527	0.169873051076727	-3.35187560369035	0.000802660760250239	0.015351772699515	Plxnb1	protein_coding
ENSMUSG00000045165	600.347953659239	-0.463588657556465	0.138352972627493	-3.35076759647694	0.000805879047521509	0.0153939137452881	AI467606	protein_coding
ENSMUSG00000057738	9641.42772924852	-0.262707120161046	0.0784604630550922	-3.34827389403224	0.000813166036997361	0.0155024774188825	Sptan1	protein_coding
ENSMUSG00000028337	58.0725668871033	0.938472842937099	0.280298132761794	3.34812377695944	0.000813606647684475	0.0155024774188825	Coro2a	protein_coding
ENSMUSG00000033009	855.597879999966	0.402135057350669	0.120143739165936	3.34711621381503	0.000816569697937227	0.0155288152439552	Ogfod1	protein_coding
ENSMUSG00000024664	4676.48959775647	-0.395680113280986	0.118220827162629	-3.34695774659633	0.000817036629832941	0.0155288152439552	Fads3	protein_coding
ENSMUSG00000021033	538.861885405717	0.431735402032086	0.129038670800531	3.34578308466511	0.000820505564108004	0.0155752288996572	Gstz1	protein_coding
ENSMUSG00000039629	84.3145135658366	-0.86195717407965	0.257706249506116	-3.34472747840441	0.000823634563300869	0.0156150817769803	Strip2	protein_coding
ENSMUSG00000021770	1723.6311325942	-0.432671320403442	0.129392014923778	-3.34387961002324	0.000826155804368279	0.0156433271970708	Samd8	protein_coding
ENSMUSG00000021256	55.7369279957246	-1.07179672331902	0.320686532898591	-3.34219436541772	0.000831188358825695	0.0157189948108595	Vash1	protein_coding
ENSMUSG00000041720	1347.62637007738	0.348432795326747	0.104279880722766	3.34132330140535	0.000833800704087401	0.0157487612439522	Pi4ka	protein_coding
ENSMUSG00000052727	8670.78200103395	-0.434388937459574	0.130087275457085	-3.33921158647739	0.000840165440979919	0.015849240352416	Map1b	protein_coding
ENSMUSG00000034810	186.816515739485	-1.63258384384355	0.489512349481303	-3.33512289439372	0.000852617095742889	0.0160628027021171	Scn7a	protein_coding
ENSMUSG00000025791	1320.28687596391	-0.378104472670632	0.113381418277775	-3.33480104953624	0.000853604468774734	0.0160628027021171	Pgm1	protein_coding
ENSMUSG00000023092	4671.02323460699	-0.606619171817268	0.182052606877162	-3.33210923052905	0.000861904195336359	0.0161988859116066	Fhl1	protein_coding
ENSMUSG00000020262	913.391685865966	-0.396465609637352	0.119075385032818	-3.32953455937248	0.000869912677787055	0.016329165326728	Adarb1	protein_coding
ENSMUSG00000024420	4.54173942711419	-5.87277653656859	1.76501502691965	-3.32732381707701	0.000876844161481735	0.0164233770465673	Zfp521	protein_coding
ENSMUSG00000019923	2309.28992003137	-0.291068971946942	0.0874805174278365	-3.32724337378374	0.00087709734342451	0.0164233770465673	Zwint	protein_coding
ENSMUSG00000038539	2744.77795274672	0.365112306824345	0.109760179106757	3.32645509323763	0.000879581914517477	0.0164495917354952	Atf5	protein_coding
ENSMUSG00000032440	4060.8242452678	0.390372401492284	0.117391895357408	3.32537778952939	0.000882988006808385	0.0164929545557423	Tgfbr2	protein_coding
ENSMUSG00000006494	779.392887487458	0.409133376728506	0.123046490324129	3.3250308533853	0.000884087509026364	0.0164931798885644	Pdk1	protein_coding
ENSMUSG00000026411	1033.72737005839	-0.381911330891587	0.114888997300748	-3.32417672592133	0.000886799801508707	0.0165062199315493	Tmem9	protein_coding
ENSMUSG00000027955	199.952587628892	0.718015917493355	0.21600233649519	3.32411180889863	0.000887006261418773	0.0165062199315493	Gask1b	protein_coding
ENSMUSG00000020572	1100.05819952275	0.418216944117054	0.125825570825555	3.32378340406555	0.000888051392110782	0.0165062199315493	Nampt	protein_coding
ENSMUSG00000021359	20.2201268633192	-1.70419761464986	0.512996363807303	-3.32204618762172	0.000893599006004079	0.0165890038238236	Tfap2a	protein_coding
ENSMUSG00000000489	91.1139875036443	-0.94340872536375	0.284028296911663	-3.32153076162395	0.000895251132365652	0.0165993568760267	Pdgfb	protein_coding
ENSMUSG00000059714	885.849134694987	-0.409972436813427	0.123471095776391	-3.32039198514846	0.000898911364848865	0.0166468726137518	Flot1	protein_coding
ENSMUSG00000029185	1598.33599819669	0.519336664293421	0.156621274085405	3.31587561987414	0.000913564788370107	0.0168976062746456	Fam114a1	protein_coding
ENSMUSG00000029861	270.467060628112	0.648912054480188	0.195753295020375	3.31494830987465	0.000916600721028135	0.0169331097878608	Fam131b	protein_coding
ENSMUSG00000002289	846.543033979083	-0.371471622366026	0.112145061218293	-3.3124207016388	0.000924923428137073	0.0170660749812104	Angptl4	protein_coding
ENSMUSG00000031782	744.463096957003	0.416992598253794	0.126009988697213	3.30920272722012	0.00093562064091329	0.0172424766230035	Coq9	protein_coding
ENSMUSG00000038456	513.565814710037	-0.450075197949552	0.13617391143332	-3.30514996016649	0.000949255953127216	0.0174725303896608	Dennd2a	protein_coding
ENSMUSG00000029174	2128.54641321813	-0.29618618995688	0.0896915342568853	-3.30227587710312	0.000959036950925904	0.0176311677996281	Tbc1d1	protein_coding
ENSMUSG00000000959	1269.23808810593	-0.313669815314462	0.0950676665333573	-3.29943740866303	0.000968788289692365	0.0177888765009251	Oxa1l	protein_coding
ENSMUSG00000004530	2058.26760603501	-0.328977432722827	0.0997535838947239	-3.29790088614778	0.000974105121400784	0.017864875908447	Coro1c	protein_coding
ENSMUSG00000028041	901.921789228042	-0.357484197039082	0.108693597205612	-3.28891679206127	0.00100573751913069	0.0184056683414419	Adam15	protein_coding
ENSMUSG00000003812	546.501091270843	0.537203730925733	0.163341506370512	3.28883786407099	0.00100601958561715	0.0184056683414419	Dnase2a	protein_coding
ENSMUSG00000057604	139.843955350213	0.936386647314403	0.284777466770761	3.28813461940151	0.00100853601965757	0.0184294768796943	Lmcd1	protein_coding
ENSMUSG00000045083	38.5814145907171	-1.12314338037201	0.341757432011185	-3.2863758770731	0.00101485489110715	0.0185226283194009	Lingo2	protein_coding
ENSMUSG00000031298	229.690872713806	0.622990470581225	0.189663009168907	3.28472311660105	0.00102082636748573	0.0186092229755481	Adgrg2	protein_coding
ENSMUSG00000010461	1686.75291062122	0.476312034636117	0.145192673347865	3.28055144693787	0.00103604367766625	0.0188639549329699	Eya4	protein_coding
ENSMUSG00000042812	72.3418722831826	1.05036330318479	0.320344812937153	3.27885222661886	0.00104230200243826	0.0189551492457808	Foxf1	protein_coding
ENSMUSG00000071713	314.34958462868	0.867085864620805	0.264736179697402	3.27528283293918	0.00105556236123295	0.0191733105782277	Csf2rb	protein_coding
ENSMUSG00000070462	733.732403193681	-0.369101456760868	0.112837689182673	-3.27108308787968	0.00107136428266422	0.0194370598985266	Tlnrd1	protein_coding
ENSMUSG00000037022	242.874865211274	0.643170480262305	0.1967318392058	3.26927498293497	0.00107823459170944	0.0195253359062704	Mmaa	protein_coding
ENSMUSG00000034974	774.954486877993	-0.427345713744969	0.130721725177034	-3.26912541252208	0.00107880473985987	0.0195253359062704	Dapk3	protein_coding
ENSMUSG00000061816	4684.01053525112	-1.90546386908548	0.582930896546643	-3.26876458320135	0.00108018133484928	0.0195269491128237	Myl1	protein_coding
ENSMUSG00000022052	1652.57875044061	-0.295600465375024	0.0904930169490007	-3.26655553479464	0.00108864452848833	0.0196565137661696	Ppp2r2a	protein_coding
ENSMUSG00000064302	2175.25299095409	-0.387109796864385	0.118534190763309	-3.26580705846614	0.00109152593434554	0.0196851056435419	Clasp1	protein_coding
ENSMUSG00000000346	3258.40247027343	-0.294328687026473	0.0902687015444813	-3.26058403400694	0.00111183015826579	0.0200274679458636	Dazap2	protein_coding
ENSMUSG00000024130	250.848313189075	0.645776671447471	0.198791189687353	3.2485175649037	0.00116008046193445	0.0208555403281586	Abca3	protein_coding
ENSMUSG00000040699	557.465415140205	-0.448437410424494	0.138048610227548	-3.24840220908655	0.00116055093538378	0.0208555403281586	Limd2	protein_coding
ENSMUSG00000040701	80.3314423169294	-0.873926728987383	0.269310305872504	-3.24505490480975	0.00117427980034488	0.0210772801560128	Ap1g2	protein_coding
ENSMUSG00000025650	253.787532145688	-0.789688794546579	0.243472205359432	-3.24344535911514	0.00118093459407774	0.0211716725630936	Col7a1	protein_coding
ENSMUSG00000038481	652.57487959423	-0.424687620820676	0.130991143109047	-3.24210943381976	0.00118648452881892	0.0212460576724871	Cdk19	protein_coding
ENSMUSG00000025223	1845.51678413709	-0.338613217081498	0.104493551243558	-3.24051784106987	0.00119312805667404	0.0213398269287444	Ldb1	protein_coding
ENSMUSG00000025757	3732.32886926024	0.384631792748541	0.118721744140646	3.23977545590031	0.00119623861401226	0.0213594746333673	Hspa4l	protein_coding
ENSMUSG00000103144	74.4553136737725	1.99146523005795	0.614728741561714	3.2395837308642	0.0011970431488338	0.0213594746333673	Pcdhga1	protein_coding
ENSMUSG00000037493	37.3705852667594	1.29796142151358	0.400924545241964	3.23742069902514	0.00120615456676364	0.0214967641763856	Cib2	protein_coding
ENSMUSG00000066000	7.37591956741301	-2.71856465145237	0.83982602846725	-3.2370569133395	0.00120769323317412	0.0214989240229482	Zfp979	protein_coding
ENSMUSG00000030020	30.9013087692284	1.66500276879317	0.515008367884607	3.23296255482636	0.00122513620142233	0.0217838695978575	Prickle2	protein_coding
ENSMUSG00000004113	48.545262755276	-1.57565554556896	0.487695445438539	-3.23081866010071	0.00123436225531067	0.0219222158387552	Cacna1b	protein_coding
ENSMUSG00000029163	332.363016732481	0.601822348846088	0.186419012653175	3.22833138251706	0.00124514640808136	0.0220878778612515	Emilin1	protein_coding
ENSMUSG00000037999	17.1066155295719	2.1536763131044	0.66719148324206	3.22797332879478	0.00124670597461467	0.0220897073796504	Arap2	protein_coding
ENSMUSG00000027555	2334.02294988902	0.468291537592891	0.145200561239941	3.22513586444787	0.00125912898735248	0.0222837915416278	Car13	protein_coding
ENSMUSG00000017132	329.728874346916	-0.46833505360395	0.145244602115141	-3.22445754805182	0.00126211567740734	0.0223106159431668	Cyth1	protein_coding
ENSMUSG00000031523	293.36745975868	0.556542600353349	0.172634617513717	3.22381807524281	0.00126493732394783	0.0223344637861661	Dlc1	protein_coding
ENSMUSG00000013701	552.71966803697	-0.396303881813575	0.122978888423997	-3.22253589125988	0.00127061245977518	0.022408580438849	Timm23	protein_coding
ENSMUSG00000053641	491.041022589128	0.419832867516008	0.130340431342691	3.22104862774457	0.00127722474934534	0.0224990334184911	Dennd4a	protein_coding
ENSMUSG00000051527	47.9382605638425	-1.12259328440767	0.348800400263517	-3.21844035603042	0.00128889773330399	0.0226783200939925	Usp29	protein_coding
ENSMUSG00000056608	1106.84451327235	0.60147995113796	0.186995243395828	3.21655214440272	0.00129740954157657	0.0228016344346371	Chd9	protein_coding
ENSMUSG00000028078	383.680669955887	-0.441349491164108	0.137234784021846	-3.21601767591117	0.00129982825855713	0.0228177027749259	Dclk2	protein_coding
ENSMUSG00000040254	801.831305751987	-1.34481565767026	0.418377408897849	-3.21436011856609	0.00130735596354319	0.0229233154902423	Sema3d	protein_coding
ENSMUSG00000020211	2118.45091791788	-0.370911433353816	0.115414476513677	-3.21373405276298	0.00131020965940464	0.0229468243697346	Sf3a2	protein_coding
ENSMUSG00000031431	378.959120790051	-0.511985114478766	0.15934530972742	-3.2130541862486	0.00131331509632275	0.0229746828903428	Tsc22d3	protein_coding
ENSMUSG00000038260	428.587920687997	-0.580943850271745	0.180999510201131	-3.20964321741084	0.00132899820991557	0.0232059351684593	Trpm4	protein_coding
ENSMUSG00000025871	1269.68777666244	-0.304148153946635	0.0947645426026534	-3.20951429293469	0.00132959436021568	0.0232059351684593	4833439L19Rik	protein_coding
ENSMUSG00000052456	1858.21804719391	0.360755603773186	0.112425263993153	3.20884818020225	0.00133267841629299	0.0232112876975461	Asna1	protein_coding
ENSMUSG00000019326	52.0126299965253	1.57303383408525	0.490226933708162	3.20878704518854	0.00133296179762397	0.0232112876975461	Aoc3	protein_coding
ENSMUSG00000029153	42.5165193258241	-1.23102859781232	0.383808893831424	-3.20739987425359	0.00133940676273273	0.023290856236627	Ociad2	protein_coding
ENSMUSG00000042978	338.141809435544	-0.489846566978947	0.15273610709776	-3.20714319807441	0.00134060245892895	0.023290856236627	Sbk1	protein_coding
ENSMUSG00000025793	1805.93415683863	-0.3370389801362	0.105129206707819	-3.20594999896572	0.00134617377864863	0.0233608898178075	Hgs	protein_coding
ENSMUSG00000031736	112.974225116871	0.755024879093457	0.235541165879082	3.2054901158172	0.0013483267752034	0.0233715110851543	Crnde	processed_transcript
ENSMUSG00000021175	311.569167107038	0.456974573379259	0.142611311620405	3.20433609499091	0.00135374345286092	0.0234163032206127	Cdca7l	protein_coding
ENSMUSG00000033420	1847.46206027067	0.526383209899352	0.164281432815084	3.20415521632228	0.00135459426835595	0.0234163032206127	Antxr1	protein_coding
ENSMUSG00000074277	137.11409353262	-0.736527216891629	0.229887631766361	-3.20385751609367	0.00135599566216631	0.0234163032206127	Phldb3	protein_coding
ENSMUSG00000036098	41.6499826910205	-1.38181685317636	0.431347580369597	-3.20348812897561	0.00135773637397955	0.0234163032206127	Myrf	protein_coding
ENSMUSG00000055707	699.462697586456	0.363107505073476	0.113354248767656	3.20329858846089	0.00135863037081421	0.0234163032206127	Klhl26	protein_coding
ENSMUSG00000070643	38.3258909560546	-1.27675301638957	0.398901025963791	-3.20067619105462	0.00137105516361025	0.0235942206129353	Sox13	protein_coding
ENSMUSG00000025736	79.7725399911804	-0.940221654301321	0.293791373112718	-3.20030382219763	0.00137282790201715	0.0235942206129353	Jmjd8	protein_coding
ENSMUSG00000038402	254.647679633931	0.537201429310167	0.167868230855959	3.20013755176295	0.00137362014908828	0.0235942206129353	Foxf2	protein_coding
ENSMUSG00000050212	128.853564848068	0.964304642477218	0.301465845167311	3.19871938375651	0.00138039460694587	0.0236837613162308	Eva1b	protein_coding
ENSMUSG00000026418	3638.65964809566	-1.12670103766368	0.352472811181721	-3.19656155573031	0.0013907614816844	0.0238346659804602	Tnni1	protein_coding
ENSMUSG00000022639	167.324965035665	0.726125365876379	0.227462546532736	3.19228539794738	0.00141151789255397	0.0241630833819031	Dubr	lincRNA
ENSMUSG00000052698	1705.16331562554	-0.392235341288401	0.12305640734067	-3.18744346405737	0.00143536515789479	0.024515824602603	Tln2	protein_coding
ENSMUSG00000039470	499.178173373708	0.496165138154929	0.155667104625071	3.18734738048838	0.00143584212020046	0.024515824602603	Zdhhc2	protein_coding
ENSMUSG00000021253	2271.44369467057	0.550891863374309	0.172849442392244	3.18711970226771	0.00143697290642276	0.024515824602603	Tgfb3	protein_coding
ENSMUSG00000055932	2284.44867882409	0.372615409400073	0.117028949245638	3.18395928359549	0.00145275445289878	0.0247572211091189	Fto	protein_coding
ENSMUSG00000007836	2847.4631992469	-0.371764492355674	0.116775589288144	-3.18358052930348	0.00145465644342308	0.0247618117591447	Hnrnpa0	protein_coding
ENSMUSG00000079834	229.928375754268	-0.549410057576553	0.172614864333462	-3.18286643330547	0.00145824866336547	0.0247951317009687	Tmlhe	protein_coding
ENSMUSG00000031755	456.421729061948	0.467051960232825	0.146835146457391	3.18079132619898	0.00146873382230813	0.0249454489170744	Bbs2	protein_coding
ENSMUSG00000028073	33.9926412324166	1.39851741665463	0.439735210326171	3.18036259961372	0.00147090874516115	0.0249520397452678	Pear1	protein_coding
ENSMUSG00000024268	115.085752110044	-0.759853515858036	0.238942643774593	-3.18006657938734	0.00147241218250245	0.0249520397452678	Celf4	protein_coding
ENSMUSG00000062169	1184.2858788377	-0.368942451852534	0.116037297072191	-3.17951607941196	0.00147521184598334	0.0249715826652114	Cnih4	protein_coding
ENSMUSG00000073433	87.4673127159552	-0.967108093837719	0.304333454057974	-3.17779094260695	0.00148401713299904	0.0250926286022257	Arhgdig	protein_coding
ENSMUSG00000027613	1597.8784134321	-0.409347750180409	0.128833473497238	-3.17734001163279	0.00148632670406342	0.0251036938981402	Eif6	protein_coding
ENSMUSG00000024960	1985.38534295184	-0.28070572970052	0.0884149623798158	-3.17486681150929	0.00149905290215496	0.0252904731557112	Plcb3	protein_coding
ENSMUSG00000031217	370.175914244611	0.470774497935727	0.148388440824236	3.1725820105715	0.00151089879822888	0.0254620023030416	Efnb1	protein_coding
ENSMUSG00000115354	17.0004025511869	-1.68712693667953	0.531848373375019	-3.17219534953789	0.00151291201164954	0.0254676320540384	Gm49083	lincRNA
ENSMUSG00000052062	38.5588563402064	-1.31416164987117	0.414392132966761	-3.17129970702552	0.00151758481467043	0.0255179699380337	Pard3b	protein_coding
ENSMUSG00000002104	887.909329292971	-0.475007105022537	0.149908359731152	-3.16864987299188	0.00153148765970976	0.0257232262844053	Rapsn	protein_coding
ENSMUSG00000037725	766.419516792444	0.450837346566656	0.14232354782006	3.16769328387353	0.00153653533284884	0.0257794595058832	Ckap2	protein_coding
ENSMUSG00000021830	526.767212437073	0.549150121706329	0.17338078143383	3.16730676355794	0.00153857924344781	0.0257852280501358	Txndc16	protein_coding
ENSMUSG00000018672	838.8905942274	0.465356858752276	0.146947455896024	3.16682487569944	0.00154113096234667	0.0257994848851125	Copz2	protein_coding
ENSMUSG00000023353	1525.16617792963	-0.324117370251339	0.102396204380943	-3.16532602171004	0.00154909271140481	0.0258968349189405	Agap3	protein_coding
ENSMUSG00000026639	637.267265408168	-0.590136831064524	0.186451956209815	-3.16508790286138	0.00155036105402505	0.0258968349189405	Lamb3	protein_coding
ENSMUSG00000009470	4055.05481223389	-0.339112435848495	0.10719394820554	-3.16354086704839	0.00155862467431262	0.0260062271015395	Tnpo1	protein_coding
ENSMUSG00000024803	13593.7298568735	-0.340377664472631	0.107605482130748	-3.16320003156577	0.00156045071907609	0.0260080835782715	Ankrd1	protein_coding
ENSMUSG00000050549	68.2880891992423	1.04953358776957	0.331879833668595	3.16239036330723	0.00156479646218034	0.0260518857759487	Fam241a	protein_coding
ENSMUSG00000039518	78.045611436304	-0.930548785145024	0.294391318188238	-3.16092468647468	0.00157269156536098	0.0261546194866557	Cdsn	protein_coding
ENSMUSG00000040963	4.99678970781737	-4.22160119623482	1.3369635278509	-3.15760386001017	0.00159071560434434	0.0264253927394201	Asgr2	protein_coding
ENSMUSG00000039671	1874.33271336129	-0.306829167649994	0.0972261341877054	-3.15583017069904	0.0016004201624007	0.0265575192594436	Zmynd8	protein_coding
ENSMUSG00000030409	6944.75051488902	-0.427537666640559	0.135547408948725	-3.15415595145967	0.00160963045201324	0.0266811640062129	Dmpk	protein_coding
ENSMUSG00000025357	503.126569031298	-0.478099040196136	0.151693685326233	-3.15173989720097	0.00162300778266749	0.0268735360695609	Dgka	protein_coding
ENSMUSG00000026196	309.506451978709	0.447984861450148	0.142313239186331	3.14787903087218	0.00164459737221772	0.0272013177147504	Bard1	protein_coding
ENSMUSG00000022548	41.9351543552798	-2.42264754033938	0.770004864560447	-3.14627562998883	0.00165364085120273	0.0273211010786404	Apod	protein_coding
ENSMUSG00000019505	2880.19980678828	-0.41143031668388	0.130783535681758	-3.14588770321238	0.00165583569389596	0.0273275951788031	Ubb	protein_coding
ENSMUSG00000050272	5.1721042007131	-5.2985629818064	1.68636743682137	-3.14199792175402	0.00167799226904576	0.0276631616789316	Dscam	protein_coding
ENSMUSG00000039835	665.744781205421	-0.437383338610553	0.139282956048905	-3.14025025759058	0.00168803566112778	0.0277985199482356	Nhsl1	protein_coding
ENSMUSG00000020154	16.0956969494384	2.07664004448181	0.661717477873	3.13825781231725	0.00169955318980851	0.0279297058672224	Ptprb	protein_coding
ENSMUSG00000061751	367.970824018095	0.511206295487397	0.162896110369555	3.13823512622645	0.00169968474421087	0.0279297058672224	Kalrn	protein_coding
ENSMUSG00000022537	78.8345126315791	-1.05790958821841	0.337177503902844	-3.13754499031833	0.001703691253499	0.0279652437682027	Tmem44	protein_coding
ENSMUSG00000037035	2768.01706194673	-0.333694546754211	0.106383718644907	-3.13670692287072	0.00170856824169303	0.0280149778613603	Inhbb	protein_coding
ENSMUSG00000022376	18.142177583475	1.62951421222172	0.519585680440755	3.13617998640654	0.00171164122840026	0.0280350567075019	Adcy8	protein_coding
ENSMUSG00000022855	894.735234427281	0.290615494418094	0.0927282326790656	3.13405622022281	0.00172407820275992	0.028207971722522	Senp2	protein_coding
ENSMUSG00000051790	1610.24796927377	-0.350626301795913	0.111887373413103	-3.13374325538374	0.00172591796390192	0.028207971722522	Nlgn2	protein_coding
ENSMUSG00000039062	3644.75645546459	0.791507064451567	0.252649139997902	3.13283102589679	0.00173129080259257	0.0282653257297325	Anpep	protein_coding
ENSMUSG00000031503	4041.81249619354	-0.37889579786204	0.121069117204008	-3.12958256087372	0.00175054872231461	0.0285475236419	Col4a2	protein_coding
ENSMUSG00000042029	1099.90713714796	0.390223204112501	0.124700554198191	3.12928203584649	0.0017523402459688	0.0285475236419	Ncapg2	protein_coding
ENSMUSG00000047735	205.275266266398	-0.715554393279022	0.228694685422428	-3.12886323509137	0.0017548396597444	0.0285575677246173	Samd9l	protein_coding
ENSMUSG00000020142	1655.29615906785	0.360111824999909	0.115114388383066	3.12829551594859	0.00175823305557658	0.028582122994566	Slc1a4	protein_coding
ENSMUSG00000021591	219.602018023002	0.513439630593019	0.164314278247048	3.12474141669575	0.00177961424082099	0.0288620949607881	Glrx	protein_coding
ENSMUSG00000061887	1697.78889431105	-0.257006569908033	0.0822556598666949	-3.12448493300695	0.00178116643572493	0.0288620949607881	Ssbp3	protein_coding
ENSMUSG00000014837	174.985530355875	-0.587567140498274	0.188082924493491	-3.1239791814201	0.00178423080382185	0.0288620949607881	4931428F04Rik	protein_coding
ENSMUSG00000062590	263.777695327307	0.519077457420407	0.166162994017803	3.1239052984613	0.00178467886893884	0.0288620949607881	Armc9	protein_coding
ENSMUSG00000068327	19.6083799333521	1.64648808694825	0.527068926932828	3.1238572467735	0.00178497033514995	0.0288620949607881	Tlx2	protein_coding
ENSMUSG00000033545	767.455905896404	-0.393853990190302	0.126136334521539	-3.12244676907944	0.00179354535970675	0.0289698641860194	Znrf1	protein_coding
ENSMUSG00000002997	1580.21809337824	0.323435689492706	0.103596906054282	3.1220593530393	0.00179590728188097	0.0289771550471156	Prkar2b	protein_coding
ENSMUSG00000064215	391.123770652793	0.521219278919484	0.166983322170707	3.12138525059792	0.00180002383354289	0.0290127114594527	Ifi27	protein_coding
ENSMUSG00000022779	884.40032248732	0.380363305909963	0.121990263485352	3.11798085390343	0.001820946324689	0.0293187822787241	Top3b	protein_coding
ENSMUSG00000033542	1594.3274443488	0.320345588339621	0.102783988784544	3.11668764880424	0.00182895240927965	0.0294164593759751	Arhgef5	protein_coding
ENSMUSG00000031748	2311.8355229279	0.410416812287673	0.131724493730803	3.11572131092351	0.00183495599765001	0.0294817559495314	Gnao1	protein_coding
ENSMUSG00000026728	68209.2314963137	-0.231903917666397	0.0744956342337606	-3.11298668776621	0.00185204371396838	0.0297245051992204	Vim	protein_coding
ENSMUSG00000060743	1158.29552606693	-0.359248062088691	0.115414479547597	-3.1126775730123	0.00185398443452644	0.0297245051992204	H3f3a	protein_coding
ENSMUSG00000028949	489.823330149011	-0.381457641160683	0.122647903016822	-3.11018477917525	0.0018697034050511	0.0299448696350686	Smarcd3	protein_coding
ENSMUSG00000041688	1523.89938227583	0.476945326025452	0.15340265933313	3.10910728731055	0.00187653563499298	0.0300225906919182	Amot	protein_coding
ENSMUSG00000042254	3385.78542071802	4.71586922752929	1.517480865003	3.10769600875327	0.00188551905192096	0.0301345284093628	Cilp	protein_coding
ENSMUSG00000003809	257.730486509079	0.488771215502847	0.157310276353566	3.10705204283221	0.00188963129210077	0.0301684608497814	Gcdh	protein_coding
ENSMUSG00000021866	531.220571442169	-0.442617875382508	0.142521934277559	-3.10561232294614	0.00189885487376733	0.0302838400319969	Anxa11	protein_coding
ENSMUSG00000026525	101.012287036149	-0.841447661620264	0.271084004279767	-3.10401074329663	0.00190916398350388	0.0304162711531547	Opn3	protein_coding
ENSMUSG00000054453	156.072163035733	-0.979166194230586	0.31552205262739	-3.10332094405748	0.00191361992592728	0.0304531568074718	Sytl5	protein_coding
ENSMUSG00000017754	728.473748504479	0.460859627910097	0.148519176625857	3.10303112621662	0.0019154949294078	0.0304531568074718	Pltp	protein_coding
ENSMUSG00000031628	1154.21360826011	-0.318020680876878	0.102614512568926	-3.09917839996819	0.00194058130500845	0.0307665486668957	Casp3	protein_coding
ENSMUSG00000028849	4975.41963061336	-0.278446833909718	0.0898554964984267	-3.09882917306671	0.00194287008361363	0.0307665486668957	Map7d1	protein_coding
ENSMUSG00000002489	527.931266672953	0.528700509693281	0.170615411216235	3.09878519135188	0.00194315850856731	0.0307665486668957	Tiam1	protein_coding
ENSMUSG00000030861	871.192466627641	0.395705519179575	0.127712963428986	3.09839744185096	0.00194570300850492	0.0307665486668957	Acadsb	protein_coding
ENSMUSG00000061524	6.61304147160354	3.36655701574889	1.0866037211866	3.09823806978364	0.00194674973085765	0.0307665486668957	Zic2	protein_coding
ENSMUSG00000033589	678.612844015966	-0.36970448612563	0.119331017788916	-3.09814240233497	0.00194737830290894	0.0307665486668957	Reep4	protein_coding
ENSMUSG00000005447	266.704267065755	-0.552380952277651	0.178399355250666	-3.09631697660291	0.00195940780911635	0.0309172327474625	Pafah1b3	protein_coding
ENSMUSG00000020733	138.017697304603	-0.592029057304927	0.191224333966851	-3.0959922569664	0.00196155483619831	0.0309172327474625	Slc9a3r1	protein_coding
ENSMUSG00000028480	940.397275330364	-0.471054741180179	0.152188486385045	-3.09520616420604	0.00196676138091324	0.0309172327474625	Glipr2	protein_coding
ENSMUSG00000035151	543.275650472825	0.639488549611131	0.206609148316886	3.09516086204623	0.0019670618179328	0.0309172327474625	Elmod2	protein_coding
ENSMUSG00000036046	2008.01273255789	-0.297254023832793	0.0960385286123462	-3.09515387342762	0.00196710816913703	0.0309172327474625	5031439G07Rik	protein_coding
ENSMUSG00000027562	208.978462002742	1.52737534564141	0.493765954490943	3.09331846748341	0.00197931605433446	0.0310769012381892	Car2	protein_coding
ENSMUSG00000039007	775.846820192597	0.532657198554229	0.172293058367055	3.09157666363696	0.00199096563640454	0.0311964674904692	Cpq	protein_coding
ENSMUSG00000005465	13.9370252925756	2.09085703814794	0.676310270090235	3.09156481960413	0.00199104506697265	0.0311964674904692	Il27ra	protein_coding
ENSMUSG00000026556	146.6462479154	-0.622967301389455	0.201526818134144	-3.09123771792389	0.0019932398843739	0.0311986267557265	Vangl2	protein_coding
ENSMUSG00000064372	487.100933440574	0.541323344156193	0.175255921784962	3.08875921933407	0.00200994264170972	0.0314276289142384	mt-Tp	Mt_tRNA
ENSMUSG00000047146	70.2051264241079	-0.90929648423294	0.294612075723544	-3.08641959770243	0.00202582725487422	0.0316433799945184	Tet1	protein_coding
ENSMUSG00000022089	455.891738119755	-0.453032797106059	0.146797313985426	-3.08611094308604	0.00202793141190611	0.0316436581526542	Bin3	protein_coding
ENSMUSG00000040511	1391.81243304817	-0.365155208480391	0.118373558240287	-3.08477006105673	0.00203709575906664	0.0317539890830049	Pvr	protein_coding
ENSMUSG00000032812	485.062578026223	-0.388214353668627	0.125875141760689	-3.08412247436982	0.00204153532705115	0.0317888267787102	Arap1	protein_coding
ENSMUSG00000031671	374.806136824285	0.444181045861248	0.144035374824505	3.08383302645231	0.0020435225231913	0.0317888267787102	Setd6	protein_coding
ENSMUSG00000026031	915.824425512933	0.325090515284056	0.105539644405369	3.08026919282967	0.00206813579319642	0.0321086564340268	Cflar	protein_coding
ENSMUSG00000103047	15.5437508771295	3.64894522480982	1.18462895044104	3.08024316259645	0.00206831656464984	0.0321086564340268	Gm37310	TEC
ENSMUSG00000013033	1174.97331549821	0.371351342098039	0.120669468151269	3.07742586246026	0.0020879676934235	0.032380578738399	Adgrl1	protein_coding
ENSMUSG00000028348	2015.83208813919	0.372648528610472	0.121217418913041	3.07421599925175	0.00211056563183129	0.032679596957709	Cavin4	protein_coding
ENSMUSG00000031543	671.147896198768	-0.47940880470244	0.155952178288685	-3.07407571964143	0.00211155831862299	0.032679596957709	Ank1	protein_coding
ENSMUSG00000043079	1430.84338841394	0.462886321414703	0.15059882179773	3.07363839828978	0.00211465576613324	0.0326941732975971	Synpo	protein_coding
ENSMUSG00000017144	621.272206953529	0.49612403729721	0.161516837610854	3.07165521957861	0.00212875452923839	0.0328587545649863	Rnd3	protein_coding
ENSMUSG00000040274	1704.90451633086	-0.287993979071089	0.0937623260343442	-3.07153193880451	0.00212963379293081	0.0328587545649863	Cdk6	protein_coding
ENSMUSG00000036854	594.080255756735	0.380549455452543	0.123966470321272	3.06977729112	0.00214218445241355	0.0330188125912158	Hspb6	protein_coding
ENSMUSG00000066643	982.296087645798	0.340186588594679	0.110863375779526	3.06852092679559	0.00215121261119776	0.0331243062680573	Wdr35	protein_coding
ENSMUSG00000079003	856.51826571698	0.3777705592278	0.123168527744258	3.06710298601756	0.00216144374284051	0.0332480905148702	Samd1	protein_coding
ENSMUSG00000041957	678.382723119563	0.47311088825677	0.154317757808764	3.06582272173152	0.0021707197743217	0.0333501041883414	Pkp2	protein_coding
ENSMUSG00000017756	1856.71751456045	-0.32499646190127	0.106014629537269	-3.06558126288616	0.00217247332617402	0.0333501041883414	Slc12a7	protein_coding
ENSMUSG00000079084	420.5154113969	0.496119468801301	0.162082507082374	3.06090692778562	0.00220667676853704	0.0338409166313461	Ccdc82	protein_coding
ENSMUSG00000024481	153.539004139928	-0.747761361930611	0.24457957681532	-3.05733361577954	0.00223315579202354	0.0342123978763849	Lvrn	protein_coding
ENSMUSG00000014776	423.63761867461	-0.47420918675454	0.155123815236446	-3.05697217433528	0.00223585030326258	0.0342191135717291	Nol3	protein_coding
ENSMUSG00000043061	359.08899156775	0.44096440945297	0.144281949017407	3.05626873254789	0.00224110293716852	0.0342649276693901	Tmem18	protein_coding
ENSMUSG00000054428	1047.31400671902	-0.341647787523559	0.111817922788379	-3.05539379559165	0.00224765191112703	0.0343304496838507	Atpif1	protein_coding
ENSMUSG00000026202	2062.45653359036	-0.312126389811866	0.102169111859642	-3.05499758322907	0.00225062335708308	0.0343412519686912	Tuba4a	protein_coding
ENSMUSG00000022253	434.048883161145	0.421091621204959	0.137908421401798	3.05341484533496	0.00226252924651221	0.0344882221928147	Nadk2	protein_coding
ENSMUSG00000031762	364.191684823538	0.770025253233753	0.252228509470101	3.05288745848547	0.00226650922774777	0.034506705971403	Mt2	protein_coding
ENSMUSG00000032625	733.335077960831	0.599159959913609	0.196281918278705	3.05254791255326	0.00226907504048518	0.034506705971403	Thsd7a	protein_coding
ENSMUSG00000049932	758.909738368724	-0.367337551244655	0.120345791825327	-3.05235061129365	0.00227056718925695	0.034506705971403	H2ax	protein_coding
ENSMUSG00000032409	585.003413410402	0.390858864417705	0.128140423950387	3.05023857708662	0.00228659647940426	0.0346880743339532	Atr	protein_coding
ENSMUSG00000060803	1109.92554839837	-0.318600918881864	0.104453301570915	-3.05017566788503	0.00228707551486472	0.0346880743339532	Gstp1	protein_coding
ENSMUSG00000031520	90.4612794424912	-0.96207924400564	0.315497583497426	-3.04940289348837	0.00229296747467407	0.0347426949933883	Vegfc	protein_coding
ENSMUSG00000004360	208.486346752999	-0.952363480223333	0.312435704561793	-3.04819028785161	0.00230224092554047	0.0348483913350023	9330159F19Rik	protein_coding
ENSMUSG00000022235	96.0410250193715	-0.937876247719444	0.308038007798882	-3.04467703326981	0.0023293029653283	0.0352228694667342	Cmbl	protein_coding
ENSMUSG00000049643	435.084669667435	-0.378723719376793	0.12451320825556	-3.04163489707433	0.00235297106088318	0.0355453307573856	2310022A10Rik	protein_coding
ENSMUSG00000021660	2307.80741430784	-0.287624361504514	0.0945796287586778	-3.04108152336266	0.00235729995640683	0.0355752919789278	Btf3	protein_coding
ENSMUSG00000033066	184.410008019364	1.00608189893271	0.330983326531657	3.03967547089257	0.0023683319550104	0.0357062532421896	Gas7	protein_coding
ENSMUSG00000028851	1407.77806222963	-0.260143228889	0.0855990909892767	-3.03908868520098	0.0023729498857807	0.0357403484782879	Nudc	protein_coding
ENSMUSG00000029838	100.177546077369	2.05895884289915	0.677781658101399	3.03779073731017	0.00238319387418559	0.035859029255727	Ptn	protein_coding
ENSMUSG00000034685	701.315374574196	-0.464770235083566	0.15306826485387	-3.03635920566075	0.00239453910419277	0.0359940283382475	Fam171a2	protein_coding
ENSMUSG00000026880	4929.02130111967	-0.407800936200387	0.134502536849534	-3.03192003476178	0.00243003569546207	0.0364914370228448	Stom	protein_coding
ENSMUSG00000024382	852.332819781734	-0.317665723235257	0.104793801926051	-3.03134076058642	0.00243470305370976	0.0365253622310741	Ercc3	protein_coding
ENSMUSG00000026211	1645.28147388245	0.379538988332415	0.125277574061972	3.02958443419941	0.0024489044110675	0.0367021079077675	Obsl1	protein_coding
ENSMUSG00000060961	101.578205975662	0.825346914624553	0.272516117680251	3.02861688200384	0.00245676021756952	0.0367834967619714	Slc4a4	protein_coding
ENSMUSG00000050777	493.763395830567	-0.444414949236565	0.146895440920537	-3.0253828604318	0.00248318572686705	0.0371424831552194	Tmem37	protein_coding
ENSMUSG00000038375	2347.09537265411	-0.421162996358309	0.139241063840365	-3.02470395400855	0.00248876605901105	0.0371892756817937	Trp53inp2	protein_coding
ENSMUSG00000057766	63.1926047603953	0.902581479800054	0.298485705375786	3.02386835799633	0.00249565006511462	0.0372554375370014	Ankrd29	protein_coding
ENSMUSG00000003518	1335.70888721923	-0.353931311232738	0.11706267953616	-3.02343422032647	0.00249923355390213	0.0372722471111441	Dusp3	protein_coding
ENSMUSG00000024891	285.499067591637	-0.470075573711113	0.155497454054711	-3.02304353835735	0.00250246237113737	0.0372837394725348	Slc29a2	protein_coding
ENSMUSG00000032549	209.27344309343	0.619446551310839	0.205037054096501	3.02114441723932	0.00251821221344372	0.0374815747215907	Rab6b	protein_coding
ENSMUSG00000042942	50.9494597160368	1.02780926933088	0.340413587020058	3.01929567009416	0.00253363133991908	0.0376487072110387	Greb1l	protein_coding
ENSMUSG00000001794	4604.55833263282	-0.310744608038335	0.102922724032022	-3.01920310563928	0.0025344056215778	0.0376487072110387	Capns1	protein_coding
ENSMUSG00000030225	206.39597476189	-0.49675455524249	0.164594245485352	-3.01805542336958	0.00254402372931412	0.0377546065582263	Dera	protein_coding
ENSMUSG00000019362	1211.21461320102	0.417047814817577	0.138205172940766	3.01759916755302	0.00254785662886059	0.0377745273606339	D8Ertd738e	protein_coding
ENSMUSG00000025278	12824.3408892079	-0.426071049309748	0.141311182976595	-3.01512619408414	0.00256872355322307	0.0380467091130217	Flnb	protein_coding
ENSMUSG00000097715	149.429676851862	-0.707805770809381	0.235095347675494	-3.01071789726089	0.00260630871155522	0.0385657407103981	Gpr137b-ps	transcribed_unprocessed_pseudogene
ENSMUSG00000041135	729.967854763691	0.501305977266504	0.166568632696876	3.0096061254149	0.00261586674189611	0.038669445296626	Ripk2	protein_coding
ENSMUSG00000020647	500.287392810097	0.439511379020523	0.146084991381308	3.0086005062171	0.00262453975577645	0.0387598777759117	Ncoa1	protein_coding
ENSMUSG00000046994	307.87997808281	0.434341144223978	0.144482193548336	3.00619151437973	0.00264542324432948	0.0390302863295187	Mars2	protein_coding
ENSMUSG00000020432	324.988778507084	-0.780799684517301	0.259934567852868	-3.00383166027867	0.00266602792496227	0.0392960598035984	Tcn2	protein_coding
ENSMUSG00000037573	1371.32967898244	0.384704714990817	0.128199067731112	3.0008386316639	0.00269237203027493	0.0396458316341552	Tob1	protein_coding
ENSMUSG00000056763	743.695536087517	0.349728841489934	0.116627333182624	2.99868677389975	0.00271145905706166	0.0398881663612553	Cspp1	protein_coding
ENSMUSG00000024953	1271.46545923365	-0.366739527162233	0.122353218423646	-2.99738357427104	0.00272307849677111	0.0400202825198909	Prdx5	protein_coding
ENSMUSG00000073821	51.2360309487515	-1.12346136169056	0.375076309622623	-2.99528744649565	0.00274186321854147	0.0402573469851099	8030451A03Rik	processed_transcript
ENSMUSG00000021978	2048.0410427056	-0.348553188406304	0.116407515639922	-2.99424986857779	0.00275120534314103	0.0403554462663637	Extl3	protein_coding
ENSMUSG00000044548	16.4458045413259	-1.97426519747395	0.660259476302676	-2.99013534577262	0.0027885385837856	0.0408635407732137	Dact1	protein_coding
ENSMUSG00000025006	1131.04512312483	-0.648111810270954	0.216777661445047	-2.98975367641952	0.00279202501720854	0.0408751384517394	Sorbs1	protein_coding
ENSMUSG00000024955	416.526887980299	-0.430222495439142	0.143917143881141	-2.989376274688	0.00279547638130743	0.0408862008440596	Esrra	protein_coding
ENSMUSG00000072812	1946.63157995721	0.384403415050305	0.128803742516434	2.98441184658325	0.00284124058019217	0.0415155066279138	Ahnak2	protein_coding
ENSMUSG00000036867	146.150741859808	0.704448375261208	0.236073934147301	2.98401590927722	0.00284491979125829	0.0415292574340851	Smad6	protein_coding
ENSMUSG00000026672	611.114610643108	0.41610391374913	0.139514842651226	2.98250641897186	0.00285898653114237	0.041667548373639	Optn	protein_coding
ENSMUSG00000004562	2362.48890831329	-0.27611319435549	0.0925805640503313	-2.98240993871437	0.00285988777325497	0.041667548373639	Arhgef40	protein_coding
ENSMUSG00000041736	1520.62051316355	-0.46357144772815	0.155502724743389	-2.98111462994064	0.00287201266392538	0.0418040461360425	Tspo	protein_coding
ENSMUSG00000001707	507.526355300208	-0.359807082396075	0.120734807551106	-2.98014375219649	0.0028811314284205	0.0418965679528798	Eef1e1	protein_coding
ENSMUSG00000016239	19.5580438370236	1.44143353665541	0.484008257405932	2.97811765522525	0.00290024630033864	0.0421341337521419	Lonrf3	protein_coding
ENSMUSG00000038156	16.1265998634028	-1.65676311121191	0.55666002257934	-2.97625668093631	0.00291790526391859	0.0423501140075151	Spon1	protein_coding
ENSMUSG00000037960	765.2293045713	-0.36949190301962	0.124216992779627	-2.97456809049577	0.00293401332039115	0.0425431931456716	Card19	protein_coding
ENSMUSG00000031711	606.762698130658	0.338617711046781	0.113853413131988	2.97415511517629	0.00293796516738471	0.0425579012381769	Zfp330	protein_coding
ENSMUSG00000022054	898.596337108899	-0.460070315633393	0.154703937805192	-2.97387592171525	0.00294063957919228	0.0425579012381769	Nefm	protein_coding
ENSMUSG00000100798	62.5535923921651	-0.769934974664675	0.25893986747455	-2.97341225271288	0.00294508600275649	0.0425816200226955	Gm19589	lincRNA
ENSMUSG00000009687	626.3853021228	0.442946944061764	0.149050666664493	2.97178774153905	0.00296071294311696	0.0427667935316714	Fxyd5	protein_coding
ENSMUSG00000027559	4356.44274650377	1.68799948004026	0.568146909850365	2.97106162292572	0.00296772225741794	0.0428135242817194	Car3	protein_coding
ENSMUSG00000022952	2054.45702114934	-0.348271016145311	0.117228706859599	-2.97086801923376	0.00296959369317392	0.0428135242817194	Runx1	protein_coding
ENSMUSG00000031669	295.254365114943	0.413477405305908	0.139331511415739	2.96757999037397	0.00300154170995773	0.0432330323978432	Gins3	protein_coding
ENSMUSG00000017724	724.962188825	-0.521585521718901	0.175850032926782	-2.96608145610114	0.00301620592045482	0.0434030314948181	Etv4	protein_coding
ENSMUSG00000032845	212.01914665438	-0.727896023447107	0.245482301344913	-2.96516701798547	0.00302518641683235	0.0434909975204703	Alpk2	protein_coding
ENSMUSG00000024217	804.567317503604	-0.359167650561822	0.121179125410124	-2.96393994713396	0.00303727553408451	0.0436234450998672	Snrpc	protein_coding
ENSMUSG00000036533	2176.6772751536	-0.28256120102502	0.0953601631724678	-2.96309477275098	0.00304562781181786	0.0436684636822116	Cdc42ep3	protein_coding
ENSMUSG00000084319	220.294204596675	-0.546568504708607	0.184462064779856	-2.96304015332856	0.00304616829800091	0.0436684636822116	Tpt1-ps3	processed_pseudogene
ENSMUSG00000049659	807.209754878739	0.295360217854265	0.0997178280867247	2.96195999773872	0.00305687495878569	0.0437805689328637	Aftph	protein_coding
ENSMUSG00000031660	1718.15194920911	0.316779291896643	0.107116007609415	2.95734782285518	0.00310297872717574	0.0443793410823787	Brd7	protein_coding
ENSMUSG00000038894	529.53562660485	0.500861849631274	0.169370686811522	2.95719323727274	0.0031045349039628	0.0443793410823787	Irs2	protein_coding
ENSMUSG00000031729	1271.28237225733	-0.284342607387899	0.0961778925898697	-2.95642376570277	0.00311229158535929	0.0444483300142602	Ist1	protein_coding
ENSMUSG00000019848	3056.47408939991	-0.322058859777093	0.108951258729537	-2.95599026144874	0.00311666931552819	0.0444689779008617	Popdc3	protein_coding
ENSMUSG00000052353	413.479575064273	0.669840625091954	0.226683019148494	2.95496604733837	0.00312703462186928	0.0445749380732062	Cemip	protein_coding
ENSMUSG00000044026	8.17698079817321	2.42876187288474	0.822069610870507	2.95444794548831	0.0031322899048945	0.044607925809892	Slc35g1	protein_coding
ENSMUSG00000034300	629.261238765267	-0.341252481020597	0.115609108056862	-2.95177851257837	0.00315949470422139	0.0449531483854839	Fam53c	protein_coding
ENSMUSG00000036902	10.2723092874632	2.11791210571837	0.717885458939492	2.95020894955456	0.00317559085190451	0.0451398186043446	Neto2	protein_coding
ENSMUSG00000022661	1309.82884103981	-1.20421388400162	0.408615934090207	-2.9470556176005	0.00320815495661872	0.0455600058305581	Cd200	protein_coding
ENSMUSG00000075602	750.139785105781	0.468380991399752	0.159008644140951	2.94563225748005	0.00322295327622143	0.045727345500889	Ly6a	protein_coding
ENSMUSG00000007815	2821.16062143367	-0.254713255607245	0.0864859358880988	-2.94514076759034	0.0032280776034277	0.0457572458048485	Rhoa	protein_coding
ENSMUSG00000022489	57.941183275078	-1.20238401170136	0.408428285265174	-2.94392933858805	0.0032407398102026	0.0458938381898627	Pde1b	protein_coding
ENSMUSG00000031751	4025.43553100968	0.32682144213872	0.11103552525618	2.94339529069351	0.00324633619239679	0.0459302061847781	Amfr	protein_coding
ENSMUSG00000015653	2121.88227577733	0.476488447733508	0.162228609051723	2.9371419166985	0.00331252476371848	0.0468229851736423	Steap2	protein_coding
ENSMUSG00000106926	5.39537941061672	3.77766407672091	1.28640160137253	2.93661331942554	0.00331817563932394	0.0468489426933865	Rpl7-ps7	processed_pseudogene
ENSMUSG00000002881	802.563451938612	0.315066974812126	0.107297295935054	2.93639249774602	0.00332053889334677	0.0468489426933865	Nab1	protein_coding
ENSMUSG00000044734	627.824659755127	0.538430442265358	0.183396275364457	2.93588537278282	0.00332597199541661	0.0468492619813491	Serpinb1a	protein_coding
ENSMUSG00000039607	406.155957961286	-0.463180856564068	0.157771539740485	-2.93576938734288	0.00332721574679067	0.0468492619813491	Rbms3	protein_coding
ENSMUSG00000020869	4691.07908463336	-0.245536632595901	0.0836431500242336	-2.93552589213537	0.00332982820702145	0.0468492619813491	Lrrc59	protein_coding
ENSMUSG00000028937	1467.11519727355	-0.348161527633403	0.118654916668133	-2.93423599636567	0.00334369868634631	0.0470008136939894	Acot7	protein_coding
ENSMUSG00000026510	530.169543177326	-0.413807998249006	0.141113282390826	-2.93245250367664	0.00336296357727083	0.0472278412745062	Trp53bp2	protein_coding
ENSMUSG00000037706	4090.30154869058	-0.346004715062623	0.118080920125276	-2.93023389973192	0.00338706948982984	0.0475223709086486	Cd81	protein_coding
ENSMUSG00000037972	561.982231929441	-0.367185341537329	0.125340229857519	-2.92950908064176	0.00339497893338083	0.0475893211484168	Snn	protein_coding
ENSMUSG00000022018	94.4519032114291	-0.999796009089397	0.341346561672087	-2.92897635819706	0.00340080287815995	0.0476140219906873	Rgcc	protein_coding
ENSMUSG00000030284	420.715385862503	-0.505770904709973	0.172690326758931	-2.92877380107114	0.0034030197031651	0.0476140219906873	Creld1	protein_coding
ENSMUSG00000026172	329.967331420757	0.486771253412806	0.166331568260582	2.92651153658462	0.00342786792115911	0.0479174864149496	Bcs1l	protein_coding
ENSMUSG00000028645	2378.34093837514	-0.530311004516266	0.181261726938904	-2.9256645264944	0.00343721371043198	0.0479937852245719	Slc2a1	protein_coding
ENSMUSG00000063253	224.303595169241	0.57116588141824	0.195240774663292	2.92544363442145	0.003439654812363	0.0479937852245719	Scoc	protein_coding
ENSMUSG00000051579	2582.67443729136	0.284934482277409	0.097440502598649	2.92418937380727	0.00345354572524808	0.0481250219733754	Tceal8	protein_coding
ENSMUSG00000041203	2124.07400741604	0.286633081485189	0.0980345447412954	2.92379673146429	0.00345790471419989	0.0481250219733754	Trir	protein_coding
ENSMUSG00000004451	861.548921039303	-0.291477038879922	0.0996933509561886	-2.92373599727845	0.00345857941260494	0.0481250219733754	Ralb	protein_coding
ENSMUSG00000047747	825.87981550863	0.507934537412824	0.173937180071311	2.92021830642868	0.00349786262808379	0.0485854746586813	Rnf150	protein_coding
ENSMUSG00000038174	348.143513194959	0.472044241951099	0.161647960437838	2.92019918267155	0.00349807729460539	0.0485854746586813	Fam126b	protein_coding
ENSMUSG00000005198	7133.12405880681	-0.332853062707941	0.114048945332597	-2.91851065993861	0.00351707849709085	0.0488046931064748	Polr2a	protein_coding
ENSMUSG00000024805	536.628008004004	0.321405599033774	0.110161903052487	2.917574861435	0.00352764958083001	0.0488620206199711	Pcgf5	protein_coding
ENSMUSG00000021501	475.16482342994	-0.376778562227516	0.129141022527822	-2.91757456192004	0.00352765296887112	0.0488620206199711	Caml	protein_coding
ENSMUSG00000013236	6160.66505242593	-0.265439796837453	0.0909909353465403	-2.91721143239732	0.00353176278101836	0.0488743121347677	Ptprs	protein_coding
ENSMUSG00000041642	215.098737692073	-0.799284918496518	0.274128813353231	-2.91572749584186	0.00354860293140151	0.0490625894809177	Kif21b	protein_coding
ENSMUSG00000034807	2592.55292997089	0.277317735135972	0.0952054720179868	2.91283399218461	0.00358164952585692	0.0494743883048014	Colgalt1	protein_coding
ENSMUSG00000046561	462.706040980619	0.684504287322215	0.235130947362061	2.91116203546017	0.00360087225163013	0.049694658271587	Arsj	protein_coding
ENSMUSG00000090935	503.390395199853	0.442842658882065	0.152163148207779	2.91031477790774	0.00361064907438212	0.0497842859192305	Synj2bp	protein_coding
ENSMUSG00000069793	175.569436082414	0.527964170701986	0.181457739882825	2.90957096149723	0.00361925214606018	0.0498575815615756	Slfn9	protein_coding
ENSMUSG00000037669	787.874871955206	0.288297251737157	0.0991240916366148	2.90844785538156	0.00363227745900288	0.0499916081857502	Ldah	protein_coding
