# Supplementary material for: Dynamic m6A mRNA Methylation Reveals the Role of METTL3/14-m6A-MNK2-ERK Signaling Axis in Skeletal Muscle Differentiation and Regeneration
Source: Front Cell Dev Biol. 2021 Oct 1;9:744171. doi: 10.3389/fcell.2021.744171 (PMC8517268; doi:10.3389/fcell.2021.744171)
Supplement: Supplementary file 8 [file Table_6.XLS]

	ID	Description	GeneRatio	BgRatio	pvalue	p.adjust	qvalue	geneID	Count
mmu04510	mmu04510	Focal adhesion	52/621	200/6698	2.08816976450615e-12	4.15545783136725e-10	3.38503309193629e-10	Actn3/Tnc/Itga7/Pdgfrb/Pak3/Col1a1/Ccnd2/Vegfd/Jun/Fyn/Mylk2/Igf1/Lamb3/Pdgfc/Col5a3/Lama2/Col5a2/Col2a1/Src/Col6a2/Col4a5/Vav3/Fn1/Vegfa/Col6a1/Col4a1/Egfr/Pdgfd/Col4a2/Pdgfb/Bcar1/Lamc2/Pgf/Vasp/Zyx/Cav1/Mapk3/Myl12a/Lama4/Vegfc/Col1a2/Parvb/Itgb3/Pdgfa/Pip5k1c/Thbs3/Col4a6/Itga3/Grb2/Itga1/Lamc1/Thbs1	52
mmu05200	mmu05200	Pathways in cancer	69/621	326/6698	1.85177799536183e-11	1.84251910538502e-09	1.50091479624064e-09	Bmp4/Fgf10/Fgf7/Wnt4/Pdgfrb/Kitl/Mmp2/Fzd3/Fgfr2/Vegfd/Wnt10a/Jun/E2f2/Rxra/Igf1/Lamb3/Wnt7b/Lama2/Lef1/Rassf5/Trp53/Runx1/Jup/Col4a5/Tgfb3/Fn1/Vegfa/Fgf2/Hhip/Col4a1/Fgf11/Tgfbr2/Foxo1/Smad3/Egfr/Nfkb2/Dapk3/Col4a2/Pdgfb/Wnt10b/Lamc2/Pgf/Ar/Cebpa/Traf4/Traf1/Pias4/Mapk3/Fzd1/Lama4/Vegfc/Wnt6/Egln1/Ret/Ralb/Ptgs2/Pdgfa/Cks1b/Bcl2l1/Cdk4/Hsp90ab1/Rela/Slc2a1/Col4a6/Itga3/Brca2/Grb2/Lamc1/Casp3	69
mmu04512	mmu04512	ECM-receptor interaction	28/621	86/6698	1.26881061082785e-09	8.41644371849143e-08	6.85602926552594e-08	Tnc/Itga7/Col1a1/Lamb3/Col5a3/Lama2/Col5a2/Col2a1/Col6a2/Col4a5/Fn1/Cd44/Col6a1/Col4a1/Col4a2/Lamc2/Sv2b/Lama4/Col1a2/Itgb3/Sdc2/Thbs3/Col4a6/Sdc3/Itga3/Itga1/Lamc1/Thbs1	28
mmu04360	mmu04360	Axon guidance	30/621	132/6698	2.50160801272648e-06	9.9665998931838e-05	8.11878541946736e-05	Ablim1/Cxcl12/Pak3/Sema6a/L1cam/Ephb3/Unc5c/Sema3f/Slit2/Fyn/Sema4c/Robo1/Nfat5/Ephb2/Sema3a/Ntn1/Ephb6/Limk1/Cfl1/Sema3b/Sema6c/Robo2/Nck2/Ppp3ca/Sema4f/Epha4/Mapk3/Plxna3/Sema3c/Plxna4	30
mmu05222	mmu05222	Small cell lung cancer	23/621	87/6698	2.50417082743311e-06	9.9665998931838e-05	8.11878541946736e-05	E2f2/Rxra/Lamb3/Lama2/Trp53/Col4a5/Fn1/Col4a1/Col4a2/Lamc2/Traf4/Traf1/Pias4/Lama4/Ptgs2/Cks1b/Bcl2l1/Cdk4/Rela/Col4a6/Itga3/Apaf1/Lamc1	23
mmu05146	mmu05146	Amoebiasis	26/621	116/6698	1.52323150994736e-05	0.000505205117465874	0.000411539741284023	Actn3/Col1a1/Hspb1/Lamb3/Serpinb1a/Prkaca/Col5a3/Lama2/Col5a2/Col2a1/Col4a5/Tgfb3/Fn1/Serpinb9/Col4a1/Itgb2l/Col4a2/Lamc2/Prkx/Lama4/Col1a2/Plcb4/Rela/Col4a6/Lamc1/Casp3	26
mmu04010	mmu04010	MAPK signaling pathway	46/621	269/6698	2.63025228101759e-05	0.000747743148460715	0.000609111054551442	Fgf10/Fgf7/Pdgfrb/Hspb1/Cacng1/Bdnf/Fgfr2/Jun/Gadd45a/Prkaca/Cacna1a/Trp53/Rras/Tgfb3/Rps6ka2/Dusp3/Fgf2/Cacnb2/Rras2/Fgf11/Tgfbr2/Dusp22/Egfr/Dusp14/Jund/Nfkb2/Pdgfb/Arrb1/Dusp10/Dusp2/Dusp5/Tnfrsf1a/Ppp3ca/Mknk2/Mapk3/Cacnb1/Prkx/Nlk/Ppp5c/Pdgfa/Dusp16/Rela/Pla2g6/Grb2/Map4k4/Casp3	46
mmu04810	mmu04810	Regulation of actin cytoskeleton	38/621	218/6698	8.74140573563397e-05	0.00217442467673895	0.00177128484643109	Fgf10/Actn3/Fgf7/Itga7/Pdgfrb/Pak3/Fgfr2/Enah/Tmsb4x/Mylk2/Pdgfc/Tiam1/Pfn2/Rras/Vav3/Fn1/Nckap1l/Fgf2/Limk1/Rras2/Fgf11/Cfl1/Egfr/Itgb2l/Pdgfd/Pdgfb/Bcar1/Msn/Mapk3/Myl12a/Cyfip2/Itgb3/Pdgfa/Pip5k1c/Fgd3/Itga3/Pip5k1a/Itga1	38
mmu04540	mmu04540	Gap junction	20/621	88/6698	0.000118398668240475	0.00261792610887273	0.00213256080807406	Pdgfrb/Tuba1a/Prkaca/Pdgfc/Tubb2b/Tuba4a/Adcy3/Tubb3/Src/Egfr/Pdgfd/Pdgfb/Adcy6/Itpr2/Tuba1c/Mapk3/Prkx/Plcb4/Pdgfa/Grb2	20
mmu04310	mmu04310	Wnt signaling pathway	29/621	154/6698	0.00015204961385029	0.00302578731562077	0.00246480426662575	Wnt4/Ccnd2/Prickle1/Fzd3/Wnt10a/Jun/Nkd2/Csnk1e/Prkaca/Wnt7b/Nfat5/Lef1/Trp53/Prickle2/Daam2/Csnk2b/Daam1/Smad3/Wnt10b/Sfrp1/Ppp3ca/Prkx/Fzd1/Nlk/Wnt6/Ctnnbip1/Plcb4/Vangl2/Csnk2a1	29
mmu04340	mmu04340	Hedgehog signaling pathway	14/621	54/6698	0.000291830309972712	0.00527947560768816	0.00430065719959786	Bmp4/Wnt4/Lrp2/Wnt10a/Csnk1e/Prkaca/Wnt7b/Hhip/Bmp7/Wnt10b/Prkx/Wnt6/Gas1/Csnk1g2	14
mmu05219	mmu05219	Bladder cancer	12/621	43/6698	0.000376562487207269	0.00583942623905876	0.00475679259886299	Mmp2/Vegfd/E2f2/Trp53/Vegfa/Egfr/Dapk3/Pgf/Mapk3/Vegfc/Cdk4/Thbs1	12
mmu04520	mmu04520	Adherens junction	17/621	75/6698	0.000391377231364434	0.00583942623905876	0.00475679259886299	Ptprf/Actn3/Fyn/Nectin1/Lef1/Src/Afdn/Csnk2b/Tgfbr2/Smad3/Egfr/Farp2/Mapk3/Sorbs1/Ptpn6/Nlk/Csnk2a1	17
mmu05414	mmu05414	Dilated cardiomyopathy	19/621	89/6698	0.00041081390626544	0.00583942623905876	0.00475679259886299	Itga7/Des/Cacng1/Igf1/Prkaca/Lama2/Adcy3/Ttn/Tgfb3/Cacnb2/Sgcd/Adcy6/Cacnb1/Prkx/Sgca/Itgb3/Tnnt2/Itga3/Itga1	19
mmu05212	mmu05212	Pancreatic cancer	16/621	71/6698	0.0006171669190875	0.0081877477932275	0.00666973372206842	Vegfd/E2f2/Trp53/Tgfb3/Vegfa/Tgfbr2/Smad3/Egfr/Pgf/Mapk3/Vegfc/Ralb/Bcl2l1/Cdk4/Rela/Brca2	16
mmu05215	mmu05215	Prostate cancer	18/621	90/6698	0.00129756754060106	0.0161384962862257	0.0131464079771423	Pdgfrb/Fgfr2/E2f2/Igf1/Pdgfc/Lef1/Trp53/Creb5/Foxo1/Egfr/Pdgfd/Pdgfb/Ar/Mapk3/Pdgfa/Hsp90ab1/Rela/Grb2	18
mmu04666	mmu04666	Fc gamma R-mediated phagocytosis	18/621	92/6698	0.00168703031060387	0.0197481783417747	0.0160868524973991	Syk/Dnm3/Asap1/Marcks/Vav3/Marcksl1/Dnm1/Limk1/Cfl1/Vasp/Mapk3/Plpp2/Asap2/Pip5k1c/Plpp3/Pla2g6/Arf6/Pip5k1a	18
mmu04974	mmu04974	Protein digestion and absorption	16/621	78/6698	0.00179759561306635	0.019873418166678	0.0161888727726443	Col1a1/Col5a3/Atp1a3/Col5a2/Col2a1/Col6a2/Col4a5/Col6a1/Col4a1/Col12a1/Col4a2/Atp1b1/Col18a1/Col1a2/Slc3a2/Col4a6	16
mmu04060	mmu04060	Cytokine-cytokine receptor interaction	37/621	246/6698	0.00199170092678124	0.0199474616778529	0.0162491885659315	Cxcl12/Pdgfrb/Ackr3/Kitl/Csf1/Cxcl5/Vegfd/Osmr/Il2rg/Pdgfc/Bmpr1b/Tnfsf15/Tgfb3/Vegfa/Cd40/Il18/Bmp7/Tgfbr2/Ghr/Egfr/Pdgfd/Pdgfb/Il11ra1/Il15/Tnfrsf1b/Csf2rb/Inhbb/Tnfsf12/Tnfrsf1a/Tnfrsf25/Tnfsf9/Vegfc/Cx3cl1/Tnfrsf9/Tnfrsf21/Pdgfa/Cxcl1	37
mmu05211	mmu05211	Renal cell carcinoma	15/621	72/6698	0.00210500851876839	0.0199474616778529	0.0162491885659315	Pak3/Vegfd/Jun/Tgfb3/Vegfa/Pdgfb/Pgf/Mapk3/Gab1/Vegfc/Egln1/Pdgfa/Slc2a1/Ets1/Grb2	15
mmu05218	mmu05218	Melanoma	15/621	72/6698	0.00210500851876839	0.0199474616778529	0.0162491885659315	Fgf10/Fgf7/Pdgfrb/E2f2/Igf1/Pdgfc/Trp53/Fgf2/Fgf11/Egfr/Pdgfd/Pdgfb/Mapk3/Pdgfa/Cdk4	15
mmu04144	mmu04144	Endocytosis	34/621	223/6698	0.00237880811656719	0.0215174006907668	0.0175280598062845	Fgfr2/Dab2/Agap1/Il2rg/Smad6/Src/Dnm3/Asap1/Arap2/Tgfb3/Dnm1/Sh3gl3/Tgfbr2/Psd/Smad3/Egfr/Arrb1/Psd3/Ehd3/Cav1/Erbb3/Grk5/Wwp1/Agap3/Asap2/Ret/Hgs/Pip5k1c/Tsg101/Sh3glb1/H2-T22/H2-T9/Arf6/Pip5k1a	34
mmu00532	mmu00532	Glycosaminoglycan biosynthesis - chondroitin sulfate / dermatan sulfate	7/621	22/6698	0.00280929210089524	0.0243064838294849	0.0198000450131747	Chst7/Ust/Dse/Chst3/Chst11/Chsy1/Chst12	7
mmu05410	mmu05410	Hypertrophic cardiomyopathy (HCM)	16/621	83/6698	0.00349475802251119	0.0289773686033219	0.0236049445380142	Itga7/Des/Cacng1/Igf1/Lama2/Ttn/Tgfb3/Cacnb2/Sgcd/Prkaa2/Cacnb1/Sgca/Itgb3/Tnnt2/Itga3/Itga1	16
mmu04115	mmu04115	p53 signaling pathway	14/621	70/6698	0.00433423416024634	0.0324551888056214	0.0264379744832886	Igfbp3/Ccnd2/Cd82/Igf1/Gadd45a/Pmaip1/Trp53/Atr/Sesn1/Bbc3/Cdk4/Apaf1/Thbs1/Casp3	14
mmu00360	mmu00360	Phenylalanine metabolism	6/621	18/6698	0.00435210107124228	0.0324551888056214	0.0264379744832886	Aoc3/Aldh1a3/Maoa/Mif/Got1/Got2	6
mmu00071	mmu00071	Fatty acid degradation	11/621	49/6698	0.00440346782789839	0.0324551888056214	0.0264379744832886	Cpt1c/Acadsb/Acsl1/Gcdh/Acsl4/Acsl6/Aldh7a1/Acat1/Cpt1a/Hadha/Adh7	11
mmu03050	mmu03050	Proteasome	10/621	45/6698	0.00701446212779315	0.0497049528796325	0.0404896204361989	Psmd8/Psmb6/Psmb3/Psmd4/Psme3/Psmb5/Psmd11/Psmc4/Psma7/Psmc5	10
mmu05412	mmu05412	Arrhythmogenic right ventricular cardiomyopathy (ARVC)	14/621	74/6698	0.00724343534426805	0.0497049528796325	0.0404896204361989	Actn3/Itga7/Des/Cacng1/Lama2/Lef1/Jup/Cacnb2/Sgcd/Cacnb1/Sgca/Itgb3/Itga3/Itga1	14
mmu04920	mmu04920	Adipocytokine signaling pathway	13/621	68/6698	0.0086824531535317	0.057593605918427	0.0469157117769783	Jak2/Rxra/Cpt1c/Acsl1/Acsl4/Acsl6/Prkaa2/Tnfrsf1b/Cpt1a/Tnfrsf1a/Rela/Slc2a1/Camkk2	13
mmu04350	mmu04350	TGF-beta signaling pathway	15/621	85/6698	0.0106257423451864	0.0676264597931874	0.0550884676442786	Bmp4/Fst/Smad6/Bmpr1b/Tgfb3/Bmp7/Tgfbr2/Smad3/Inhbb/Mapk3/Rbl2/Smad1/Chrd/Thbs3/Thbs1	15
mmu05217	mmu05217	Basal cell carcinoma	11/621	55/6698	0.0108746065999095	0.0676264597931874	0.0550884676442786	Bmp4/Wnt4/Fzd3/Wnt10a/Wnt7b/Lef1/Trp53/Hhip/Wnt10b/Fzd1/Wnt6	11
mmu04320	mmu04320	Dorso-ventral axis formation	6/621	22/6698	0.0127059429556545	0.0766206863083406	0.0624151583786535	Cpeb1/Notch3/Egfr/Mapk3/Ets1/Grb2	6
mmu00350	mmu00350	Tyrosine metabolism	8/621	37/6698	0.0179379387166863	0.104989700135899	0.0855245375346654	Aoc3/Aldh1a3/Maoa/Mif/Got1/Got2/Gstz1/Adh7	8
mmu04150	mmu04150	mTOR signaling pathway	10/621	53/6698	0.0219368360398986	0.123059199041889	0.100243938918016	Vegfd/Igf1/Ddit4/Rps6ka2/Vegfa/Prkaa2/Pgf/Eif4ebp1/Mapk3/Vegfc	10
mmu04916	mmu04916	Melanogenesis	16/621	101/6698	0.0227405879787924	0.123059199041889	0.100243938918016	Wnt4/Kitl/Fzd3/Wnt10a/Prkaca/Wnt7b/Lef1/Adcy3/Wnt10b/Adcy6/Mapk3/Prkx/Fzd1/Wnt6/Plcb4/Gnao1	16
mmu04380	mmu04380	Osteoclast differentiation	18/621	118/6698	0.0233044846259371	0.123059199041889	0.100243938918016	Csf1/Jun/Fyn/Sirpa/Cyld/Syk/Tgfbr2/Jund/Nfkb2/Blnk/Tnfrsf1a/Ppp3ca/Junb/Mapk3/Itgb3/Rela/Grb2/Sqstm1	18
mmu05323	mmu05323	Rheumatoid arthritis	14/621	85/6698	0.0234987415255869	0.123059199041889	0.100243938918016	Cxcl12/Csf1/Cxcl5/Jun/Tgfb3/Vegfa/Il18/Itgb2l/Ctsl/Pgf/Il15/Atp6v0e/Tek/Atp6v1c2	14
mmu05144	mmu05144	Malaria	9/621	47/6698	0.0265121231887385	0.135279808065614	0.110198838625256	Tgfb3/Cd40/Il18/Itgb2l/Vcam1/Sdc2/Thbs3/Sdc3/Thbs1	9
mmu05014	mmu05014	Amyotrophic lateral sclerosis (ALS)	10/621	56/6698	0.0312115190267321	0.155277307157992	0.126488787634651	Nefl/Nefm/Trp53/Tnfrsf1b/Tnfrsf1a/Ppp3ca/Als2/Bcl2l1/Apaf1/Casp3	10
mmu04912	mmu04912	GnRH signaling pathway	15/621	99/6698	0.0382690386714804	0.185744846234746	0.151307624015609	Mmp2/Ptk2b/Jun/Prkaca/Adcy3/Src/Egfr/Adcy6/Itpr2/Mapk3/Prkx/Plcb4/Pla2g6/Mmp14/Grb2	15
mmu04145	mmu04145	Phagosome	24/621	179/6698	0.0407920770317104	0.193276745935961	0.157443104332917	Colec12/Dync1i1/Mrc2/C1ra/Tuba1a/Tubb2b/Tuba4a/Tubb3/Calr/Itgb2l/Dync2h1/Ctsl/Atp6v0e/Tuba1c/Msr1/Tap2/Itgb3/Atp6v1c2/Hgs/H2-T22/H2-T9/Thbs3/Dync1li2/Thbs1	24
mmu00603	mmu00603	Glycosphingolipid biosynthesis - globo series	4/621	15/6698	0.0436895510932022	0.202191178315052	0.164704794818926	St3gal1/B3galnt1/Fut9/Hexa	4
mmu04962	mmu04962	Vasopressin-regulated water reabsorption	8/621	44/6698	0.0465918178527268	0.210722085288469	0.171654065773204	Dync1i1/Prkaca/Adcy3/Creb5/Dync2h1/Adcy6/Prkx/Dync1li2	8
mmu04970	mmu04970	Salivary secretion	12/621	77/6698	0.0498573407588202	0.220480240244561	0.179603052090253	Prkaca/Adra1d/Atp1a3/Adcy3/Aqp5/Cst3/Atp1b1/Adcy6/Itpr2/Prkx/Plcb4/Atp2b4	12
mmu00310	mmu00310	Lysine degradation	8/621	45/6698	0.0522687829884988	0.22611930031981	0.184196626549858	Gcdh/Aldh7a1/Acat1/Hadha/Suv39h1/Dot1l/Nsd2/Colgalt1	8
mmu04971	mmu04971	Gastric acid secretion	11/621	73/6698	0.0717712287908537	0.303882436795317	0.247542424049081	Kcnj2/Mylk2/Prkaca/Atp1a3/Adcy3/Kcnj16/Atp1b1/Adcy6/Itpr2/Prkx/Plcb4	11
mmu05220	mmu05220	Chronic myeloid leukemia	11/621	74/6698	0.0776170798376159	0.321787476826783	0.262127857346334	E2f2/Trp53/Runx1/Tgfb3/Tgfbr2/Smad3/Mapk3/Bcl2l1/Cdk4/Rela/Grb2	11
mmu05214	mmu05214	Glioma	10/621	66/6698	0.0811031751318096	0.325723532943543	0.265334165952423	Pdgfrb/E2f2/Igf1/Trp53/Egfr/Pdgfb/Mapk3/Pdgfa/Cdk4/Grb2	10
mmu05145	mmu05145	Toxoplasmosis	17/621	128/6698	0.0818400836541565	0.325723532943543	0.265334165952423	Alox5/Jak2/Lamb3/Lama2/Pdk1/Tgfb3/Cd40/Lamc2/Tnfrsf1a/Mapk3/Lama4/Bcl2l1/Gnao1/Rela/Pla2g6/Lamc1/Casp3	17
mmu00260	mmu00260	Glycine, serine and threonine metabolism	6/621	34/6698	0.0893928776271674	0.348807502898163	0.284138352003793	Sardh/Aoc3/Shmt2/Maoa/Aldh7a1/Cbs	6
mmu05020	mmu05020	Prion diseases	6/621	35/6698	0.0998874844187194	0.382261719217792	0.311390133613012	Fyn/Prkaca/Mapk3/Prkx/Ncam1/Lamc1	6
mmu04012	mmu04012	ErbB signaling pathway	12/621	87/6698	0.10469051868466	0.388996772499114	0.316876503384626	Pak3/Ereg/Jun/Nrg1/Src/Egfr/Eif4ebp1/Nck2/Erbb3/Mapk3/Gab1/Grb2	12
mmu04062	mmu04062	Chemokine signaling pathway	23/621	189/6698	0.105556913140463	0.388996772499114	0.316876503384626	Cxcl12/Ptk2b/Cxcl5/Jak2/Prkaca/Adcy3/Tiam1/Vav3/Gng11/Bcar1/Arrb1/Jak3/Adcy6/Grk5/Mapk3/Prkx/Elmo1/Gng2/Cx3cl1/Plcb4/Cxcl1/Rela/Grb2	23
mmu04914	mmu04914	Progesterone-mediated oocyte maturation	12/621	88/6698	0.111606791382437	0.403813663365544	0.328946332495603	Cpeb1/Pde3a/Igf1/Prkaca/Adcy3/Rps6ka2/Adcy6/Anapc10/Mapk3/Prkx/Hsp90ab1/Fzr1	12
mmu04976	mmu04976	Bile secretion	10/621	71/6698	0.118104715737706	0.419693543425062	0.341882071872306	Ephx1/Rxra/Slc4a4/Prkaca/Atp1a3/Adcy3/Atp1b1/Adcy6/Prkx/Slc2a1	10
mmu00330	mmu00330	Arginine and proline metabolism	8/621	54/6698	0.122838200695885	0.424729341020602	0.345984229130773	P4ha3/Azin2/Maoa/Aldh7a1/Got1/Got2/Ckb/Prodh	8
mmu00531	mmu00531	Glycosaminoglycan degradation	4/621	21/6698	0.123790461201984	0.424729341020602	0.345984229130773	Naglu/Hpse/Arsb/Hexa	4
mmu05223	mmu05223	Non-small cell lung cancer	8/621	55/6698	0.132810606641833	0.447784177926553	0.364764683420731	E2f2/Rxra/Rassf5/Trp53/Egfr/Mapk3/Cdk4/Grb2	8
mmu00051	mmu00051	Fructose and mannose metabolism	6/621	38/6698	0.135010304902478	0.447784177926553	0.364764683420731	Sord/Mtmr1/Pfkfb2/Hk1/Khk/Tigar	6
mmu05216	mmu05216	Thyroid cancer	5/621	30/6698	0.139520591034178	0.448486062401198	0.365336438031127	Rxra/Lef1/Trp53/Mapk3/Ret	5
mmu04710	mmu04710	Circadian rhythm	4/621	22/6698	0.140838578299247	0.448486062401198	0.365336438031127	Csnk1e/Per2/Rorb/Clock	4
mmu04670	mmu04670	Leukocyte transendothelial migration	15/621	120/6698	0.142568649572078	0.448486062401198	0.365336438031127	Actn3/Cxcl12/Mmp2/Ptk2b/Rassf5/Rapgef3/Vav3/Afdn/Itgb2l/Bcar1/Vasp/Vcam1/Msn/Myl12a/Jam2	15
mmu05140	mmu05140	Leishmaniasis	9/621	65/6698	0.144236723586315	0.448486062401198	0.365336438031127	Jak2/Jun/Tgfb3/Marcksl1/Itgb2l/Mapk3/Ptpn6/Ptgs2/Rela	9
mmu05221	mmu05221	Acute myeloid leukemia	8/621	57/6698	0.153942905708331	0.464846155723327	0.378663358801335	Lef1/Runx1/Jup/Cebpa/Eif4ebp1/Mapk3/Rela/Grb2	8
mmu00533	mmu00533	Glycosaminoglycan biosynthesis - keratan sulfate	3/621	15/6698	0.156505992127954	0.464846155723327	0.378663358801335	St3gal1/Chst1/Chst2	3
mmu00604	mmu00604	Glycosphingolipid biosynthesis - ganglio series	3/621	15/6698	0.156505992127954	0.464846155723327	0.378663358801335	St3gal1/B4galnt1/Hexa	3
mmu04662	mmu04662	B cell receptor signaling pathway	10/621	76/6698	0.163023387316233	0.477083148175447	0.388631604438079	Jun/Nfat5/Syk/Vav3/Blnk/Ppp3ca/Mapk3/Ptpn6/Rela/Grb2	10
mmu04210	mmu04210	Apoptosis	11/621	86/6698	0.170169779833705	0.490779509955177	0.399788651325561	Prkaca/Trp53/Prkar2b/Csf2rb/Tnfrsf1a/Ppp3ca/Prkx/Bcl2l1/Rela/Apaf1/Casp3	11
mmu00640	mmu00640	Propanoate metabolism	5/621	33/6698	0.186229476658306	0.527838909671915	0.429977212850965	Aldh6a1/Acss2/Aldh7a1/Acat1/Hadha	5
mmu04330	mmu04330	Notch signaling pathway	7/621	51/6698	0.189770833602225	0.527838909671915	0.429977212850965	Dtx4/Jag2/Maml2/Hes1/Notch3/Adam17/Jag1	7
mmu01040	mmu01040	Biosynthesis of unsaturated fatty acids	4/621	25/6698	0.196846677170416	0.527838909671915	0.429977212850965	Hadha/Fads2/Tecr/Acot7	4
mmu04530	mmu04530	Tight junction	16/621	137/6698	0.198883681170672	0.527838909671915	0.429977212850965	Actn3/Igsf5/Src/Epb41/Rras/Rab3b/Afdn/Rras2/Csnk2b/Tjp2/Cask/Myl12a/Csnk2a1/Cdk4/Ybx3/Jam2	16
mmu04910	mmu04910	Insulin signaling pathway	16/621	137/6698	0.198883681170672	0.527838909671915	0.429977212850965	Ptprf/Phkb/Pde3a/Prkaca/Socs2/Foxo1/Prkar2b/Prkaa2/Eif4ebp1/Mknk2/Mapk3/Prkx/Sorbs1/Trip10/Hk1/Grb2	16
mmu05340	mmu05340	Primary immunodeficiency	5/621	34/6698	0.202925442008502	0.527838909671915	0.429977212850965	Il2rg/Cd40/Blnk/Jak3/Tap2	5
mmu00564	mmu00564	Glycerophospholipid metabolism	10/621	80/6698	0.204106045740855	0.527838909671915	0.429977212850965	Pcyt1b/Lpcat1/Chka/Agpat1/Dgka/Plpp2/Gnpat/Plpp3/Gpd1l/Pla2g6	10
mmu00514	mmu00514	Other types of O-glycan biosynthesis	6/621	43/6698	0.204239176104208	0.527838909671915	0.429977212850965	B3glct/Chst10/Colgalt1/St6gal1/Fut9/Pofut1	6
mmu03320	mmu03320	PPAR signaling pathway	10/621	81/6698	0.215010618095897	0.539408555876607	0.439401838693454	Rxra/Pltp/Cpt1c/Acsl1/Acsl4/Acsl6/Fabp5/Cpt1a/Fads2/Sorbs1	10
mmu00340	mmu00340	Histidine metabolism	4/621	26/6698	0.216847660653912	0.539408555876607	0.439401838693454	Aspa/Aldh1a3/Maoa/Aldh7a1	4
mmu00760	mmu00760	Nicotinate and nicotinamide metabolism	4/621	26/6698	0.216847660653912	0.539408555876607	0.439401838693454	Nt5c2/Enpp1/Nt5e/Nampt	4
mmu04730	mmu04730	Long-term depression	9/621	72/6698	0.220483127107503	0.541680769066581	0.441252781995522	Igf1/Cacna1a/Ryr1/Crhr1/Itpr2/Mapk3/Plcb4/Gnao1/Pla2g6	9
mmu00380	mmu00380	Tryptophan metabolism	6/621	45/6698	0.234957746348818	0.553516034124304	0.450893780773038	Gcdh/Maoa/Cyp1b1/Aldh7a1/Acat1/Hadha	6
mmu04975	mmu04975	Fat digestion and absorption	6/621	45/6698	0.234957746348818	0.553516034124304	0.450893780773038	Apob/Got2/Agpat1/Plpp2/Plpp3/Pla2g6	6
mmu00920	mmu00920	Sulfur metabolism	2/621	10/6698	0.235769214305696	0.553516034124304	0.450893780773038	Chst11/Chst12	2
mmu04660	mmu04660	T cell receptor signaling pathway	13/621	112/6698	0.236426446736512	0.553516034124304	0.450893780773038	Pak3/Jun/Fyn/Nfat5/Pdk1/Vav3/Nck2/Ppp3ca/Mapk3/Ptpn6/Cdk4/Rela/Grb2	13
mmu05210	mmu05210	Colorectal cancer	8/621	65/6698	0.252100935889587	0.58334984002358	0.475196378543408	Jun/Lef1/Trp53/Tgfb3/Tgfbr2/Smad3/Mapk3/Casp3	8
mmu04114	mmu04114	Oocyte meiosis	13/621	114/6698	0.256324857693064	0.585422670087271	0.476884904487912	Cpeb1/Igf1/Ywhaz/Prkaca/Adcy3/Rps6ka2/Ar/Adcy6/Anapc10/Itpr2/Ppp3ca/Mapk3/Prkx	13
mmu04514	mmu04514	Cell adhesion molecules (CAMs)	17/621	154/6698	0.258880376722009	0.585422670087271	0.476884904487912	Cd34/Ptprf/Cdh15/L1cam/Nectin1/Cd40/Spn/Itgb2l/Nlgn2/Vcam1/Ncam1/Cd276/H2-T22/H2-T9/Sdc2/Sdc3/Jam2	17
mmu00072	mmu00072	Synthesis and degradation of ketone bodies	2/621	11/6698	0.271602276610412	0.607290483656989	0.494698410384429	Oxct1/Acat1	2
mmu04964	mmu04964	Proximal tubule bicarbonate reclamation	3/621	20/6698	0.281668793876631	0.618061788254326	0.503472707702546	Slc4a4/Atp1a3/Atp1b1	3
mmu00980	mmu00980	Metabolism of xenobiotics by cytochrome P450	9/621	77/6698	0.282631270005747	0.618061788254326	0.503472707702546	Ephx1/Gsta2/Aldh1a3/Cyp1b1/Gsta4/Gstz1/Gstm1/Mgst1/Adh7	9
mmu04621	mmu04621	NOD-like receptor signaling pathway	7/621	58/6698	0.289370466488532	0.621050222867477	0.505907084483424	Nod1/Tnfaip3/Il18/Mapk3/Cxcl1/Hsp90ab1/Rela	7
mmu04020	mmu04020	Calcium signaling pathway	19/621	178/6698	0.292068279990248	0.621050222867477	0.505907084483424	Pdgfrb/Ptk2b/P2rx7/Phkb/Mylk2/Prkaca/Adra1d/Adcy3/Cacna1a/Ryr1/Egfr/Ptgfr/Itpr2/Erbb3/Ppp3ca/Prkx/Plcd1/Plcb4/Atp2b4	19
mmu00230	mmu00230	Purine metabolism	18/621	168/6698	0.293360406781622	0.621050222867477	0.505907084483424	Npr2/Entpd5/Pde3a/Adcy3/Ak2/Xdh/Aprt/Nt5c2/Adk/Pde5a/Enpp1/Polr2f/Adcy6/Nt5e/Nudt9/Pde4a/Ak5/Polr1e	18
mmu04720	mmu04720	Long-term potentiation	8/621	69/6698	0.307260778747798	0.643630473376967	0.524300941021174	Prkaca/Rapgef3/Rps6ka2/Itpr2/Ppp3ca/Mapk3/Prkx/Plcb4	8
mmu00600	mmu00600	Sphingolipid metabolism	5/621	41/6698	0.330135585031289	0.674933040805206	0.549799990923045	Sgpp1/Ugcg/Sgpl1/Plpp2/Plpp3	5
mmu00280	mmu00280	Valine, leucine and isoleucine degradation	6/621	51/6698	0.333749180242052	0.674933040805206	0.549799990923045	Acadsb/Oxct1/Aldh6a1/Aldh7a1/Acat1/Hadha	6
mmu04260	mmu04260	Cardiac muscle contraction	9/621	81/6698	0.335401907736309	0.674933040805206	0.549799990923045	Cacng1/Atp1a3/Cacnb2/Cyc1/Atp1b1/Cacnb1/Cox8a/Uqcr11/Tnnt2	9
mmu05100	mmu05100	Bacterial invasion of epithelial cells	8/621	71/6698	0.335770708742288	0.674933040805206	0.549799990923045	Src/Dnm3/Fn1/Dnm1/Bcar1/Cav1/Elmo1/Gab1	8
mmu00740	mmu00740	Riboflavin metabolism	2/621	13/6698	0.342776793524406	0.679206028878515	0.553280764069248	Enpp1/Acpp	2
mmu05143	mmu05143	African trypanosomiasis	4/621	32/6698	0.344722657873015	0.679206028878515	0.553280764069248	Il18/Vcam1/Lama4/Plcb4	4
mmu05416	mmu05416	Viral myocarditis	10/621	93/6698	0.359957252296571	0.68686715191292	0.559521509624912	Fyn/Lama2/Cd40/Sgcd/Itgb2l/Cav1/Sgca/H2-T22/H2-T9/Casp3	10
mmu00410	mmu00410	beta-Alanine metabolism	3/621	23/6698	0.36071570681968	0.68686715191292	0.559521509624912	Aoc3/Aldh7a1/Hadha	3
mmu00910	mmu00910	Nitrogen metabolism	3/621	23/6698	0.36071570681968	0.68686715191292	0.559521509624912	Car5b/Car8/Car13	3
mmu04640	mmu04640	Hematopoietic cell lineage	9/621	83/6698	0.362417341461591	0.68686715191292	0.559521509624912	Cd34/Kitl/Csf1/Cd24a/Cd44/Il11ra1/Itgb3/Itga3/Itga1	9
mmu00250	mmu00250	Alanine, aspartate and glutamate metabolism	4/621	33/6698	0.366583786316423	0.688209183744983	0.560614727832464	Aspa/Got1/Got2/Gpt2	4
mmu04142	mmu04142	Lysosome	13/621	125/6698	0.37418633508319	0.689472969273656	0.561644206655081	Igf2r/Gm2a/Naglu/Gga2/Dnase2a/Ctsd/Cd63/Ctsl/Lipa/Ppt2/Arsb/Gaa/Hexa	13
mmu04650	mmu04650	Natural killer cell mediated cytotoxicity	13/621	125/6698	0.37418633508319	0.689472969273656	0.561644206655081	Ptk2b/Fyn/Nfat5/Syk/Vav3/Sh3bp2/Itgb2l/Ppp3ca/Mapk3/Ptpn6/Sh2d1b1/Grb2/Casp3	13
mmu00480	mmu00480	Glutathione metabolism	6/621	54/6698	0.38504604454564	0.700640485859103	0.570741257986257	Gsta2/Gsta4/Gstz1/Gpx8/Gstm1/Mgst1	6
mmu04960	mmu04960	Aldosterone-regulated sodium reabsorption	5/621	44/6698	0.387288710776388	0.700640485859103	0.570741257986257	Igf1/Atp1a3/Sgk1/Atp1b1/Mapk3	5
mmu04110	mmu04110	Cell cycle	13/621	128/6698	0.407764431363742	0.718484685142455	0.585277130451933	Ccnd2/E2f2/Gadd45a/Ywhaz/Trp53/Tgfb3/Orc6/Smad3/Atr/Anapc10/Rbl2/Cdk4/Fzr1	13
mmu04370	mmu04370	VEGF signaling pathway	8/621	76/6698	0.408366068436868	0.718484685142455	0.585277130451933	Hspb1/Nfat5/Src/Vegfa/Ppp3ca/Mapk3/Ptgs2/Pla2g6	8
mmu04610	mmu04610	Complement and coagulation cascades	8/621	76/6698	0.408366068436868	0.718484685142455	0.585277130451933	Masp1/F3/C1ra/Plau/Cfh/Pros1/C1s1/Serpind1	8
mmu00770	mmu00770	Pantothenate and CoA biosynthesis	2/621	15/6698	0.411594241739899	0.718484685142455	0.585277130451933	Enpp1/Pank1	2
mmu00565	mmu00565	Ether lipid metabolism	4/621	36/6698	0.431675247090979	0.745608018692277	0.607371779310292	Lpcat1/Plpp2/Plpp3/Pla2g6	4
mmu00562	mmu00562	Inositol phosphate metabolism	6/621	57/6698	0.436355166694734	0.745608018692277	0.607371779310292	Aldh6a1/Pi4ka/Plcd1/Plcb4/Pip5k1c/Pip5k1a	6
mmu00601	mmu00601	Glycosphingolipid biosynthesis - lacto and neolacto series	3/621	26/6698	0.4383725537035	0.745608018692277	0.607371779310292	B3gnt5/Fut9/St3gal4	3
mmu04630	mmu04630	Jak-STAT signaling pathway	15/621	153/6698	0.450203753384874	0.757041554259727	0.61668552952128	Ccnd2/Jak2/Osmr/Il2rg/Socs2/Spry2/Ghr/Il11ra1/Il15/Jak3/Csf2rb/Pias4/Ptpn6/Bcl2l1/Grb2	15
mmu04722	mmu04722	Neurotrophin signaling pathway	13/621	132/6698	0.452703240989485	0.757041554259727	0.61668552952128	Bdnf/Jun/Ywhaz/Pdk1/Trp53/Rps6ka2/Ntrk3/Mapk3/Gab1/Sh2b1/Rela/Bex3/Grb2	13
mmu05142	mmu05142	Chagas disease (American trypanosomiasis)	10/621	101/6698	0.463010383769662	0.762282324038142	0.620954656978968	Jun/Calr/Tgfb3/Tgfbr2/Smad3/Tnfrsf1a/Mapk3/Plcb4/Gnao1/Rela	10
mmu03440	mmu03440	Homologous recombination	3/621	27/6698	0.46349829753073	0.762282324038142	0.620954656978968	Nbn/Brca2/Rpa1	3
mmu00511	mmu00511	Other glycan degradation	2/621	17/6698	0.476663072818787	0.769307932134852	0.626677712503397	Man2b2/Hexa	2
mmu05016	mmu05016	Huntington's disease	19/621	199/6698	0.482349690935779	0.769307932134852	0.626677712503397	Bdnf/Trp53/Creb5/Cyc1/Ndufs7/Ndufa12/Atp5d/Polr2f/Ndufb7/Tbpl1/Cox8a/Plcb4/Uqcr11/Bbc3/Atp5b/Ndufc2/Ndufa11/Apaf1/Casp3	19
mmu00052	mmu00052	Galactose metabolism	3/621	28/6698	0.488120245900857	0.769307932134852	0.626677712503397	Mgam/Gaa/Hk1	3
mmu00512	mmu00512	Mucin type O-Glycan biosynthesis	3/621	28/6698	0.488120245900857	0.769307932134852	0.626677712503397	St3gal1/Galnt18/Galnt10	3
mmu05010	mmu05010	Alzheimer's disease	18/621	189/6698	0.489233441151983	0.769307932134852	0.626677712503397	Cyc1/Ndufs7/Ndufa12/Atp5d/Itpr2/Tnfrsf1a/Adam17/Ppp3ca/Ndufb7/Mapk3/Cox8a/Plcb4/Uqcr11/Atp5b/Ndufc2/Ndufa11/Apaf1/Casp3	18
mmu04270	mmu04270	Vascular smooth muscle contraction	12/621	125/6698	0.494661239197237	0.769307932134852	0.626677712503397	Npr2/Mylk2/Prkaca/Adra1d/Adcy3/Adcy6/Itpr2/Mapk3/Prkx/Calcrl/Plcb4/Pla2g6	12
mmu04973	mmu04973	Carbohydrate digestion and absorption	4/621	39/6698	0.494831232729955	0.769307932134852	0.626677712503397	Atp1a3/Mgam/Atp1b1/Hk1	4
mmu04972	mmu04972	Pancreatic secretion	10/621	104/6698	0.501204375642961	0.773175742270925	0.629828427980547	Slc4a4/Atp1a3/Adcy3/Atp1b1/Adcy6/Itpr2/Plcb4/Atp2b4/Pla2g6/Rab27b	10
mmu05150	mmu05150	Staphylococcus aureus infection	5/621	51/6698	0.517644730834535	0.792394626431326	0.645484117801768	Masp1/C1ra/Cfh/Itgb2l/C1s1	5
mmu04141	mmu04141	Protein processing in endoplasmic reticulum	16/621	171/6698	0.523935557192396	0.795902105964021	0.648341308217187	Ube2d1/Plaa/Rad23a/Dnaja2/Calr/Herpud1/Dnajb1/Amfr/Wfs1/Sil1/Nsfl1c/Pdia6/Dnajc10/Hsp90ab1/Uggt2/Sel1l	16
mmu00561	mmu00561	Glycerolipid metabolism	5/621	52/6698	0.535395084787578	0.797717094744966	0.64981979683007	Aldh7a1/Agpat1/Dgka/Plpp2/Plpp3	5
mmu05213	mmu05213	Endometrial cancer	5/621	52/6698	0.535395084787578	0.797717094744966	0.64981979683007	Lef1/Trp53/Egfr/Mapk3/Grb2	5
mmu00630	mmu00630	Glyoxylate and dicarboxylate metabolism	2/621	19/6698	0.537156234652389	0.797717094744966	0.64981979683007	Acat1/Cs	2
mmu00020	mmu00020	Citrate cycle (TCA cycle)	3/621	31/6698	0.558419167981682	0.815530448451533	0.664330542510109	Pcx/Acly/Cs	3
mmu00650	mmu00650	Butanoate metabolism	3/621	31/6698	0.558419167981682	0.815530448451533	0.664330542510109	Oxct1/Acat1/Hadha	3
mmu00982	mmu00982	Drug metabolism - cytochrome P450	8/621	87/6698	0.56438570135476	0.815530448451533	0.664330542510109	Gsta2/Aldh1a3/Maoa/Gsta4/Gstz1/Gstm1/Mgst1/Adh7	8
mmu00592	mmu00592	alpha-Linolenic acid metabolism	2/621	20/6698	0.565543728071918	0.815530448451533	0.664330542510109	Fads2/Pla2g6	2
mmu03008	mmu03008	Ribosome biogenesis in eukaryotes	8/621	88/6698	0.577756955471622	0.827148447042106	0.673794556172887	Nxf3/Csnk2b/Nhp2/Utp4/Rexo1/Csnk2a1/Eif6/Riok2	8
mmu00620	mmu00620	Pyruvate metabolism	4/621	44/6698	0.592639245075629	0.838184334261979	0.682784382313382	Pcx/Acss2/Aldh7a1/Acat1	4
mmu04070	mmu04070	Phosphatidylinositol signaling system	7/621	78/6698	0.593889402668035	0.838184334261979	0.682784382313382	Pi4ka/Itpr2/Plcd1/Dgka/Plcb4/Pip5k1c/Pip5k1a	7
mmu04623	mmu04623	Cytosolic DNA-sensing pathway	5/621	56/6698	0.60315718208595	0.845269572078198	0.688556012166318	Aim2/Il18/Ddx58/Il33/Rela	5
mmu00500	mmu00500	Starch and sucrose metabolism	4/621	45/6698	0.610815748855706	0.850016321834165	0.692422711253432	Mgam/Enpp1/Gaa/Hk1	4
mmu04146	mmu04146	Peroxisome	7/621	80/6698	0.621227893523841	0.850811376914194	0.693070362574905	Acsl1/Xdh/Acsl4/Acsl6/Pex7/Gnpat/Pex11a	7
mmu04664	mmu04664	Fc epsilon RI signaling pathway	7/621	80/6698	0.621227893523841	0.850811376914194	0.693070362574905	Fyn/Pdk1/Syk/Vav3/Mapk3/Pla2g6/Grb2	7
mmu00190	mmu00190	Oxidative phosphorylation	13/621	148/6698	0.624213372007398	0.850811376914194	0.693070362574905	Cyc1/Ppa1/Ndufs7/Ndufa12/Atp5d/Atp6v0e/Ndufb7/Cox8a/Uqcr11/Atp6v1c2/Atp5b/Ndufc2/Ndufa11	13
mmu04612	mmu04612	Antigen processing and presentation	7/621	81/6698	0.63451134256535	0.858964334493229	0.699711756212416	Calr/Ctsl/Psme3/Tap2/H2-T22/H2-T9/Hsp90ab1	7
mmu05012	mmu05012	Parkinson's disease	13/621	150/6698	0.643823849866454	0.865682068401515	0.705184017634665	Sncaip/Cyc1/Ndufs7/Ndufa12/Atp5d/Ndufb7/Cox8a/Uqcr11/Atp5b/Ndufc2/Ndufa11/Apaf1/Casp3	13
mmu00290	mmu00290	Valine, leucine and isoleucine biosynthesis	1/621	11/6698	0.657374089951571	0.877969422150085	0.715193287548866	Iars	1
mmu00520	mmu00520	Amino sugar and nucleotide sugar metabolism	4/621	48/6698	0.662250893534528	0.878128067796497	0.715322520183341	Cmah/Hk1/Cyb5r1/Hexa	4
mmu04977	mmu04977	Vitamin digestion and absorption	2/621	24/6698	0.666318282599352	0.878128067796497	0.715322520183341	Apob/Slc19a2	2
mmu04930	mmu04930	Type II diabetes mellitus	4/621	49/6698	0.678332285414914	0.888079768405052	0.723429168655795	Socs2/Cacna1a/Mapk3/Hk1	4
mmu00010	mmu00010	Glycolysis / Gluconeogenesis	5/621	63/6698	0.706943643675964	0.910514598342704	0.741704565695723	Aldh1a3/Acss2/Aldh7a1/Adh7/Hk1	5
mmu00534	mmu00534	Glycosaminoglycan biosynthesis - heparan sulfate / heparin	2/621	26/6698	0.709194787653865	0.910514598342704	0.741704565695723	Ndst4/Hs3st1	2
mmu04950	mmu04950	Maturity onset diabetes of the young	2/621	26/6698	0.709194787653865	0.910514598342704	0.741704565695723	Hes1/Foxa2	2
mmu00270	mmu00270	Cysteine and methionine metabolism	3/621	39/6698	0.714643448986865	0.911628502233244	0.742611951038982	Got1/Got2/Cbs	3
mmu04966	mmu04966	Collecting duct acid secretion	2/621	27/6698	0.728850506863716	0.923829623349551	0.75255097591024	Atp6v0e/Atp6v1c2	2
mmu05160	mmu05160	Hepatitis C	11/621	137/6698	0.73649227010068	0.927607352848324	0.75562831176219	Rxra/Pdk1/Trp53/Egfr/Ddx58/Pias4/Tnfrsf1a/Mapk3/Psme3/Rela/Grb2	11
mmu03020	mmu03020	RNA polymerase	2/621	29/6698	0.764789613955989	0.955215519592166	0.778117905407001	Polr2f/Polr1e	2
mmu00900	mmu00900	Terpenoid backbone biosynthesis	1/621	15/6698	0.768012478064053	0.955215519592166	0.778117905407001	Acat1	1
mmu02010	mmu02010	ABC transporters	3/621	45/6698	0.801026180229749	0.983976604109383	0.801546665077202	Abca3/Abcg1/Tap2	3
mmu04672	mmu04672	Intestinal immune network for IgA production	3/621	45/6698	0.801026180229749	0.983976604109383	0.801546665077202	Cxcl12/Cd40/Il15	3
mmu00450	mmu00450	Selenocompound metabolism	1/621	17/6698	0.809125940808441	0.987828602582084	0.804684500384242	Txnrd1	1
mmu04742	mmu04742	Taste transduction	4/621	60/6698	0.820122885930372	0.989395724303707	0.805961076661046	Prkaca/Cacna1a/Adcy6/Prkx	4
mmu00240	mmu00240	Pyrimidine metabolism	7/621	99/6698	0.82413864154056	0.989395724303707	0.805961076661046	Entpd5/Txnrd1/Nt5c2/Polr2f/Nt5e/Ctps2/Polr1e	7
mmu00100	mmu00100	Steroid biosynthesis	1/621	18/6698	0.826867714608464	0.989395724303707	0.805961076661046	Lipa	1
mmu00670	mmu00670	One carbon pool by folate	1/621	19/6698	0.842962796828246	0.989395724303707	0.805961076661046	Shmt2	1
mmu03030	mmu03030	DNA replication	2/621	35/6698	0.848805855537711	0.989395724303707	0.805961076661046	Rnaseh2a/Rpa1	2
mmu03018	mmu03018	RNA degradation	5/621	77/6698	0.853728043235462	0.989395724303707	0.805961076661046	Tob1/Cnot1/Lsm6/Exosc4/Mphosph6	5
mmu03022	mmu03022	Basal transcription factors	2/621	36/6698	0.859814035455327	0.989395724303707	0.805961076661046	Tbpl1/Ston1	2
mmu00590	mmu00590	Arachidonic acid metabolism	6/621	91/6698	0.860055988469838	0.989395724303707	0.805961076661046	Alox5/Cbr2/Gpx8/Cbr1/Ptgs2/Pla2g6	6
mmu04120	mmu04120	Ubiquitin mediated proteolysis	10/621	142/6698	0.860100569316795	0.989395724303707	0.805961076661046	Ube2d1/Anapc10/Pias4/Rhobtb1/Wwp1/Uba3/Fzr1/Ubox5/Ube2f/Cdc34	10
mmu00830	mmu00830	Retinol metabolism	5/621	78/6698	0.861354674849587	0.989395724303707	0.805961076661046	Dhrs9/Cyp26b1/Adh7/Rdh11/Rdh5	5
mmu00970	mmu00970	Aminoacyl-tRNA biosynthesis	4/621	65/6698	0.865099779039422	0.989395724303707	0.805961076661046	Kars/Aars/Iars/Farsa	4
mmu03015	mmu03015	mRNA surveillance pathway	6/621	94/6698	0.879788534901928	0.998193851416175	0.813128024956842	Nxf3/Ddx39b/Msi2/Nudt21/Rbm8a/Hbs1l	6
mmu03430	mmu03430	Mismatch repair	1/621	22/6698	0.882824712810286	0.998193851416175	0.813128024956842	Rpa1	1
mmu00860	mmu00860	Porphyrin and chlorophyll metabolism	2/621	40/6698	0.896883025775006	0.998731996671016	0.813566397711381	Cp/Fech	2
mmu05330	mmu05330	Allograft rejection	3/621	56/6698	0.902851384860874	0.998731996671016	0.813566397711381	Cd40/H2-T22/H2-T9	3
mmu05310	mmu05310	Asthma	1/621	24/6698	0.903611550856784	0.998731996671016	0.813566397711381	Cd40	1
mmu00053	mmu00053	Ascorbate and aldarate metabolism	1/621	25/6698	0.912580269304182	0.998731996671016	0.813566397711381	Aldh7a1	1
mmu03420	mmu03420	Nucleotide excision repair	2/621	43/6698	0.918461823070934	0.998731996671016	0.813566397711381	Rad23a/Rpa1	2
mmu04940	mmu04940	Type I diabetes mellitus	3/621	63/6698	0.940242241158377	0.998731996671016	0.813566397711381	Ptprn/H2-T22/H2-T9	3
mmu04080	mmu04080	Neuroactive ligand-receptor interaction	19/621	277/6698	0.940716778749437	0.998731996671016	0.813566397711381	Chrnb1/P2rx7/Nr3c1/Chrna1/Adra1d/Ptger4/Htr1b/Grik2/Crhr1/F2rl2/Ghr/Grik5/Ptgfr/Chrnd/Chrng/S1pr3/Calcrl/Adra2a/Gabre	19
mmu04744	mmu04744	Phototransduction	1/621	29/6698	0.940860103700215	0.998731996671016	0.813566397711381	Arrb1	1
mmu03040	mmu03040	Spliceosome	8/621	140/6698	0.954906554549815	0.998731996671016	0.813566397711381	Cdc40/Sf3a2/Ddx39b/Phf5a/Snrpg/Lsm6/Rbm8a/Snrpc	8
mmu03060	mmu03060	Protein export	1/621	32/6698	0.95589237344289	0.998731996671016	0.813566397711381	Sec11c	1
mmu00510	mmu00510	N-Glycan biosynthesis	2/621	51/6698	0.957078685693813	0.998731996671016	0.813566397711381	Mgat2/St6gal1	2
mmu04622	mmu04622	RIG-I-like receptor signaling pathway	3/621	69/6698	0.961179178964631	0.998731996671016	0.813566397711381	Cyld/Ddx58/Rela	3
mmu04140	mmu04140	Regulation of autophagy	1/621	35/6698	0.967108279394283	0.998731996671016	0.813566397711381	Prkaa2	1
mmu05320	mmu05320	Autoimmune thyroid disease	3/621	72/6698	0.968850926496565	0.998731996671016	0.813566397711381	Cd40/H2-T22/H2-T9	3
mmu00140	mmu00140	Steroid hormone biosynthesis	2/621	55/6698	0.969082474692234	0.998731996671016	0.813566397711381	Cyp11a1/Cyp1b1	2
mmu03410	mmu03410	Base excision repair	1/621	38/6698	0.975475553606065	0.998731996671016	0.813566397711381	Neil3	1
mmu05332	mmu05332	Graft-versus-host disease	2/621	58/6698	0.975890728149492	0.998731996671016	0.813566397711381	H2-T22/H2-T9	2
mmu00983	mmu00983	Drug metabolism - other enzymes	2/621	59/6698	0.977819519509723	0.998731996671016	0.813566397711381	Xdh/Ces2g	2
mmu03013	mmu03013	RNA transport	9/621	168/6698	0.978656981662553	0.998731996671016	0.813566397711381	Nxf3/Smn1/Ddx39b/Eif4ebp1/Nup93/Clns1a/Rbm8a/Gemin7/Prmt5	9
mmu04620	mmu04620	Toll-like receptor signaling pathway	4/621	101/6698	0.987427113378946	0.998835460268265	0.813650679086552	Jun/Cd40/Mapk3/Rela	4
mmu00591	mmu00591	Linoleic acid metabolism	1/621	46/6698	0.988796912928885	0.998835460268265	0.813650679086552	Pla2g6	1
mmu05322	mmu05322	Systemic lupus erythematosus	6/621	152/6698	0.996458456338293	0.99941450106669	0.814122365322773	Actn3/C1ra/H2ax/Macroh2a1/Cd40/C1s1	6
mmu03010	mmu03010	Ribosome	3/621	122/6698	0.99941450106669	0.99941450106669	0.814122365322773	Rpl38/Rps26/Rps28	3
