# Supplementary material for: Dynamic m6A mRNA Methylation Reveals the Role of METTL3/14-m6A-MNK2-ERK Signaling Axis in Skeletal Muscle Differentiation and Regeneration
Source: Front Cell Dev Biol. 2021 Oct 1;9:744171. doi: 10.3389/fcell.2021.744171 (PMC8517268; doi:10.3389/fcell.2021.744171)
Supplement: Supplementary file 9 [file Table_7.XLS]

	ID	Description	GeneRatio	BgRatio	pvalue	p.adjust	qvalue	geneID	Count
mmu05200	mmu05200	Pathways in cancer	48/400	326/6698	2.95881050556403e-09	4.94497367649631e-07	3.98214733798955e-07	Bmp4/Fgf10/Fgf7/Wnt7b/Mmp2/Jup/Plcg2/Pdgfrb/Wnt4/Fgfr2/Kitl/Vegfd/Traf1/Fgf5/Nfkb2/Fzd3/Lamc2/Traf4/Igf1/Fgf2/Rela/Lama4/Smad3/Rassf5/Fn1/Arnt2/Wnt10b/Trp53/Rxra/Kras/Ptgs2/E2f2/Pgf/Axin2/Col4a1/Tgfbr2/Pdgfb/Dapk3/Tgfb3/Lamb3/Col4a2/Casp3/Cdk6/Vegfc/Runx1/Rhoa/Slc2a1/Ralb	48
mmu04510	mmu04510	Focal adhesion	35/400	200/6698	5.40434281584296e-09	4.94497367649631e-07	3.98214733798955e-07	Actn3/Mylk2/Itga7/Col5a2/Tnc/Thbs2/Pdgfrb/Pak3/Pdgfd/Fyn/Vegfd/Vav3/Lamc2/Src/Col5a3/Vasp/Igf1/Col2a1/Lama4/Fn1/Col6a3/Itgb3/Zyx/Pgf/Col6a2/Itga4/Col1a1/Col4a1/Pdgfb/Tln2/Lamb3/Col4a2/Vegfc/Flnb/Rhoa	35
mmu04360	mmu04360	Axon guidance	25/400	132/6698	1.86807143734204e-07	1.13952357677865e-05	9.17649127115389e-06	Robo1/L1cam/Sema6a/Cxcl12/Pak3/Limk1/Ephb3/Ablim1/Fyn/Ephb2/Unc5c/Slit2/Ephb6/Sema3f/Sema6c/Sema3a/Srgap1/Sema4f/Sema4c/Ntn1/Kras/Plxnb1/Sema3d/Efnb1/Rhoa	25
mmu04512	mmu04512	ECM-receptor interaction	19/400	86/6698	4.85155302723541e-07	2.2195855099602e-05	1.78741427319199e-05	Itga7/Col5a2/Tnc/Thbs2/Cd44/Lamc2/Col5a3/Sv2b/Col2a1/Lama4/Fn1/Col6a3/Itgb3/Col6a2/Itga4/Col1a1/Col4a1/Lamb3/Col4a2	19
mmu05146	mmu05146	Amoebiasis	21/400	116/6698	3.88751559443216e-06	0.000142283070756217	0.00011457940699379	Actn3/Hspb1/Col5a2/Serpinb9b/Lamc2/Col5a3/Col2a1/Rela/Lama4/Fn1/Plcb4/Prkaca/Serpinb6a/Col1a1/Col4a1/Tgfb3/Plcb3/Lamb3/Col4a2/Casp3/Serpinb1a	21
mmu04010	mmu04010	MAPK signaling pathway	33/400	269/6698	5.33734858508098e-05	0.0016278913184497	0.00131092772265147	Fgf10/Hspb1/Fgf7/Pdgfrb/Fgfr2/Mef2c/Jund/Rras2/Bdnf/Dusp10/Rps6ka2/Fgf5/Nfkb2/Cacnb2/Cacna1a/Fgf2/Rela/Map3k14/Rras/Trp53/Kras/Dusp8/Dusp16/Prkaca/Cacnb1/Mknk2/Tgfbr2/Pdgfb/Cacna1b/Tgfb3/Casp3/Dusp3/Flnb	33
mmu04540	mmu04540	Gap junction	15/400	88/6698	0.000191634049203559	0.00500986157203591	0.00403440103586441	Tubb2b/Tubb3/Tuba1a/Pdgfrb/Pdgfd/Src/Plcb4/Kras/Adcy3/Prkaca/Tuba1c/Pdgfb/Plcb3/Adcy8/Tuba4a	15
mmu04810	mmu04810	Regulation of actin cytoskeleton	27/400	218/6698	0.000219631931925178	0.00502408044278845	0.00404585137756907	Actn3/Fgf10/Mylk2/Fgf7/Itga7/Tmsb4x/Pdgfrb/Fgfr2/Pak3/Pdgfd/Limk1/Rras2/Fgf5/Vav3/Ezr/Fgf2/Fn1/Wasf2/Rras/Nckap1l/Kras/Enah/Itgb3/Itga4/Pdgfb/Tiam1/Rhoa	27
mmu05222	mmu05222	Small cell lung cancer	14/400	87/6698	0.000573696974028317	0.0116651718052425	0.00939386858058064	Traf1/Lamc2/Traf4/Rela/Lama4/Fn1/Trp53/Rxra/Ptgs2/E2f2/Col4a1/Lamb3/Col4a2/Cdk6	14
mmu05414	mmu05414	Dilated cardiomyopathy	14/400	89/6698	0.000725837574845776	0.0129934145011857	0.0104634916891919	Itga7/Des/Ttn/Cacnb2/Slc8a1/Igf1/Sgcd/Adcy3/Prkaca/Itgb3/Cacnb1/Itga4/Tgfb3/Adcy8	14
mmu04310	mmu04310	Wnt signaling pathway	20/400	154/6698	0.000781024915371821	0.0129934145011857	0.0104634916891919	Prickle1/Wnt7b/Wnt4/Csnk1e/Fzd3/Nkd2/Dkk2/Smad3/Ppp2r5b/Plcb4/Wnt10b/Trp53/Prkaca/Daam1/Axin2/Prickle2/Plcb3/Senp2/Vangl2/Rhoa	20
mmu05212	mmu05212	Pancreatic cancer	12/400	71/6698	0.000896547547186742	0.0136723500945978	0.0110102330356267	Vegfd/Rela/Smad3/Trp53/Kras/E2f2/Pgf/Tgfbr2/Tgfb3/Cdk6/Vegfc/Ralb	12
mmu05218	mmu05218	Melanoma	12/400	72/6698	0.00101920328818142	0.0143472462874769	0.0115537214854574	Fgf10/Fgf7/Pdgfrb/Pdgfd/Fgf5/Igf1/Fgf2/Trp53/Kras/E2f2/Pdgfb/Cdk6	12
mmu05410	mmu05410	Hypertrophic cardiomyopathy (HCM)	13/400	83/6698	0.00116146053871534	0.0151819484703505	0.0122259004075299	Itga7/Des/Ttn/Cacnb2/Slc8a1/Igf1/Prkaa2/Sgcd/Itgb3/Cacnb1/Prkag3/Itga4/Tgfb3	13
mmu04974	mmu04974	Protein digestion and absorption	12/400	78/6698	0.00208363875353468	0.0254203927931231	0.0204708368768319	Col5a2/Col18a1/Col5a3/Slc8a1/Col12a1/Col2a1/Col6a3/Atp1b1/Col6a2/Col1a1/Col4a1/Col4a2	12
mmu05219	mmu05219	Bladder cancer	8/400	43/6698	0.00344680796177958	0.0394228660628539	0.0317469154374435	Mmp2/Vegfd/Trp53/Kras/E2f2/Pgf/Dapk3/Vegfc	8
mmu04971	mmu04971	Gastric acid secretion	11/400	73/6698	0.00372851161438689	0.0401363309078118	0.0323214629110938	Mylk2/Kcnj2/Ezr/Kcnj16/Plcb4/Adcy3/Atp1b1/Prkaca/Plcb3/Adcy8/Car2	11
mmu05412	mmu05412	Arrhythmogenic right ventricular cardiomyopathy (ARVC)	11/400	74/6698	0.00415138870100391	0.0421963800455462	0.0339804038330542	Actn3/Itga7/Des/Jup/Cacnb2/Slc8a1/Sgcd/Itgb3/Cacnb1/Itga4/Pkp2	11
mmu04020	mmu04020	Calcium signaling pathway	20/400	178/6698	0.0045052170805196	0.0421963800455462	0.0339804038330542	Mylk2/Plcg2/Pdgfrb/Ryr3/Ptk2b/Ryr1/Phkb/Cacna1a/Erbb3/Slc8a1/Plcb4/Adra1d/P2rx7/Adcy3/Prkaca/Vdac2/Cacna1b/Plcb3/Adcy8/Pde1b	20
mmu04520	mmu04520	Adherens junction	11/400	75/6698	0.00461162623448592	0.0421963800455462	0.0339804038330542	Actn3/Ptprf/Fyn/Src/Smad3/Wasf2/Nectin2/Tgfbr2/Ptprb/Sorbs1/Rhoa	11
mmu04920	mmu04920	Adipocytokine signaling pathway	10/400	68/6698	0.006652051630325	0.0579678784928321	0.0466810640724561	Acsl1/Cpt1c/Rela/Acsl6/Prkaa2/Rxra/Jak2/Prkag3/Irs2/Slc2a1	10
mmu00910	mmu00910	Nitrogen metabolism	5/400	23/6698	0.0101860420923682	0.0847293501319716	0.0682318609058155	Car8/Car5b/Car13/Car2/Car3	5
mmu04350	mmu04350	TGF-beta signaling pathway	11/400	85/6698	0.0117878312082027	0.0937901352652647	0.075528437947294	Bmp4/Thbs2/Fst/Bmpr1b/Dcn/Smad3/Tgfbr2/Tgfb3/Inhbb/Smad6/Rhoa	11
mmu04340	mmu04340	Hedgehog signaling pathway	8/400	54/6698	0.0139647319998359	0.106481081498749	0.0857483543849572	Bmp4/Lrp2/Wnt7b/Wnt4/Csnk1e/Wnt10b/Prkaca/Zic2	8
mmu04916	mmu04916	Melanogenesis	12/400	101/6698	0.0166517315388916	0.121890674864686	0.0981575753871503	Wnt7b/Wnt4/Kitl/Fzd3/Plcb4/Wnt10b/Kras/Adcy3/Prkaca/Plcb3/Adcy8/Gnao1	12
mmu05215	mmu05215	Prostate cancer	11/400	90/6698	0.0176305441177066	0.124091906674627	0.0999302095740457	Pdgfrb/Fgfr2/Pdgfd/Creb5/Igf1/Rela/Trp53/Kras/E2f2/Pdgfb/Gstp1	11
mmu00360	mmu00360	Phenylalanine metabolism	4/400	18/6698	0.0196453924580419	0.13315210443784	0.107226313611145	Aldh1a3/Aldh3b1/Got2/Aoc3	4
mmu04060	mmu04060	Cytokine-cytokine receptor interaction	23/400	246/6698	0.0209597441731409	0.136986899417314	0.110314443016531	Ackr3/Csf1/Pdgfrb/Il2rg/Cxcl12/Pdgfd/Kitl/Vegfd/Bmpr1b/Cxcl5/Osmr/Ngfr/Tnfsf15/Tnfrsf11b/Cd40/Tnfrsf25/Il18/Tgfbr2/Pdgfb/Csf2rb/Tgfb3/Inhbb/Vegfc	23
mmu04115	mmu04115	p53 signaling pathway	9/400	70/6698	0.022553726827627	0.141232768036954	0.113733606702177	Igfbp3/Pmaip1/Cd82/Igf1/Perp/Trp53/Casp3/Cdk6/Atr	9
mmu04380	mmu04380	Osteoclast differentiation	13/400	118/6698	0.0231529127929432	0.141232768036954	0.113733606702177	Csf1/Plcg2/Sirpa/Jund/Fyn/Nfkb2/Blnk/Rela/Cyld/Tnfrsf11b/Map3k14/Itgb3/Tgfbr2	13
mmu04976	mmu04976	Bile secretion	9/400	71/6698	0.0245193050022613	0.143190948152069	0.115310513323495	Ephx1/Rxra/Adcy3/Atp1b1/Prkaca/Adcy8/Car2/Slc4a4/Slc2a1	9
mmu04722	mmu04722	Neurotrophin signaling pathway	14/400	132/6698	0.0253679412195803	0.143190948152069	0.115310513323495	Plcg2/Bdnf/Rps6ka2/Ngfr/Rela/Ywhaz/Arhgdib/Trp53/Kras/Prkcd/Pdk1/Ripk2/Irs2/Rhoa	14
mmu04670	mmu04670	Leukocyte transendothelial migration	13/400	120/6698	0.0261961840068571	0.143190948152069	0.115310513323495	Actn3/Mmp2/Plcg2/Cxcl12/Ptk2b/Vav3/Vasp/Ezr/Jam2/Rassf5/F11r/Itga4/Rhoa	13
mmu05211	mmu05211	Renal cell carcinoma	9/400	72/6698	0.0266037827167778	0.143190948152069	0.115310513323495	Pak3/Vegfd/Arnt2/Kras/Pgf/Pdgfb/Tgfb3/Vegfc/Slc2a1	9
mmu04330	mmu04330	Notch signaling pathway	7/400	51/6698	0.0306037267631798	0.158307310512258	0.127483597766558	Notch3/Dtx4/Jag2/Notch1/Maml2/Dll1/Jag1	7
mmu05220	mmu05220	Chronic myeloid leukemia	9/400	74/6698	0.0311424217401163	0.158307310512258	0.127483597766558	Rela/Smad3/Trp53/Kras/E2f2/Tgfbr2/Tgfb3/Cdk6/Runx1	9
mmu04910	mmu04910	Insulin signaling pathway	14/400	137/6698	0.0335488919688672	0.165931006224397	0.133622898311277	Ptprf/Socs2/Phkb/Prkaa2/Kras/Pde3a/Prkaca/Prkag3/Hk1/Mknk2/Flot1/Prkar2b/Sorbs1/Irs2	14
mmu05210	mmu05210	Colorectal cancer	8/400	65/6698	0.0384848148278745	0.178136813981661	0.143452136654775	Smad3/Trp53/Kras/Axin2/Tgfbr2/Tgfb3/Casp3/Rhoa	8
mmu04970	mmu04970	Salivary secretion	9/400	77/6698	0.0389195677603445	0.178136813981661	0.143452136654775	Ryr3/Plcb4/Adra1d/Aqp5/Adcy3/Atp1b1/Prkaca/Plcb3/Adcy8	9
mmu04320	mmu04320	Dorso-ventral axis formation	4/400	22/6698	0.0389370085205817	0.178136813981661	0.143452136654775	Notch3/Cpeb1/Notch1/Kras	4
mmu05214	mmu05214	Glioma	8/400	66/6698	0.0416122703992924	0.185732816660256	0.149569136223387	Plcg2/Pdgfrb/Igf1/Trp53/Kras/E2f2/Pdgfb/Cdk6	8
mmu05217	mmu05217	Basal cell carcinoma	7/400	55/6698	0.0438424635139266	0.186585367977874	0.150255688909418	Bmp4/Wnt7b/Wnt4/Fzd3/Wnt10b/Trp53/Axin2	7
mmu05223	mmu05223	Non-small cell lung cancer	7/400	55/6698	0.0438424635139266	0.186585367977874	0.150255688909418	Plcg2/Rassf5/Trp53/Rxra/Kras/E2f2/Cdk6	7
mmu03320	mmu03320	PPAR signaling pathway	9/400	81/6698	0.0512071685487349	0.212975269191329	0.171507263081887	Lpl/Acsl1/Cpt1c/Acsl6/Rxra/Gk/Angptl4/Pltp/Sorbs1	9
mmu04730	mmu04730	Long-term depression	8/400	72/6698	0.0639030387595381	0.259872357622122	0.209273109387961	Ryr1/Cacna1a/Igf1/Plcb4/Kras/Crhr1/Plcb3/Gnao1	8
mmu00350	mmu00350	Tyrosine metabolism	5/400	37/6698	0.0669548277394903	0.262504774371774	0.211392973322107	Aldh1a3/Aldh3b1/Got2/Gstz1/Aoc3	5
mmu04930	mmu04930	Type II diabetes mellitus	6/400	49/6698	0.0697999398703802	0.262504774371774	0.211392973322107	Socs2/Cacna1a/Prkcd/Hk1/Cacna1b/Irs2	6
mmu04210	mmu04210	Apoptosis	9/400	86/6698	0.0698243705565809	0.262504774371774	0.211392973322107	Rela/Map3k14/Trp53/Capn1/Prkaca/Csf2rb/Prkar2b/Casp3/Cflar	9
mmu04912	mmu04912	GnRH signaling pathway	10/400	99/6698	0.0702881636296007	0.262504774371774	0.211392973322107	Mmp2/Ptk2b/Src/Plcb4/Kras/Adcy3/Prkaca/Prkcd/Plcb3/Adcy8	10
mmu04144	mmu04144	Endocytosis	19/400	223/6698	0.0733670213678654	0.268523298206387	0.21623964192634	Fgfr2/Il2rg/Src/Psd3/Erbb3/Chmp4c/Smad3/Grk5/Psd/Dab2/Sh3gl3/Tgfbr2/Arap2/Hgs/Tgfb3/Agap3/Arap1/Smad6/Rhoa	19
mmu05142	mmu05142	Chagas disease (American trypanosomiasis)	10/400	101/6698	0.078172829402205	0.275613433315866	0.221949270429803	Rela/Smad3/Plcb4/Calr/Tgfbr2/Ppp2r2a/Tgfb3/Plcb3/Gnao1/Cflar	10
mmu04914	mmu04914	Progesterone-mediated oocyte maturation	9/400	88/6698	0.0783163854230877	0.275613433315866	0.221949270429803	Cpeb1/Rps6ka2/Igf1/Kras/Adcy3/Pde3a/Prkaca/Anapc10/Adcy8	9
mmu04610	mmu04610	Complement and coagulation cascades	8/400	76/6698	0.0822331591881726	0.279817228251597	0.225334552517823	Plau/Masp1/F3/C1s1/C1ra/Cd55/Thbd/Cfh	8
mmu00052	mmu00052	Galactose metabolism	4/400	28/6698	0.0825690181726025	0.279817228251597	0.225334552517823	Mgam/Pfkp/Hk1/Pgm1	4
mmu04150	mmu04150	mTOR signaling pathway	6/400	53/6698	0.0942714456136421	0.313666809950846	0.252593347098754	Vegfd/Rps6ka2/Igf1/Prkaa2/Pgf/Vegfc	6
mmu04062	mmu04062	Chemokine signaling pathway	16/400	189/6698	0.0988461012399302	0.323014937980486	0.260121319052448	Cxcl12/Ptk2b/Cxcl5/Vav3/Rela/Grk5/Plcb4/Jak2/Kras/Adcy3/Prkaca/Prkcd/Plcb3/Adcy8/Tiam1/Rhoa	16
mmu04530	mmu04530	Tight junction	12/400	137/6698	0.116472303004211	0.373937393855626	0.301128761229725	Actn3/Rras2/Patj/Src/Igsf5/Jam2/F11r/Rras/Kras/Prkcd/Ppp2r2a/Rhoa	12
mmu05143	mmu05143	African trypanosomiasis	4/400	32/6698	0.120812904977916	0.3744085769502	0.301508201167835	Lama4/Plcb4/Il18/Plcb3	4
mmu04640	mmu04640	Hematopoietic cell lineage	8/400	83/6698	0.12102467720698	0.3744085769502	0.301508201167835	Cd34/Csf1/Kitl/Cd44/Cd55/Itgb3/Itga4/Anpep	8
mmu00562	mmu00562	Inositol phosphate metabolism	6/400	57/6698	0.122756910475476	0.3744085769502	0.301508201167835	Plcg2/Plcb4/Aldh6a1/Inpp1/Pi4ka/Plcb3	6
mmu04270	mmu04270	Vascular smooth muscle contraction	11/400	125/6698	0.126026878947903	0.378080636843709	0.304465281323666	Mylk2/Npr2/Calcrl/Plcb4/Adra1d/Adcy3/Prkaca/Prkcd/Plcb3/Adcy8/Rhoa	11
mmu05323	mmu05323	Rheumatoid arthritis	8/400	85/6698	0.13362832437074	0.394419086449119	0.317622502748787	Csf1/Cxcl12/Cxcl5/Tek/Ctsl/Pgf/Il18/Tgfb3	8
mmu04710	mmu04710	Circadian rhythm	3/400	22/6698	0.140722214340417	0.405266455252647	0.326357801181309	Rorb/Csnk1e/Per2	3
mmu05145	mmu05145	Toxoplasmosis	11/400	128/6698	0.14173253079874	0.405266455252647	0.326357801181309	Alox5/Lamc2/Rela/Lama4/Cd40/Jak2/Pdk1/Tgfb3/Lamb3/Gnao1/Casp3	11
mmu05144	mmu05144	Malaria	5/400	47/6698	0.14683087670446	0.407241039106048	0.327947917600499	Thbs2/Cd40/Il18/Tgfb3/Cd81	5
mmu04012	mmu04012	ErbB signaling pathway	8/400	87/6698	0.146873817382509	0.407241039106048	0.327947917600499	Plcg2/Pak3/Nrg1/Ereg/Src/Erbb3/Kras/Areg	8
mmu00071	mmu00071	Fatty acid degradation	5/400	49/6698	0.166267687664657	0.454134131979586	0.365710546316607	Acsl1/Cpt1c/Acsl6/Gcdh/Acadsb	5
mmu00980	mmu00980	Metabolism of xenobiotics by cytochrome P450	7/400	77/6698	0.174810550060458	0.470446039133292	0.378846393319879	Aldh1a3/Ephx1/Aldh3b1/Gsta2/Gsta4/Gstz1/Gstp1	7
mmu04666	mmu04666	Fc gamma R-mediated phagocytosis	8/400	92/6698	0.182622150037358	0.484345702272994	0.390039679713656	Plcg2/Limk1/Marcks/Marcksl1/Vav3/Vasp/Wasf2/Prkcd	8
mmu05140	mmu05140	Leishmaniasis	6/400	65/6698	0.190453893795172	0.497900893778808	0.400955565884573	Marcksl1/Rela/Jak2/Ptgs2/Itga4/Tgfb3	6
mmu00534	mmu00534	Glycosaminoglycan biosynthesis - heparan sulfate / heparin	3/400	26/6698	0.200566223271408	0.516445278470158	0.415889209006742	Hs3st1/Ndst3/Extl3	3
mmu00230	mmu00230	Purine metabolism	13/400	168/6698	0.203191584971865	0.516445278470158	0.415889209006742	Npr2/Entpd5/Ak2/Ampd3/Adcy3/Pde3a/Xdh/Pde5a/Pde10a/Pgm1/Adcy8/Pde1b/Polr2a	13
mmu00480	mmu00480	Glutathione metabolism	5/400	54/6698	0.218801514242786	0.540780973925489	0.435486547883626	Gsta2/Gsta4/Gstz1/Anpep/Gstp1	5
mmu04141	mmu04141	Protein processing in endoplasmic reticulum	13/400	171/6698	0.221014110438015	0.540780973925489	0.435486547883626	Ube2d1/Dnaja2/Rad23a/Man1a/Herpud1/Capn1/Ppp1r15a/Wfs1/Dnajb1/Calr/Ubqln1/Hspa4l/Amfr	13
mmu00533	mmu00533	Glycosaminoglycan biosynthesis - keratan sulfate	2/400	15/6698	0.224586633979984	0.540780973925489	0.435486547883626	St3gal1/Chst1	2
mmu00603	mmu00603	Glycosphingolipid biosynthesis - globo series	2/400	15/6698	0.224586633979984	0.540780973925489	0.435486547883626	St3gal1/Fut9	2
mmu04720	mmu04720	Long-term potentiation	6/400	69/6698	0.228725052601824	0.543593306832907	0.437751296845597	Rps6ka2/Plcb4/Kras/Prkaca/Plcb3/Adcy8	6
mmu00030	mmu00030	Pentose phosphate pathway	3/400	28/6698	0.23243084777562	0.54531852747357	0.439140603084842	Pfkp/Pgm1/Dera	3
mmu04114	mmu04114	Oocyte meiosis	9/400	114/6698	0.240100514750865	0.556182205055802	0.447889034845052	Cpeb1/Rps6ka2/Igf1/Ywhaz/Ppp2r5b/Adcy3/Prkaca/Anapc10/Adcy8	9
mmu04621	mmu04621	NOD-like receptor signaling pathway	5/400	58/6698	0.26400680139614	0.587957697729095	0.473477582295503	Tnfaip3/Rela/Nod1/Il18/Ripk2	5
mmu05216	mmu05216	Thyroid cancer	3/400	30/6698	0.265120755151934	0.587957697729095	0.473477582295503	Trp53/Rxra/Kras	3
mmu04960	mmu04960	Aldosterone-regulated sodium reabsorption	4/400	44/6698	0.267084362653663	0.587957697729095	0.473477582295503	Igf1/Kras/Atp1b1/Irs2	4
mmu04962	mmu04962	Vasopressin-regulated water reabsorption	4/400	44/6698	0.267084362653663	0.587957697729095	0.473477582295503	Creb5/Arhgdib/Adcy3/Prkaca	4
mmu00450	mmu00450	Selenocompound metabolism	2/400	17/6698	0.269882221908437	0.587957697729095	0.473477582295503	Txnrd1/Mars2	2
mmu04672	mmu04672	Intestinal immune network for IgA production	4/400	45/6698	0.280610381828825	0.597929509662882	0.481507801856793	Cxcl12/Map3k14/Cd40/Itga4	4
mmu04972	mmu04972	Pancreatic secretion	8/400	104/6698	0.280994195797857	0.597929509662882	0.481507801856793	Plcb4/Adcy3/Atp1b1/Plcb3/Adcy8/Car2/Slc4a4/Rhoa	8
mmu04662	mmu04662	B cell receptor signaling pathway	6/400	76/6698	0.300628688256685	0.6323568959882	0.509231897833466	Plcg2/Vav3/Blnk/Rela/Kras/Cd81	6
mmu04514	mmu04514	Cell adhesion molecules (CAMs)	11/400	154/6698	0.313249859823581	0.651417322133129	0.524581104967719	Cd34/Ptprf/L1cam/Cdh15/Jam2/Cd276/F11r/Cd40/Nectin2/Itga4/Nlgn2	11
mmu04070	mmu04070	Phosphatidylinositol signaling system	6/400	78/6698	0.321955440484798	0.65687057826873	0.52897256806225	Plcg2/Plcb4/Inpp1/Pi4ka/Plcb3/Dgka	6
mmu00010	mmu00010	Glycolysis / Gluconeogenesis	5/400	63/6698	0.323051104066588	0.65687057826873	0.52897256806225	Aldh1a3/Pfkp/Aldh3b1/Hk1/Pgm1	5
mmu04142	mmu04142	Lysosome	9/400	125/6698	0.330086251492971	0.659832135795473	0.531357486404177	Gm2a/Naglu/Igf2r/Ctsl/Ctsh/Gga2/Lipa/Dnase2a/Ap1g2	9
mmu05340	mmu05340	Primary immunodeficiency	3/400	34/6698	0.331718887940893	0.659832135795473	0.531357486404177	Il2rg/Blnk/Cd40	3
mmu04964	mmu04964	Proximal tubule bicarbonate reclamation	2/400	20/6698	0.337518791637284	0.664149880318526	0.534834531173964	Atp1b1/Slc4a4	2
mmu04664	mmu04664	Fc epsilon RI signaling pathway	6/400	80/6698	0.343491913173085	0.668712979900793	0.538509158390055	Plcg2/Fyn/Vav3/Kras/Prkcd/Pdk1	6
mmu05020	mmu05020	Prion diseases	3/400	35/6698	0.348417084950094	0.671136516898599	0.540460813148139	Fyn/Notch1/Prkaca	3
mmu04660	mmu04660	T cell receptor signaling pathway	8/400	112/6698	0.353019247901309	0.671136516898599	0.540460813148139	Pak3/Fyn/Vav3/Rela/Map3k14/Kras/Pdk1/Rhoa	8
mmu04110	mmu04110	Cell cycle	9/400	128/6698	0.355739028082864	0.671136516898599	0.540460813148139	Smad3/Ywhaz/Trp53/E2f2/Anapc10/Orc6/Tgfb3/Cdk6/Atr	9
mmu00531	mmu00531	Glycosaminoglycan degradation	2/400	21/6698	0.359695252488913	0.671442111375454	0.540706905910633	Naglu/Hpse	2
mmu05150	mmu05150	Staphylococcus aureus infection	4/400	51/6698	0.363239175006393	0.671442111375454	0.540706905910633	Masp1/C1s1/C1ra/Cfh	4
mmu00532	mmu00532	Glycosaminoglycan biosynthesis - chondroitin sulfate / dermatan sulfate	2/400	22/6698	0.381592556303762	0.69202274070123	0.557280320380628	Chst7/Dse	2
mmu04145	mmu04145	Phagosome	12/400	179/6698	0.38193604814658	0.69202274070123	0.557280320380628	Tubb2b/Tubb3/Colec12/Tuba1a/Thbs2/C1ra/Ctsl/Itgb3/Tuba1c/Calr/Hgs/Tuba4a	12
mmu00051	mmu00051	Fructose and mannose metabolism	3/400	38/6698	0.39814244894696	0.714314393698957	0.5752316083857	Pfkp/Sord/Hk1	3
mmu00330	mmu00330	Arginine and proline metabolism	4/400	54/6698	0.404655362173012	0.718950789103507	0.578965260135122	P4ha3/Ckb/Azin2/Got2	4
mmu04973	mmu04973	Carbohydrate digestion and absorption	3/400	39/6698	0.414507582979848	0.729373920051079	0.587358923250797	Mgam/Atp1b1/Hk1	3
mmu00982	mmu00982	Drug metabolism - cytochrome P450	6/400	87/6698	0.419488716278739	0.731108905514374	0.588756093022792	Aldh1a3/Aldh3b1/Gsta2/Gsta4/Gstz1/Gstp1	6
mmu05014	mmu05014	Amyotrophic lateral sclerosis (ALS)	4/400	56/6698	0.431997825102549	0.74580756597893	0.600592805505034	Nefl/Trp53/Casp3/Nefm	4
mmu05221	mmu05221	Acute myeloid leukemia	4/400	57/6698	0.445545183956157	0.762007183775483	0.613638226796478	Jup/Rela/Kras/Runx1	4
mmu00340	mmu00340	Histidine metabolism	2/400	26/6698	0.46556867392152	0.783401472810976	0.630866874854971	Aldh1a3/Aldh3b1	2
mmu00514	mmu00514	Other types of O-glycan biosynthesis	3/400	43/6698	0.478332782349839	0.783401472810976	0.630866874854971	Fut9/Pomt2/Colgalt1	3
mmu04370	mmu04370	VEGF signaling pathway	5/400	76/6698	0.478878154001471	0.783401472810976	0.630866874854971	Hspb1/Plcg2/Src/Kras/Ptgs2	5
mmu05416	mmu05416	Viral myocarditis	6/400	93/6698	0.483804769098141	0.783401472810976	0.630866874854971	Fyn/Cd55/Cxadr/Cd40/Sgcd/Casp3	6
mmu04966	mmu04966	Collecting duct acid secretion	2/400	27/6698	0.485504229981218	0.783401472810976	0.630866874854971	Car2/Slc12a7	2
mmu04742	mmu04742	Taste transduction	4/400	60/6698	0.485538945488747	0.783401472810976	0.630866874854971	Cacna1a/Prkaca/Cacna1b/Adcy8	4
mmu00072	mmu00072	Synthesis and degradation of ketone bodies	1/400	11/6698	0.49230147198504	0.783401472810976	0.630866874854971	Oxct1	1
mmu00290	mmu00290	Valine, leucine and isoleucine biosynthesis	1/400	11/6698	0.49230147198504	0.783401472810976	0.630866874854971	Iars	1
mmu00512	mmu00512	Mucin type O-Glycan biosynthesis	2/400	28/6698	0.504971413227802	0.789407872658403	0.635703780110304	St3gal1/Galnt18	2
mmu00310	mmu00310	Lysine degradation	3/400	45/6698	0.509017098216894	0.789407872658403	0.635703780110304	Tmlhe/Gcdh/Colgalt1	3
mmu00500	mmu00500	Starch and sucrose metabolism	3/400	45/6698	0.509017098216894	0.789407872658403	0.635703780110304	Mgam/Hk1/Pgm1	3
mmu00740	mmu00740	Riboflavin metabolism	1/400	13/6698	0.551227696780491	0.843628684725297	0.679367361872543	Acpp	1
mmu00520	mmu00520	Amino sugar and nucleotide sugar metabolism	3/400	48/6698	0.553199137524785	0.843628684725297	0.679367361872543	Cmah/Hk1/Pgm1	3
mmu00280	mmu00280	Valine, leucine and isoleucine degradation	3/400	51/6698	0.594938416491871	0.887853256667683	0.714981052248925	Oxct1/Aldh6a1/Acadsb	3
mmu00604	mmu00604	Glycosphingolipid biosynthesis - ganglio series	1/400	15/6698	0.603329730375303	0.887853256667683	0.714981052248925	St3gal1	1
mmu00770	mmu00770	Pantothenate and CoA biosynthesis	1/400	15/6698	0.603329730375303	0.887853256667683	0.714981052248925	Pank1	1
mmu00561	mmu00561	Glycerolipid metabolism	3/400	52/6698	0.608276828412709	0.887853256667683	0.714981052248925	Lpl/Gk/Dgka	3
mmu05213	mmu05213	Endometrial cancer	3/400	52/6698	0.608276828412709	0.887853256667683	0.714981052248925	Trp53/Kras/Axin2	3
mmu00260	mmu00260	Glycine, serine and threonine metabolism	2/400	34/6698	0.611308799672831	0.887853256667683	0.714981052248925	Sardh/Aoc3	2
mmu05100	mmu05100	Bacterial invasion of epithelial cells	4/400	71/6698	0.620164352379419	0.893622649491603	0.719627097663644	Src/Fn1/Wasf2/Rhoa	4
mmu00590	mmu00590	Arachidonic acid metabolism	5/400	91/6698	0.64073616876866	0.916052491286443	0.737689667990233	Alox5/Ptgis/Cbr2/Cyp2j6/Ptgs2	5
mmu00511	mmu00511	Other glycan degradation	1/400	17/6698	0.649396125823941	0.92123636454094	0.741864199227677	Man2b2	1
mmu04623	mmu04623	Cytosolic DNA-sensing pathway	3/400	56/6698	0.658651622346023	0.927178822225556	0.746649612376059	Rela/Aim2/Il18	3
mmu00100	mmu00100	Steroid biosynthesis	1/400	18/6698	0.670387227406103	0.936495134468068	0.754151963333503	Lipa	1
mmu04614	mmu04614	Renin-angiotensin system	1/400	19/6698	0.690124519178193	0.956547880850639	0.770300277935516	Anpep	1
mmu05322	mmu05322	Systemic lupus erythematosus	8/400	152/6698	0.695196000836803	0.956547880850639	0.770300277935516	Actn3/C1s1/C1ra/Macroh2a1/Cd40/H2bc4/H3f3a/H2ax	8
mmu00600	mmu00600	Sphingolipid metabolism	2/400	41/6698	0.712291229526379	0.963739172455383	0.776091366947102	Ugcg/Sgpp1	2
mmu04146	mmu04146	Peroxisome	4/400	80/6698	0.712330871396231	0.963739172455383	0.776091366947102	Acsl1/Acsl6/Xdh/Prdx5	4
mmu05160	mmu05160	Hepatitis C	7/400	137/6698	0.718742938799853	0.963739172455383	0.776091366947102	Rela/Trp53/Rxra/Kras/Pdk1/Ppp2r2a/Cd81	7
mmu04260	mmu04260	Cardiac muscle contraction	4/400	81/6698	0.721487795772609	0.963739172455383	0.776091366947102	Cacnb2/Slc8a1/Atp1b1/Cacnb1	4
mmu03420	mmu03420	Nucleotide excision repair	2/400	43/6698	0.736794278809832	0.97490889134965	0.785086251302566	Rad23a/Ercc3	2
mmu00970	mmu00970	Aminoacyl-tRNA biosynthesis	3/400	65/6698	0.754418127526514	0.97490889134965	0.785086251302566	Kars/Iars/Mars2	3
mmu00410	mmu00410	beta-Alanine metabolism	1/400	23/6698	0.75796481241377	0.97490889134965	0.785086251302566	Aoc3	1
mmu02010	mmu02010	ABC transporters	2/400	45/6698	0.759498414868248	0.97490889134965	0.785086251302566	Abcc5/Abca3	2
mmu03050	mmu03050	Proteasome	2/400	45/6698	0.759498414868248	0.97490889134965	0.785086251302566	Psmd8/Psmb5	2
mmu04650	mmu04650	Natural killer cell mediated cytotoxicity	6/400	125/6698	0.765631224343499	0.97490889134965	0.785086251302566	Plcg2/Fyn/Ptk2b/Vav3/Kras/Casp3	6
mmu04977	mmu04977	Vitamin digestion and absorption	1/400	24/6698	0.772468793692346	0.97490889134965	0.785086251302566	Tcn2	1
mmu05310	mmu05310	Asthma	1/400	24/6698	0.772468793692346	0.97490889134965	0.785086251302566	Cd40	1
mmu01040	mmu01040	Biosynthesis of unsaturated fatty acids	1/400	25/6698	0.786105665511804	0.985324224579863	0.79347363497947	Acot7	1
mmu00601	mmu00601	Glycosphingolipid biosynthesis - lacto and neolacto series	1/400	26/6698	0.798927145175415	0.987862618696628	0.795517783247213	Fut9	1
mmu00760	mmu00760	Nicotinate and nicotinamide metabolism	1/400	26/6698	0.798927145175415	0.987862618696628	0.795517783247213	Nampt	1
mmu03440	mmu03440	Homologous recombination	1/400	27/6698	0.810981872682884	0.99603813893267	0.802101463621362	Top3b	1
mmu00510	mmu00510	N-Glycan biosynthesis	2/400	51/6698	0.817703301008982	0.997598027230958	0.803357629061456	Man1a/Mgat5	2
mmu03020	mmu03020	RNA polymerase	1/400	29/6698	0.832971329930972	0.998519506730203	0.804099689055096	Polr2a	1
mmu00020	mmu00020	Citrate cycle (TCA cycle)	1/400	31/6698	0.852408287385932	0.998519506730203	0.804099689055096	Pcx	1
mmu00650	mmu00650	Butanoate metabolism	1/400	31/6698	0.852408287385932	0.998519506730203	0.804099689055096	Oxct1	1
mmu03060	mmu03060	Protein export	1/400	32/6698	0.861263347389776	0.998519506730203	0.804099689055096	Oxa1l	1
mmu00250	mmu00250	Alanine, aspartate and glutamate metabolism	1/400	33/6698	0.869588379049556	0.998519506730203	0.804099689055096	Got2	1
mmu00640	mmu00640	Propanoate metabolism	1/400	33/6698	0.869588379049556	0.998519506730203	0.804099689055096	Aldh6a1	1
mmu00983	mmu00983	Drug metabolism - other enzymes	2/400	59/6698	0.875629087349356	0.998519506730203	0.804099689055096	Ces2g/Xdh	2
mmu04140	mmu04140	Regulation of autophagy	1/400	35/6698	0.884773074208354	0.998519506730203	0.804099689055096	Prkaa2	1
mmu00565	mmu00565	Ether lipid metabolism	1/400	36/6698	0.891690494336923	0.998519506730203	0.804099689055096	Pafah1b3	1
mmu04630	mmu04630	Jak-STAT signaling pathway	6/400	153/6698	0.902165039548895	0.998519506730203	0.804099689055096	Il2rg/Socs2/Spry2/Osmr/Jak2/Csf2rb	6
mmu03008	mmu03008	Ribosome biogenesis in eukaryotes	3/400	88/6698	0.903843698309795	0.998519506730203	0.804099689055096	Nxf3/Wdr36/Eif6	3
mmu00270	mmu00270	Cysteine and methionine metabolism	1/400	39/6698	0.910054511925261	0.998519506730203	0.804099689055096	Got2	1
mmu05016	mmu05016	Huntington's disease	8/400	199/6698	0.915308671329097	0.998519506730203	0.804099689055096	Bdnf/Creb5/Plcb4/Trp53/Vdac2/Plcb3/Casp3/Polr2a	8
mmu04622	mmu04622	RIG-I-like receptor signaling pathway	2/400	69/6698	0.924167949783469	0.998519506730203	0.804099689055096	Rela/Cyld	2
mmu03015	mmu03015	mRNA surveillance pathway	3/400	94/6698	0.926037756068791	0.998519506730203	0.804099689055096	Nxf3/Ppp2r5b/Ppp2r2a	3
mmu00620	mmu00620	Pyruvate metabolism	1/400	44/6698	0.934019231983727	0.998519506730203	0.804099689055096	Pcx	1
mmu00380	mmu00380	Tryptophan metabolism	1/400	45/6698	0.937985614190897	0.998519506730203	0.804099689055096	Gcdh	1
mmu04975	mmu04975	Fat digestion and absorption	1/400	45/6698	0.937985614190897	0.998519506730203	0.804099689055096	Got2	1
mmu05010	mmu05010	Alzheimer's disease	7/400	189/6698	0.940713210006473	0.998519506730203	0.804099689055096	Ryr3/Lpl/Bace2/Plcb4/Capn1/Plcb3/Casp3	7
mmu00240	mmu00240	Pyrimidine metabolism	3/400	99/6698	0.940838759463847	0.998519506730203	0.804099689055096	Entpd5/Txnrd1/Polr2a	3
mmu00591	mmu00591	Linoleic acid metabolism	1/400	46/6698	0.941714120777947	0.998519506730203	0.804099689055096	Cyp2j6	1
mmu04080	mmu04080	Neuroactive ligand-receptor interaction	11/400	277/6698	0.948297243549981	0.998519506730203	0.804099689055096	Grik5/Ptger4/Calcrl/Nr3c1/Chrna1/Chrnb1/Adra1d/P2rx7/Crhr1/Npy1r/Tspo	11
mmu05012	mmu05012	Parkinson's disease	5/400	150/6698	0.950532015036214	0.998519506730203	0.804099689055096	Sncaip/Uchl1/Vdac2/Ubb/Casp3	5
mmu00564	mmu00564	Glycerophospholipid metabolism	2/400	80/6698	0.95674469292308	0.998519506730203	0.804099689055096	Pcyt1b/Dgka	2
mmu04612	mmu04612	Antigen processing and presentation	2/400	81/6698	0.958928207980411	0.998519506730203	0.804099689055096	Ctsl/Calr	2
mmu05330	mmu05330	Allograft rejection	1/400	56/6698	0.96866407735814	0.998519506730203	0.804099689055096	Cd40	1
mmu04940	mmu04940	Type I diabetes mellitus	1/400	63/6698	0.979717163629918	0.998519506730203	0.804099689055096	Ptprn	1
mmu04620	mmu04620	Toll-like receptor signaling pathway	2/400	101/6698	0.985740280416034	0.998519506730203	0.804099689055096	Rela/Cd40	2
mmu05320	mmu05320	Autoimmune thyroid disease	1/400	72/6698	0.98841390306075	0.998519506730203	0.804099689055096	Cd40	1
mmu03018	mmu03018	RNA degradation	1/400	77/6698	0.991514382483937	0.998519506730203	0.804099689055096	Tob1	1
mmu03013	mmu03013	RNA transport	4/400	168/6698	0.991985723330147	0.998519506730203	0.804099689055096	Nxf3/Smn1/Prmt5/Senp2	4
mmu03040	mmu03040	Spliceosome	2/400	140/6698	0.998342730496126	0.998519506730203	0.804099689055096	Sf3a2/Snrpc	2
mmu04120	mmu04120	Ubiquitin mediated proteolysis	2/400	142/6698	0.998519506730203	0.998519506730203	0.804099689055096	Ube2d1/Anapc10	2
