# Supplementary material for: Dynamic m6A mRNA Methylation Reveals the Role of METTL3/14-m6A-MNK2-ERK Signaling Axis in Skeletal Muscle Differentiation and Regeneration
Source: Front Cell Dev Biol. 2021 Oct 1;9:744171. doi: 10.3389/fcell.2021.744171 (PMC8517268; doi:10.3389/fcell.2021.744171)
Supplement: Supplementary file 10 [file Table_8.XLSX]

## Sheet: m6a_reads_stat
SupplementaryTable 8
MeRIP-seq reads
sample	cleanReads	uniqReads	multiReads	alignment rate
GFP_D4_input	30891164	28142652(91.10%)	855397(2.77%)	0.9387
GFP_D4_IP	27435479	24520195(89.37%)	796698(2.90%)	0.9228
GFP_GM_input	29505837	26311756(89.17%)	1263798(4.28%)	0.9346
GFP_GM_IP	25621442	22542714(87.98%)	1107659(4.32%)	0.9231
