# Supplementary material for: Dynamic m6A mRNA Methylation Reveals the Role of METTL3/14-m6A-MNK2-ERK Signaling Axis in Skeletal Muscle Differentiation and Regeneration
Source: Front Cell Dev Biol. 2021 Oct 1;9:744171. doi: 10.3389/fcell.2021.744171 (PMC8517268; doi:10.3389/fcell.2021.744171)
Supplement: Supplementary file 12 [file Table_10.XLS]

chr	start	end	strand	lg.p	lg.fdr	fold_enrchment	featuretype	feature	geneid	transcriptid	genename	genetype	transcripttype
1	6238456	6241045	+	-65.3	-63.9	5.88	CDS	CDS	ENSMUSG00000025907	ENSMUST00000027040	Rb1cc1	protein_coding	protein_coding
1	6248111	6251057	+	-364	#NAME?	14.5	CDS	CDS	ENSMUSG00000025907	ENSMUST00000027040	Rb1cc1	protein_coding	protein_coding
1	6251205	6260882	+	-5.04	-4.25	3.07	ncRNA	exon	ENSMUSG00000025907	ENSMUST00000159206	Rb1cc1	protein_coding	processed_transcript
1	6274968	6275149	+	-6.14	-5.31	2.44	three_prime_utr	three_prime_utr	ENSMUSG00000025907	ENSMUST00000027040	Rb1cc1	protein_coding	protein_coding
1	6802401	6803060	+	-7.5	-6.65	29.2	CDS	CDS	ENSMUSG00000033740	ENSMUST00000140079	St18	protein_coding	protein_coding
1	7037100	7037217	+	-2.67	-1.98	4.51	ncRNA	exon	ENSMUSG00000103629	ENSMUST00000195648	Gm5694	processed_pseudogene	processed_pseudogene
1	7089159	7147637	+	-65.2	-63.8	4.64	CDS	CDS	ENSMUSG00000051285	ENSMUST00000061280	Pcmtd1	protein_coding	protein_coding
1	7163289	7170062	+	-271	-269	9	three_prime_utr	three_prime_utr	ENSMUSG00000051285	ENSMUST00000182675	Pcmtd1	protein_coding	nonsense_mediated_decay
1	7173477	7173628	+	-2.47	-1.79	4.69	three_prime_utr	three_prime_utr	ENSMUSG00000051285	ENSMUST00000061280	Pcmtd1	protein_coding	protein_coding
1	9545852	9547158	+	-470	#NAME?	19.2	CDS	CDS	ENSMUSG00000061024	ENSMUST00000072079	Rrs1	protein_coding	protein_coding
1	9576324	9576534	+	-4.11	-3.36	16.7	three_prime_utr	three_prime_utr	ENSMUSG00000025911	ENSMUST00000144177	Adhfe1	protein_coding	protein_coding
1	9575440	9575619	+	-2.32	-1.65	10.4	ncRNA	exon	ENSMUSG00000081441	ENSMUST00000121942	Gm6161	processed_pseudogene	processed_pseudogene
1	9747647	9748483	+	-92.5	-90.9	25.5	ncRNA	exon	ENSMUSG00000097893	ENSMUST00000191287	1700034P13Rik	antisense	antisense
1	10038226	10038346	+	-2.8	-2.1	4.69	five_prime_utr	five_prime_utr	ENSMUSG00000056763	ENSMUST00000071087	Cspp1	protein_coding	protein_coding
1	10065389	10066783	+	-8.21	-7.33	2.02	CDS	CDS	ENSMUSG00000056763	ENSMUST00000071087	Cspp1	protein_coding	protein_coding
1	10112408	10113012	+	-12.2	-11.3	1.85	CDS	CDS	ENSMUSG00000056763	ENSMUST00000071087	Cspp1	protein_coding	protein_coding
1	10136587	10136768	+	-5.64	-4.83	5.21	three_prime_utr	three_prime_utr	ENSMUSG00000056763	ENSMUST00000071087	Cspp1	protein_coding	protein_coding
1	12692456	12692666	+	-11.9	-11	2.71	five_prime_utr	five_prime_utr	ENSMUSG00000016918	ENSMUST00000177608	Sulf1	protein_coding	protein_coding
1	12848365	12851066	+	-23.5	-22.4	4.49	three_prime_utr	three_prime_utr	ENSMUSG00000016918	ENSMUST00000186051	Sulf1	protein_coding	protein_coding
1	12852443	12859934	+	-640	#NAME?	8.92	three_prime_utr	three_prime_utr	ENSMUSG00000016918	ENSMUST00000177608	Sulf1	protein_coding	protein_coding
1	12860502	12860773	+	-15.6	-14.6	4.83	three_prime_utr	three_prime_utr	ENSMUSG00000016918	ENSMUST00000177608	Sulf1	protein_coding	protein_coding
1	15842944	15843394	+	-7.17	-6.33	3.52	three_prime_utr	three_prime_utr	ENSMUSG00000025925	ENSMUST00000188371	Terf1	protein_coding	protein_coding
1	16105803	16105983	+	-4	-3.25	16.7	five_prime_utr	five_prime_utr	ENSMUSG00000025921	ENSMUST00000027053	Rdh10	protein_coding	protein_coding
1	16677260	16677440	+	-7.54	-6.68	1.84	CDS	CDS	ENSMUSG00000025940	ENSMUST00000177501	Tmem70	protein_coding	protein_coding
1	20935241	20938421	+	-85	-83.5	21.4	three_prime_utr	three_prime_utr	ENSMUSG00000025931	ENSMUST00000189400	Paqr8	protein_coding	protein_coding
1	23293757	23293960	+	-4.29	-3.52	17.7	ncRNA	exon	ENSMUSG00000100775	ENSMUST00000190910	Gm29107	lincRNA	lincRNA
1	23844883	23845742	+	-10.3	-9.35	31.2	three_prime_utr	three_prime_utr	ENSMUSG00000026156	ENSMUST00000063663	B3gat2	protein_coding	protein_coding
1	24101160	24101340	+	-2.34	-1.67	6.25	ncRNA	exon	ENSMUSG00000102398	ENSMUST00000192408	Gm37580	TEC	TEC
1	24762677	24763007	+	-28.2	-27	3.31	three_prime_utr	three_prime_utr	ENSMUSG00000073725	ENSMUST00000191471	Lmbrd1	protein_coding	protein_coding
1	24766030	24766211	+	-2.58	-1.9	1.96	three_prime_utr	three_prime_utr	ENSMUSG00000073725	ENSMUST00000095062	Lmbrd1	protein_coding	protein_coding
1	33738282	33740201	+	-140	-139	16.3	three_prime_utr	three_prime_utr	ENSMUSG00000004768	ENSMUST00000138024	Rab23	protein_coding	nonsense_mediated_decay
1	33740470	33740710	+	-4.91	-4.12	3.39	three_prime_utr	three_prime_utr	ENSMUSG00000004768	ENSMUST00000088287	Rab23	protein_coding	protein_coding
1	34121463	34121944	+	-20.1	-19	3.7	CDS	CDS	ENSMUSG00000026131	ENSMUST00000183006	Dst	protein_coding	protein_coding
1	34177907	34178208	+	-9.77	-8.87	5.38	CDS	CDS	ENSMUSG00000026131	ENSMUST00000183302	Dst	protein_coding	protein_coding
1	34178477	34178928	+	-3.89	-3.14	4.37	CDS	CDS	ENSMUSG00000026131	ENSMUST00000183302	Dst	protein_coding	protein_coding
1	34179197	34179437	+	-5.43	-4.63	6.46	CDS	CDS	ENSMUSG00000026131	ENSMUST00000183302	Dst	protein_coding	protein_coding
1	34179976	34180517	+	-9.17	-8.28	33.3	CDS	CDS	ENSMUSG00000026131	ENSMUST00000183302	Dst	protein_coding	protein_coding
1	34186930	34189000	+	-145	-144	6.06	CDS	CDS	ENSMUSG00000026131	ENSMUST00000183034	Dst	protein_coding	protein_coding
1	34189389	34189660	+	-17	-16	1.64	CDS	CDS	ENSMUSG00000026131	ENSMUST00000183034	Dst	protein_coding	protein_coding
1	34190049	34190649	+	-96.9	-95.4	3.09	CDS	CDS	ENSMUSG00000026131	ENSMUST00000183034	Dst	protein_coding	protein_coding
1	34190888	34191219	+	-57.4	-56.1	1.95	CDS	CDS	ENSMUSG00000026131	ENSMUST00000183034	Dst	protein_coding	protein_coding
1	34191668	34192239	+	-461	#NAME?	5.41	CDS	CDS	ENSMUSG00000026131	ENSMUST00000183034	Dst	protein_coding	protein_coding
1	34192477	34193078	+	-82.7	-81.2	2.77	CDS	CDS	ENSMUSG00000026131	ENSMUST00000183034	Dst	protein_coding	protein_coding
1	34198568	34199468	+	-147	-145	2.46	CDS	CDS	ENSMUSG00000026131	ENSMUST00000183034	Dst	protein_coding	protein_coding
1	34201078	34201379	+	-34.5	-33.3	1.86	CDS	CDS	ENSMUSG00000026131	ENSMUST00000183034	Dst	protein_coding	protein_coding
1	34218514	34223822	+	-24.6	-23.5	1.63	CDS	CDS	ENSMUSG00000026131	ENSMUST00000183034	Dst	protein_coding	protein_coding
1	34225686	34229106	+	-472	#NAME?	3.32	CDS	CDS	ENSMUSG00000026131	ENSMUST00000183034	Dst	protein_coding	protein_coding
1	34237743	34238134	+	-2.79	-2.1	10.4	CDS	CDS	ENSMUSG00000026131	ENSMUST00000194192	Dst	protein_coding	protein_coding
1	34238673	34238824	+	-2.87	-2.17	12.5	CDS	CDS	ENSMUSG00000026131	ENSMUST00000194192	Dst	protein_coding	protein_coding
1	34252885	34256250	+	-5.81	-5	1.2	CDS	CDS	ENSMUSG00000026131	ENSMUST00000183034	Dst	protein_coding	protein_coding
1	34308210	34308601	+	-7.86	-7	1.64	three_prime_utr	three_prime_utr	ENSMUSG00000026131	ENSMUST00000097786	Dst	protein_coding	protein_coding
1	36069118	36101804	+	-5.45	-4.65	2.64	CDS	CDS	ENSMUSG00000045216	ENSMUST00000088174	Hs6st1	protein_coding	protein_coding
1	36103450	36104619	+	-270	-268	16.5	CDS	CDS	ENSMUSG00000045216	ENSMUST00000088174	Hs6st1	protein_coding	protein_coding
1	36105906	36106416	+	-155	-153	8.54	three_prime_utr	three_prime_utr	ENSMUSG00000045216	ENSMUST00000088174	Hs6st1	protein_coding	protein_coding
1	36307732	36307973	+	-15.4	-14.4	5.73	five_prime_utr	five_prime_utr	ENSMUSG00000037447	ENSMUST00000126413	Arid5a	protein_coding	protein_coding
1	36318181	36321599	+	-271	-269	16.8	three_prime_utr	three_prime_utr	ENSMUSG00000037447	ENSMUST00000116629	Arid5a	protein_coding	nonsense_mediated_decay
1	36321808	36321959	+	-2.5	-1.82	2.48	three_prime_utr	three_prime_utr	ENSMUSG00000037447	ENSMUST00000115032	Arid5a	protein_coding	protein_coding
1	36322798	36323039	+	-22.1	-21	6.25	three_prime_utr	three_prime_utr	ENSMUSG00000037447	ENSMUST00000137906	Arid5a	protein_coding	protein_coding
1	36323428	36323909	+	-4.28	-3.52	7.64	three_prime_utr	three_prime_utr	ENSMUSG00000037447	ENSMUST00000137906	Arid5a	protein_coding	protein_coding
1	36471829	36472999	+	-55.3	-54	7.99	CDS	CDS	ENSMUSG00000037408	ENSMUST00000153128	Cnnm4	protein_coding	protein_coding
1	36506754	36507265	+	-18.3	-17.3	4.81	three_prime_utr	three_prime_utr	ENSMUSG00000037408	ENSMUST00000153128	Cnnm4	protein_coding	protein_coding
1	36511896	36512197	+	-14.3	-13.3	22.9	CDS	CDS	ENSMUSG00000001138	ENSMUST00000001166	Cnnm3	protein_coding	protein_coding
1	36512826	36518572	+	-61.2	-59.8	20.8	CDS	CDS	ENSMUSG00000001138	ENSMUST00000001166	Cnnm3	protein_coding	protein_coding
1	36525176	36525387	+	-3.98	-3.23	2.2	three_prime_utr	three_prime_utr	ENSMUSG00000001138	ENSMUST00000097776	Cnnm3	protein_coding	protein_coding
1	36526766	36527187	+	-16.7	-15.6	4.11	three_prime_utr	three_prime_utr	ENSMUSG00000001138	ENSMUST00000001166	Cnnm3	protein_coding	protein_coding
1	36558087	36558267	+	-4.49	-3.71	4.86	ncRNA	exon	ENSMUSG00000087589	ENSMUST00000194426	D430040D24Rik	processed_transcript	retained_intron
1	36558415	36559369	+	-34.7	-33.5	13.5	ncRNA	exon	ENSMUSG00000087589	ENSMUST00000194426	D430040D24Rik	processed_transcript	retained_intron
1	36559457	36564839	+	-2.74	-2.04	3.42	ncRNA	exon	ENSMUSG00000087589	ENSMUST00000194426	D430040D24Rik	processed_transcript	retained_intron
1	36692495	36693352	+	-24.7	-23.7	1.82	three_prime_utr	three_prime_utr	ENSMUSG00000061518	ENSMUST00000081180	Cox5b	protein_coding	protein_coding
1	37299894	37300104	+	-3.99	-3.23	8.33	five_prime_utr	five_prime_utr	ENSMUSG00000026113	ENSMUST00000027287	Inpp4a	protein_coding	protein_coding
1	37408161	37408282	+	-2.32	-1.65	2.78	CDS	CDS	ENSMUSG00000026113	ENSMUST00000027287	Inpp4a	protein_coding	protein_coding
1	37410406	37410676	+	-11.8	-10.9	6.87	three_prime_utr	three_prime_utr	ENSMUSG00000026113	ENSMUST00000027287	Inpp4a	protein_coding	protein_coding
1	37430138	37430377	+	-24	-22.9	13.7	five_prime_utr	five_prime_utr	ENSMUSG00000026111	ENSMUST00000027285	Unc50	protein_coding	protein_coding
1	37438795	37439005	+	-13.5	-12.6	14.3	three_prime_utr	three_prime_utr	ENSMUSG00000026111	ENSMUST00000027285	Unc50	protein_coding	protein_coding
1	37871945	37872376	+	-2.42	-1.74	4.17	five_prime_utr	five_prime_utr	ENSMUSG00000037216	ENSMUST00000041621	Lipt1	protein_coding	protein_coding
1	37874890	37876198	+	-83.5	-82	21.5	CDS	CDS	ENSMUSG00000037216	ENSMUST00000041621	Lipt1	protein_coding	protein_coding
1	37998129	38033079	+	-260	-258	5.33	CDS	CDS	ENSMUSG00000026083	ENSMUST00000027252	Eif5b	protein_coding	protein_coding
1	38033168	38033289	+	-2.76	-2.06	1.42	ncRNA	exon	ENSMUSG00000026083	ENSMUST00000192548	Eif5b	protein_coding	retained_intron
1	38033976	38037243	+	-167	-165	2.5	CDS	CDS	ENSMUSG00000026083	ENSMUST00000027252	Eif5b	protein_coding	protein_coding
1	38051278	38052019	+	-70.8	-69.4	4.06	three_prime_utr	three_prime_utr	ENSMUSG00000026083	ENSMUST00000027252	Eif5b	protein_coding	protein_coding
1	38053095	38053335	+	-5.56	-4.75	1.78	three_prime_utr	three_prime_utr	ENSMUSG00000026083	ENSMUST00000027252	Eif5b	protein_coding	protein_coding
1	38053394	38053515	+	-2.86	-2.16	2.39	three_prime_utr	three_prime_utr	ENSMUSG00000026083	ENSMUST00000027252	Eif5b	protein_coding	protein_coding
1	38987761	38995169	+	-60.7	-59.3	2.15	five_prime_utr	five_prime_utr	ENSMUSG00000026078	ENSMUST00000194552	Pdcl3	protein_coding	protein_coding
1	38996190	38996341	+	-5.17	-4.37	1.68	CDS	CDS	ENSMUSG00000026078	ENSMUST00000027247	Pdcl3	protein_coding	protein_coding
1	38996399	38996640	+	-4.89	-4.1	1.89	three_prime_utr	three_prime_utr	ENSMUSG00000026078	ENSMUST00000027247	Pdcl3	protein_coding	protein_coding
1	39371080	39371199	+	-7.25	-6.4	1.68	three_prime_utr	three_prime_utr	ENSMUSG00000073702	ENSMUST00000194746	Rpl31	protein_coding	protein_coding
1	39545090	39545330	+	-17.8	-16.7	3.12	CDS	CDS	ENSMUSG00000003135	ENSMUST00000161515	Cnot11	protein_coding	protein_coding
1	39546468	39546799	+	-49.5	-48.2	7.44	three_prime_utr	three_prime_utr	ENSMUSG00000003135	ENSMUST00000161515	Cnot11	protein_coding	protein_coding
1	39990189	39999772	+	-95.3	-93.7	1.89	CDS	CDS	ENSMUSG00000026074	ENSMUST00000168431	Map4k4	protein_coding	protein_coding
1	40024723	40025412	+	-48.5	-47.3	2.05	three_prime_utr	three_prime_utr	ENSMUSG00000026074	ENSMUST00000168431	Map4k4	protein_coding	protein_coding
1	40026070	40026310	+	-21.1	-20.1	3.47	three_prime_utr	three_prime_utr	ENSMUSG00000026074	ENSMUST00000168431	Map4k4	protein_coding	protein_coding
1	40312985	40313942	+	-510	#NAME?	20.5	three_prime_utr	three_prime_utr	ENSMUSG00000026072	ENSMUST00000027241	Il1r1	protein_coding	protein_coding
1	40315105	40315674	+	-36	-34.8	4.73	three_prime_utr	three_prime_utr	ENSMUSG00000026072	ENSMUST00000027241	Il1r1	protein_coding	protein_coding
1	40315912	40316062	+	-2.06	-1.4	2.5	three_prime_utr	three_prime_utr	ENSMUSG00000026072	ENSMUST00000027241	Il1r1	protein_coding	protein_coding
1	40548777	40549285	+	-7.99	-7.12	14.6	CDS	CDS	ENSMUSG00000026068	ENSMUST00000027237	Il18rap	protein_coding	protein_coding
1	40580736	40584003	+	-3.15	-2.43	13.5	CDS	CDS	ENSMUSG00000026065	ENSMUST00000027233	Slc9a4	protein_coding	protein_coding
1	40680603	40680874	+	-7.21	-6.36	28.1	five_prime_utr	five_prime_utr	ENSMUSG00000026062	ENSMUST00000027231	Slc9a2	protein_coding	protein_coding
1	40767684	40768554	+	-135	-133	17.4	three_prime_utr	three_prime_utr	ENSMUSG00000026062	ENSMUST00000027231	Slc9a2	protein_coding	protein_coding
1	40772371	40772701	+	-18.4	-17.4	12.6	ncRNA	exon	ENSMUSG00000103270	ENSMUST00000195134	Gm37915	antisense	antisense
1	40772879	40773538	+	-7.77	-6.91	16.7	ncRNA	exon	ENSMUSG00000103270	ENSMUST00000195134	Gm37915	antisense	antisense
1	40773687	40780592	+	-7.8	-6.94	30.2	ncRNA	exon	ENSMUSG00000103270	ENSMUST00000195134	Gm37915	antisense	antisense
1	42898827	42899007	+	-2.62	-1.93	5.73	ncRNA	exon	ENSMUSG00000060679	ENSMUST00000185376	Mrps9	protein_coding	processed_transcript
1	43100829	43113265	+	-35.1	-34	4.74	CDS	CDS	ENSMUSG00000010290	ENSMUST00000010434	AI597479	protein_coding	protein_coding
1	43115529	43115887	+	-16.1	-15.1	4.39	three_prime_utr	three_prime_utr	ENSMUSG00000010290	ENSMUST00000010434	AI597479	protein_coding	protein_coding
1	43554185	43554515	+	-26.2	-25.1	4.2	CDS	CDS	ENSMUSG00000066877	ENSMUST00000086421	Nck2	protein_coding	protein_coding
1	43569468	43570037	+	-12.8	-11.9	4.17	three_prime_utr	three_prime_utr	ENSMUSG00000066877	ENSMUST00000086421	Nck2	protein_coding	protein_coding
1	44002699	44003000	+	-18.7	-17.7	4.62	three_prime_utr	three_prime_utr	ENSMUSG00000041763	ENSMUST00000188313	Tpp2	protein_coding	protein_coding
1	44118956	44119512	+	-11.6	-10.7	8.33	five_prime_utr	five_prime_utr	ENSMUSG00000041684	ENSMUST00000155917	Bivm	protein_coding	protein_coding
1	44126336	44126695	+	-20.2	-19.1	4.44	CDS	CDS	ENSMUSG00000041684	ENSMUST00000035991	Bivm	protein_coding	protein_coding
1	44138619	44143398	+	-138	-136	10.9	CDS	CDS	ENSMUSG00000041684	ENSMUST00000035991	Bivm	protein_coding	protein_coding
1	44164025	44167767	+	-83.2	-81.7	10.3	CDS	CDS	ENSMUSG00000026048	ENSMUST00000027214	Ercc5	protein_coding	protein_coding
1	44179152	44181230	+	-175	-174	25	CDS	CDS	ENSMUSG00000026048	ENSMUST00000027214	Ercc5	protein_coding	protein_coding
1	45315793	45316153	+	-12.6	-11.7	14.6	ncRNA	exon	ENSMUSG00000026043	ENSMUST00000189818	Col3a1	protein_coding	processed_transcript
1	45349525	45349646	+	-5.04	-4.24	1.28	three_prime_utr	three_prime_utr	ENSMUSG00000026043	ENSMUST00000087883	Col3a1	protein_coding	protein_coding
1	45823319	45823619	+	-21.3	-20.3	3.69	three_prime_utr	three_prime_utr	ENSMUSG00000025995	ENSMUST00000186651	Wdr75	protein_coding	protein_coding
1	50816328	50816657	+	-6.03	-5.21	24	ncRNA	exon	ENSMUSG00000100816	ENSMUST00000187677	Gm28321	lincRNA	lincRNA
1	51185473	51185593	+	-3.72	-2.97	15.6	three_prime_utr	three_prime_utr	ENSMUSG00000026109	ENSMUST00000081851	Tmeff2	protein_coding	protein_coding
1	51300803	51302152	+	-300	-298	39.6	three_prime_utr	three_prime_utr	ENSMUSG00000045954	ENSMUST00000051572	Cavin2	protein_coding	protein_coding
1	51302690	51302960	+	-18.2	-17.2	9	three_prime_utr	three_prime_utr	ENSMUSG00000045954	ENSMUST00000051572	Cavin2	protein_coding	protein_coding
1	52155187	52155397	+	-6.8	-5.96	19.8	three_prime_utr	three_prime_utr	ENSMUSG00000026104	ENSMUST00000186574	Stat1	protein_coding	protein_coding
1	52159286	52159947	+	-57.3	-55.9	7.21	three_prime_utr	three_prime_utr	ENSMUSG00000026104	ENSMUST00000070968	Stat1	protein_coding	protein_coding
1	52648920	52650210	+	-23.1	-22	14.1	three_prime_utr	three_prime_utr	ENSMUSG00000043015	ENSMUST00000188507	Nemp2	protein_coding	nonsense_mediated_decay
1	52920355	52920836	+	-22.8	-21.8	5	three_prime_utr	three_prime_utr	ENSMUSG00000041426	ENSMUST00000159352	Hibch	protein_coding	protein_coding
1	53319957	53320198	+	-7.52	-6.67	2.44	CDS	CDS	ENSMUSG00000026096	ENSMUST00000027265	Osgepl1	protein_coding	protein_coding
1	53323234	53323385	+	-3.07	-2.35	2.41	three_prime_utr	three_prime_utr	ENSMUSG00000026096	ENSMUST00000114484	Osgepl1	protein_coding	protein_coding
1	53326102	53326343	+	-2.32	-1.65	10.4	three_prime_utr	three_prime_utr	ENSMUSG00000026096	ENSMUST00000027265	Osgepl1	protein_coding	protein_coding
1	55071686	55072135	+	-118	-117	5.05	three_prime_utr	three_prime_utr	ENSMUSG00000025981	ENSMUST00000027125	Coq10b	protein_coding	protein_coding
1	55090744	55091307	+	-9.58	-8.68	1.72	three_prime_utr	three_prime_utr	ENSMUSG00000073676	ENSMUST00000075242	Hspe1	protein_coding	protein_coding
1	55226280	55228504	+	-25.4	-24.3	5.33	ncRNA	exon	ENSMUSG00000097649	ENSMUST00000181563	Gm10561	antisense	antisense
1	55234934	55235592	+	-44.7	-43.4	15.6	ncRNA	exon	ENSMUSG00000097649	ENSMUST00000181563	Gm10561	antisense	antisense
1	55237895	55239304	+	-111	-109	78.1	CDS	CDS	ENSMUSG00000046994	ENSMUST00000061334	Mars2	protein_coding	protein_coding
1	55695903	55696114	+	-5.19	-4.39	6.25	CDS	CDS	ENSMUSG00000038349	ENSMUST00000042986	Plcl1	protein_coding	protein_coding
1	55697642	55697883	+	-4.78	-4	3.56	CDS	CDS	ENSMUSG00000038349	ENSMUST00000042986	Plcl1	protein_coding	protein_coding
1	56971770	56972511	+	-2.83	-2.13	7.29	ncRNA	exon	ENSMUSG00000087022	ENSMUST00000135238	9130024F11Rik	processed_transcript	antisense
1	56973169	56973678	+	-6.8	-5.96	12.5	ncRNA	exon	ENSMUSG00000087022	ENSMUST00000187927	9130024F11Rik	processed_transcript	antisense
1	57377888	57383716	+	-118	-116	22.1	CDS	CDS	ENSMUSG00000038323	ENSMUST00000042734	1700066M21Rik	protein_coding	protein_coding
1	58015721	58017818	+	-27.2	-26	37.5	CDS	CDS	ENSMUSG00000026039	ENSMUST00000027202	Sgo2a	protein_coding	protein_coding
1	58106142	58106413	+	-17.3	-16.3	13.5	three_prime_utr	three_prime_utr	ENSMUSG00000063558	ENSMUST00000001027	Aox1	protein_coding	protein_coding
1	58407233	58407353	+	-11.2	-10.3	2.17	three_prime_utr	three_prime_utr	ENSMUSG00000051223	ENSMUST00000050552	Bzw1	protein_coding	protein_coding
1	58445570	58447917	+	-12.6	-11.7	4.96	CDS	CDS	ENSMUSG00000026036	ENSMUST00000087521	Nif3l1	protein_coding	protein_coding
1	58461169	58462219	+	-154	-152	17.1	three_prime_utr	three_prime_utr	ENSMUSG00000026036	ENSMUST00000087521	Nif3l1	protein_coding	protein_coding
1	58595729	58595905	+	-4.34	-3.57	2.99	three_prime_utr	three_prime_utr	ENSMUSG00000026032	ENSMUST00000027193	Ndufb3	protein_coding	protein_coding
1	58655479	58655831	+	-35.1	-33.9	14.2	ncRNA	exon	ENSMUSG00000102059	ENSMUST00000185352	Gm20257	transcribed_unprocessed_pseudogene	processed_transcript
1	58711567	58713988	+	-37.2	-36	12.2	five_prime_utr	five_prime_utr	ENSMUSG00000026031	ENSMUST00000114309	Cflar	protein_coding	protein_coding
1	58717311	58717492	+	-3.03	-2.32	4.95	ncRNA	exon	ENSMUSG00000026031	ENSMUST00000097723	Cflar	protein_coding	processed_transcript
1	58722586	58723066	+	-19.5	-18.5	28.6	ncRNA	exon	ENSMUSG00000026031	ENSMUST00000123553	Cflar	protein_coding	processed_transcript
1	58735672	58753943	+	-230	-228	9.31	CDS	CDS	ENSMUSG00000026031	ENSMUST00000097722	Cflar	protein_coding	protein_coding
1	58844355	58844773	+	-14.8	-13.8	2.85	CDS	CDS	ENSMUSG00000026029	ENSMUST00000027189	Casp8	protein_coding	protein_coding
1	58846786	58847056	+	-31	-29.8	12.9	three_prime_utr	three_prime_utr	ENSMUSG00000026029	ENSMUST00000027189	Casp8	protein_coding	protein_coding
1	58994875	58995115	+	-5.2	-4.4	3.75	three_prime_utr	three_prime_utr	ENSMUSG00000026027	ENSMUST00000153990	Stradb	protein_coding	nonsense_mediated_decay
1	59120521	59120672	+	-2.54	-1.86	6.77	ncRNA	exon	ENSMUSG00000097573	ENSMUST00000189096	G730003C15Rik	antisense	antisense
1	59352425	59352904	+	-22.1	-21	14.6	three_prime_utr	three_prime_utr	ENSMUSG00000026023	ENSMUST00000160662	Cdk15	protein_coding	protein_coding
1	59482423	59482692	+	-6.97	-6.13	3.44	five_prime_utr	five_prime_utr	ENSMUSG00000041075	ENSMUST00000114246	Fzd7	protein_coding	protein_coding
1	59483347	59485256	+	-642	#NAME?	18.4	CDS	CDS	ENSMUSG00000041075	ENSMUST00000114246	Fzd7	protein_coding	protein_coding
1	59706714	59711493	+	-232	-230	4.05	three_prime_utr	three_prime_utr	ENSMUSG00000026020	ENSMUST00000191142	Nop58	protein_coding	protein_coding
1	59764268	59764419	+	-2.58	-1.89	2.6	five_prime_utr	five_prime_utr	ENSMUSG00000067336	ENSMUST00000087435	Bmpr2	protein_coding	protein_coding
1	59867474	59868464	+	-120	-119	5.26	CDS	CDS	ENSMUSG00000067336	ENSMUST00000087435	Bmpr2	protein_coding	protein_coding
1	59870292	59870682	+	-23	-21.9	3.6	three_prime_utr	three_prime_utr	ENSMUSG00000067336	ENSMUST00000087435	Bmpr2	protein_coding	protein_coding
1	59877485	59877635	+	-6.43	-5.6	2.47	three_prime_utr	three_prime_utr	ENSMUSG00000067336	ENSMUST00000087435	Bmpr2	protein_coding	protein_coding
1	59974909	59979327	+	-5.56	-4.75	3.06	CDS	CDS	ENSMUSG00000041040	ENSMUST00000036540	Fam117b	protein_coding	protein_coding
1	59980916	59982346	+	-61.5	-60.1	15.3	three_prime_utr	three_prime_utr	ENSMUSG00000041040	ENSMUST00000036540	Fam117b	protein_coding	protein_coding
1	60147388	60150718	+	-25.3	-24.2	8.21	three_prime_utr	three_prime_utr	ENSMUSG00000026017	ENSMUST00000130075	Carf	protein_coding	nonsense_mediated_decay
1	60235099	60235250	+	-4.65	-3.87	2.35	CDS	CDS	ENSMUSG00000073664	ENSMUST00000160834	Nbeal1	protein_coding	protein_coding
1	60257570	60260754	+	-17.8	-16.8	7.51	CDS	CDS	ENSMUSG00000073664	ENSMUST00000160834	Nbeal1	protein_coding	protein_coding
1	60268516	60268667	+	-2.68	-1.99	2.43	CDS	CDS	ENSMUSG00000073664	ENSMUST00000160834	Nbeal1	protein_coding	protein_coding
1	60269325	60277922	+	-9.96	-9.06	2.68	CDS	CDS	ENSMUSG00000073664	ENSMUST00000160834	Nbeal1	protein_coding	protein_coding
1	60330925	60331166	+	-12.2	-11.3	3.4	three_prime_utr	three_prime_utr	ENSMUSG00000073664	ENSMUST00000162291	Nbeal1	protein_coding	nonsense_mediated_decay
1	60387881	60388060	+	-17.3	-16.3	6.16	three_prime_utr	three_prime_utr	ENSMUSG00000049439	ENSMUST00000060608	Cyp20a1	protein_coding	protein_coding
1	60470821	60477352	+	-120	-118	16.9	three_prime_utr	three_prime_utr	ENSMUSG00000026782	ENSMUST00000052332	Abi2	protein_coding	protein_coding
1	60480977	60481158	+	-10.3	-9.42	4.08	three_prime_utr	three_prime_utr	ENSMUSG00000026782	ENSMUST00000052332	Abi2	protein_coding	protein_coding
1	60769685	60770194	+	-14.4	-13.4	51	three_prime_utr	three_prime_utr	ENSMUSG00000026012	ENSMUST00000027165	Cd28	protein_coding	protein_coding
1	60770820	60771269	+	-22.6	-21.6	7.24	three_prime_utr	three_prime_utr	ENSMUSG00000026012	ENSMUST00000027165	Cd28	protein_coding	protein_coding
1	62440019	62479577	+	-3.85	-3.1	9.37	CDS	CDS	ENSMUSG00000052062	ENSMUST00000075374	Pard3b	protein_coding	protein_coding
1	62639137	62639438	+	-7.21	-6.36	13	three_prime_utr	three_prime_utr	ENSMUSG00000052062	ENSMUST00000075374	Pard3b	protein_coding	protein_coding
1	62642043	62642224	+	-3.15	-2.43	13.5	three_prime_utr	three_prime_utr	ENSMUSG00000052062	ENSMUST00000075374	Pard3b	protein_coding	protein_coding
1	62703314	62704274	+	-174	-172	17.7	five_prime_utr	five_prime_utr	ENSMUSG00000025969	ENSMUST00000102822	Nrp2	protein_coding	protein_coding
1	62799160	62799311	+	-8.17	-7.3	2.2	three_prime_utr	three_prime_utr	ENSMUSG00000025969	ENSMUST00000114155	Nrp2	protein_coding	protein_coding
1	62815486	62815997	+	-820	#NAME?	7.05	three_prime_utr	three_prime_utr	ENSMUSG00000025969	ENSMUST00000102822	Nrp2	protein_coding	protein_coding
1	62818514	62818695	+	-32	-30.8	3.1	three_prime_utr	three_prime_utr	ENSMUSG00000025969	ENSMUST00000102822	Nrp2	protein_coding	protein_coding
1	63114493	63115124	+	-5.28	-4.48	3.82	ncRNA	exon	ENSMUSG00000084799	ENSMUST00000186436	Ino80dos	lincRNA	lincRNA
1	63157449	63157840	+	-11.7	-10.8	7.81	ncRNA	exon	ENSMUSG00000084799	ENSMUST00000138611	Ino80dos	lincRNA	lincRNA
1	63179359	63179920	+	-50.6	-49.3	9.64	three_prime_utr	three_prime_utr	ENSMUSG00000025967	ENSMUST00000129339	Eef1b2	protein_coding	protein_coding
1	63307286	63307467	+	-2.59	-1.91	11.5	CDS	CDS	ENSMUSG00000027520	ENSMUST00000239483	Zdbf2	protein_coding	protein_coding
1	63308366	63308547	+	-3.05	-2.34	7.81	CDS	CDS	ENSMUSG00000027520	ENSMUST00000239483	Zdbf2	protein_coding	protein_coding
1	63731710	63732131	+	-66.2	-64.8	3.98	CDS	CDS	ENSMUSG00000025962	ENSMUST00000027103	Fastkd2	protein_coding	protein_coding
1	64532913	64558514	+	-11.6	-10.7	2.86	CDS	CDS	ENSMUSG00000025958	ENSMUST00000185594	Creb1	protein_coding	protein_coding
1	64574143	64574838	+	-12.6	-11.6	3.54	CDS	CDS	ENSMUSG00000025958	ENSMUST00000185594	Creb1	protein_coding	protein_coding
1	64575249	64576556	+	-49.9	-48.6	25.8	CDS	CDS	ENSMUSG00000025958	ENSMUST00000185594	Creb1	protein_coding	protein_coding
1	64579100	64597692	+	-178	-176	42.7	three_prime_utr	three_prime_utr	ENSMUSG00000025958	ENSMUST00000185594	Creb1	protein_coding	protein_coding
1	64718258	64723946	+	-113	-111	11.9	three_prime_utr	three_prime_utr	ENSMUSG00000070871	ENSMUST00000114077	Ccnyl1	protein_coding	protein_coding
1	64736628	64736898	+	-3.77	-3.03	6.94	ncRNA	exon	ENSMUSG00000102140	ENSMUST00000194323	Gm38058	TEC	TEC
1	65208812	65209383	+	-13.1	-12.2	37.5	ncRNA	exon	ENSMUSG00000025949	ENSMUST00000213081	Pikfyve	protein_coding	processed_transcript
1	65246262	65250219	+	-78.1	-76.6	12.8	CDS	CDS	ENSMUSG00000025949	ENSMUST00000081154	Pikfyve	protein_coding	protein_coding
1	65272590	65273840	+	-14.8	-13.9	2.97	CDS	CDS	ENSMUSG00000025949	ENSMUST00000081154	Pikfyve	protein_coding	protein_coding
1	65276626	65276777	+	-4.49	-3.72	2.31	three_prime_utr	three_prime_utr	ENSMUSG00000025949	ENSMUST00000081154	Pikfyve	protein_coding	protein_coding
1	66412565	66412895	+	-7.21	-6.36	28.1	CDS	CDS	ENSMUSG00000015222	ENSMUST00000114013	Map2	protein_coding	protein_coding
1	66414573	66414784	+	-3.58	-2.84	14.6	CDS	CDS	ENSMUSG00000015222	ENSMUST00000114013	Map2	protein_coding	protein_coding
1	66719385	66719506	+	-4.81	-4.02	2.26	three_prime_utr	three_prime_utr	ENSMUSG00000026005	ENSMUST00000027157	Rpe	protein_coding	protein_coding
1	66778584	66778764	+	-2.54	-1.86	3.27	ncRNA	exon	ENSMUSG00000102776	ENSMUST00000195562	Gm38162	TEC	TEC
1	71579152	71579571	+	-27.7	-26.5	23.1	three_prime_utr	three_prime_utr	ENSMUSG00000026192	ENSMUST00000027384	Atic	protein_coding	protein_coding
1	71888289	71888467	+	-1.96	-1.32	1.71	ncRNA	exon	ENSMUSG00000099707	ENSMUST00000188258	Gm8883	lincRNA	lincRNA
1	71890907	71891204	+	-3.98	-3.23	5.21	ncRNA	exon	ENSMUSG00000099707	ENSMUST00000189680	Gm8883	lincRNA	lincRNA
1	72300828	72301637	+	-12.6	-11.6	9.37	CDS	CDS	ENSMUSG00000026188	ENSMUST00000027380	Tmem169	protein_coding	protein_coding
1	72394741	72394952	+	-62.7	-61.3	5.66	three_prime_utr	three_prime_utr	ENSMUSG00000026187	ENSMUST00000027379	Xrcc5	protein_coding	protein_coding
1	72586009	72591066	+	-61.9	-60.6	3.98	CDS	CDS	ENSMUSG00000039354	ENSMUST00000047615	Smarcal1	protein_coding	protein_coding
1	74267849	74268209	+	-29.1	-27.9	2.34	three_prime_utr	three_prime_utr	ENSMUSG00000006304	ENSMUST00000113820	Arpc2	protein_coding	protein_coding
1	74285108	74285898	+	-2.88	-2.17	1.98	CDS	CDS	ENSMUSG00000026179	ENSMUST00000113805	Pnkd	protein_coding	protein_coding
1	74287161	74332616	+	-18.1	-17.1	5.21	three_prime_utr	three_prime_utr	ENSMUSG00000026179	ENSMUST00000113805	Pnkd	protein_coding	protein_coding
1	74385493	74385972	+	-10.5	-9.6	7.55	three_prime_utr	three_prime_utr	ENSMUSG00000026177	ENSMUST00000027368	Slc11a1	protein_coding	protein_coding
1	74391508	74391747	+	-5.68	-4.87	8.33	five_prime_utr	five_prime_utr	ENSMUSG00000026176	ENSMUST00000027367	Ctdsp1	protein_coding	protein_coding
1	74397046	74397285	+	-34.8	-33.6	4.94	three_prime_utr	three_prime_utr	ENSMUSG00000026176	ENSMUST00000027367	Ctdsp1	protein_coding	protein_coding
1	74506117	74506417	+	-14.8	-13.8	5.67	five_prime_utr	five_prime_utr	ENSMUSG00000026174	ENSMUST00000087215	Cnot9	protein_coding	protein_coding
1	74530721	74530842	+	-2.33	-1.66	2.83	three_prime_utr	three_prime_utr	ENSMUSG00000026174	ENSMUST00000087215	Cnot9	protein_coding	protein_coding
1	74566474	74567284	+	-155	-153	33.9	three_prime_utr	three_prime_utr	ENSMUSG00000026173	ENSMUST00000141412	Plcd4	protein_coding	nonsense_mediated_decay
1	74634199	74636146	+	-42.9	-41.6	9.49	CDS	CDS	ENSMUSG00000033276	ENSMUST00000087183	Stk36	protein_coding	protein_coding
1	74679029	74679329	+	-6.43	-5.6	2.52	CDS	CDS	ENSMUSG00000033257	ENSMUST00000042125	Ttll4	protein_coding	protein_coding
1	74679508	74680317	+	-106	-104	6.27	CDS	CDS	ENSMUSG00000033257	ENSMUST00000042125	Ttll4	protein_coding	protein_coding
1	74697592	74697772	+	-4.51	-3.74	1.95	CDS	CDS	ENSMUSG00000033257	ENSMUST00000042125	Ttll4	protein_coding	protein_coding
1	74701514	74701814	+	-46.8	-45.5	6.75	three_prime_utr	three_prime_utr	ENSMUSG00000033257	ENSMUST00000042125	Ttll4	protein_coding	protein_coding
1	74784581	74784789	+	-5.45	-4.64	21.9	three_prime_utr	three_prime_utr	ENSMUSG00000033227	ENSMUST00000006716	Wnt6	protein_coding	protein_coding
1	74800541	74800899	+	-23.8	-22.7	5.03	CDS	CDS	ENSMUSG00000026167	ENSMUST00000006718	Wnt10a	protein_coding	protein_coding
1	74803613	74804179	+	-544	#NAME?	19.7	three_prime_utr	three_prime_utr	ENSMUSG00000026167	ENSMUST00000006718	Wnt10a	protein_coding	protein_coding
1	75146533	75147074	+	-71.7	-70.3	5.46	three_prime_utr	three_prime_utr	ENSMUSG00000049339	ENSMUST00000188873	Retreg2	protein_coding	nonsense_mediated_decay
1	75147732	75147913	+	-25	-23.9	3.88	three_prime_utr	three_prime_utr	ENSMUSG00000049339	ENSMUST00000097694	Retreg2	protein_coding	protein_coding
1	75171362	75171629	+	-10.2	-9.3	16.7	three_prime_utr	three_prime_utr	ENSMUSG00000026197	ENSMUST00000160439	Zfand2b	protein_coding	protein_coding
1	75192270	75192420	+	-2.38	-1.71	1.69	five_prime_utr	five_prime_utr	ENSMUSG00000026199	ENSMUST00000152233	Ankzf1	protein_coding	protein_coding
1	75197787	75198267	+	-14.6	-13.6	2.77	CDS	CDS	ENSMUSG00000026199	ENSMUST00000152233	Ankzf1	protein_coding	protein_coding
1	75199147	75199387	+	-11.6	-10.7	4.92	three_prime_utr	three_prime_utr	ENSMUSG00000026199	ENSMUST00000145459	Ankzf1	protein_coding	nonsense_mediated_decay
1	75211338	75212050	+	-17.7	-16.6	7.85	CDS	CDS	ENSMUSG00000026201	ENSMUST00000027401	Stk16	protein_coding	protein_coding
1	75213960	75214499	+	-330	#NAME?	9.73	three_prime_utr	three_prime_utr	ENSMUSG00000026201	ENSMUST00000027401	Stk16	protein_coding	protein_coding
1	75214977	75215606	+	-176	-174	19.5	three_prime_utr	three_prime_utr	ENSMUSG00000026201	ENSMUST00000027401	Stk16	protein_coding	protein_coding
1	75245362	75245692	+	-5.56	-4.75	3.22	three_prime_utr	three_prime_utr	ENSMUSG00000026203	ENSMUST00000188346	Dnajb2	protein_coding	protein_coding
1	75360328	75360478	+	-3.33	-2.6	1.25	five_prime_utr	five_prime_utr	ENSMUSG00000026208	ENSMUST00000027409	Des	protein_coding	protein_coding
1	75367476	75367834	+	-7120	#NAME?	7.91	three_prime_utr	three_prime_utr	ENSMUSG00000026208	ENSMUST00000027409	Des	protein_coding	protein_coding
1	75368429	75368579	+	-6.03	-5.21	24	three_prime_utr	three_prime_utr	ENSMUSG00000026208	ENSMUST00000027409	Des	protein_coding	protein_coding
1	75383377	75384688	+	-6.47	-5.64	2.78	CDS	CDS	ENSMUSG00000026207	ENSMUST00000125306	Speg	protein_coding	nonsense_mediated_decay
1	75387965	75388175	+	-4.84	-4.06	3.26	CDS	CDS	ENSMUSG00000026207	ENSMUST00000087122	Speg	protein_coding	protein_coding
1	75388414	75391039	+	-74	-72.6	16	CDS	CDS	ENSMUSG00000026207	ENSMUST00000087122	Speg	protein_coding	protein_coding
1	75404303	75404927	+	-7.07	-6.22	3.12	three_prime_utr	three_prime_utr	ENSMUSG00000026207	ENSMUST00000113590	Speg	protein_coding	protein_coding
1	75421314	75422145	+	-202	-200	14.4	CDS	CDS	ENSMUSG00000026207	ENSMUST00000087122	Speg	protein_coding	protein_coding
1	75422383	75423224	+	-39.3	-38.1	4.88	CDS	CDS	ENSMUSG00000026207	ENSMUST00000087122	Speg	protein_coding	protein_coding
1	75431480	75432320	+	-547	#NAME?	20.4	three_prime_utr	three_prime_utr	ENSMUSG00000026207	ENSMUST00000087122	Speg	protein_coding	protein_coding
1	75435989	75436199	+	-30.4	-29.3	3.6	five_prime_utr	five_prime_utr	ENSMUSG00000033021	ENSMUST00000145166	Gmppa	protein_coding	protein_coding
1	75442609	75442790	+	-7.94	-7.07	2.14	CDS	CDS	ENSMUSG00000033021	ENSMUST00000037796	Gmppa	protein_coding	protein_coding
1	75442909	75443179	+	-509	#NAME?	10.9	three_prime_utr	three_prime_utr	ENSMUSG00000033021	ENSMUST00000037796	Gmppa	protein_coding	protein_coding
1	75485495	75485705	+	-2.87	-2.17	12.5	three_prime_utr	three_prime_utr	ENSMUSG00000051703	ENSMUST00000050899	Tmem198	protein_coding	protein_coding
1	75507076	75507460	+	-40.6	-39.4	124	CDS	CDS	ENSMUSG00000032968	ENSMUST00000037330	Inha	protein_coding	protein_coding
1	75510011	75510337	+	-12.3	-11.3	3.76	three_prime_utr	three_prime_utr	ENSMUSG00000032968	ENSMUST00000037330	Inha	protein_coding	protein_coding
1	75536736	75537006	+	-28.4	-27.3	4.42	three_prime_utr	three_prime_utr	ENSMUSG00000026213	ENSMUST00000027414	Stk11ip	protein_coding	protein_coding
1	75549686	75549866	+	-7.44	-6.58	3.45	five_prime_utr	five_prime_utr	ENSMUSG00000006576	ENSMUST00000154101	Slc4a3	protein_coding	protein_coding
1	75558876	75559266	+	-31.5	-30.3	3.09	three_prime_utr	three_prime_utr	ENSMUSG00000006576	ENSMUST00000124341	Slc4a3	protein_coding	protein_coding
1	78706340	78706967	+	-51.3	-50	2.1	three_prime_utr	three_prime_utr	ENSMUSG00000032883	ENSMUST00000035779	Acsl3	protein_coding	protein_coding
1	78664433	78667853	+	-196	-194	15.2	CDS	CDS	ENSMUSG00000079470	ENSMUST00000053760	Utp14b	protein_coding	protein_coding
1	78669921	78670162	+	-13.8	-12.8	3.94	three_prime_utr	three_prime_utr	ENSMUSG00000079470	ENSMUST00000053760	Utp14b	protein_coding	protein_coding
1	78818028	78818208	+	-2.04	-1.39	9.37	CDS	CDS	ENSMUSG00000047330	ENSMUST00000057262	Kcne4	protein_coding	protein_coding
1	79776256	79778311	+	-31.1	-29.9	4.59	CDS	CDS	ENSMUSG00000026248	ENSMUST00000027464	Mrpl44	protein_coding	protein_coding
1	82340318	82340678	+	-12.5	-11.6	3.78	CDS	CDS	ENSMUSG00000026142	ENSMUST00000027322	Rhbdd1	protein_coding	protein_coding
1	82752154	82752394	+	-32.7	-31.5	10.6	three_prime_utr	three_prime_utr	ENSMUSG00000026150	ENSMUST00000162003	Mff	protein_coding	protein_coding
1	82900822	82900942	+	-3.01	-2.3	2.57	three_prime_utr	three_prime_utr	ENSMUSG00000026159	ENSMUST00000189220	Agfg1	protein_coding	protein_coding
1	84839900	84848020	+	-4	-3.25	3.41	CDS	CDS	ENSMUSG00000073633	ENSMUST00000097672	Fbxo36	protein_coding	protein_coding
1	84900277	84900487	+	-19.1	-18	16.1	three_prime_utr	three_prime_utr	ENSMUSG00000073633	ENSMUST00000097672	Fbxo36	protein_coding	protein_coding
1	85512555	85514516	+	-13.3	-12.3	2.5	ncRNA	exon	ENSMUSG00000101751	ENSMUST00000189121	Gm2427	unprocessed_pseudogene	unprocessed_pseudogene
1	85849176	85849717	+	-124	-123	6.62	three_prime_utr	three_prime_utr	ENSMUSG00000036707	ENSMUST00000113360	Cab39	protein_coding	protein_coding
1	85907814	85908052	+	-59.7	-58.4	8.41	three_prime_utr	three_prime_utr	ENSMUSG00000026223	ENSMUST00000027425	Itm2c	protein_coding	protein_coding
1	86110931	86116647	+	-86.3	-84.8	5.61	three_prime_utr	three_prime_utr	ENSMUSG00000026229	ENSMUST00000139715	Psmd1	protein_coding	nonsense_mediated_decay
1	86154736	86156930	+	-8	-7.13	1.51	three_prime_utr	three_prime_utr	ENSMUSG00000094638	ENSMUST00000135197	Gm21972	protein_coding	nonsense_mediated_decay
1	86277624	86277745	+	-2.34	-1.67	4.17	three_prime_utr	three_prime_utr	ENSMUSG00000062590	ENSMUST00000027434	Armc9	protein_coding	protein_coding
1	86367286	86367855	+	-4.58	-3.8	18.7	ncRNA	exon	ENSMUSG00000073627	ENSMUST00000127284	C130036L24Rik	processed_transcript	retained_intron
1	86372353	86372953	+	-6.89	-6.04	18.7	ncRNA	exon	ENSMUSG00000073627	ENSMUST00000137643	C130036L24Rik	processed_transcript	processed_transcript
1	86526934	86530086	+	-268	-266	1.9	CDS	CDS	ENSMUSG00000026238	ENSMUST00000188699	Ptma	protein_coding	protein_coding
1	86605898	86606648	+	-21.8	-20.7	8.33	three_prime_utr	three_prime_utr	ENSMUSG00000026240	ENSMUST00000121534	Cops7b	protein_coding	protein_coding
1	87190606	87190977	+	-21.1	-20	2.3	five_prime_utr	five_prime_utr	ENSMUSG00000026251	ENSMUST00000186373	Chrnd	protein_coding	protein_coding
1	87198904	87199054	+	-10.6	-9.72	1.57	three_prime_utr	three_prime_utr	ENSMUSG00000026251	ENSMUST00000073252	Chrnd	protein_coding	protein_coding
1	87199949	87200070	+	-47.1	-45.8	2.28	three_prime_utr	three_prime_utr	ENSMUSG00000026251	ENSMUST00000073252	Chrnd	protein_coding	protein_coding
1	87211465	87211766	+	-414	#NAME?	3.53	three_prime_utr	three_prime_utr	ENSMUSG00000026253	ENSMUST00000027470	Chrng	protein_coding	protein_coding
1	87212453	87212694	+	-27.4	-26.3	2.98	three_prime_utr	three_prime_utr	ENSMUSG00000026253	ENSMUST00000027470	Chrng	protein_coding	protein_coding
1	87213943	87214184	+	-20.6	-19.6	2.5	five_prime_utr	five_prime_utr	ENSMUSG00000026254	ENSMUST00000113230	Eif4e2	protein_coding	protein_coding
1	87227908	87228269	+	-8.91	-8.02	2.9	three_prime_utr	three_prime_utr	ENSMUSG00000026254	ENSMUST00000113233	Eif4e2	protein_coding	protein_coding
1	87237908	87238959	+	-113	-111	5.17	three_prime_utr	three_prime_utr	ENSMUSG00000026254	ENSMUST00000076362	Eif4e2	protein_coding	protein_coding
1	87239258	87239529	+	-10.4	-9.45	2.37	three_prime_utr	three_prime_utr	ENSMUSG00000026254	ENSMUST00000076362	Eif4e2	protein_coding	protein_coding
1	87240067	87240368	+	-26.1	-25	7.75	three_prime_utr	three_prime_utr	ENSMUSG00000026254	ENSMUST00000076362	Eif4e2	protein_coding	protein_coding
1	87264362	87264662	+	-82.7	-81.2	8.15	CDS	CDS	ENSMUSG00000026255	ENSMUST00000118687	Efhd1	protein_coding	nonsense_mediated_decay
1	87326997	87327238	+	-6.47	-5.64	2.2	five_prime_utr	five_prime_utr	ENSMUSG00000048000	ENSMUST00000027475	Gigyf2	protein_coding	protein_coding
1	87379038	87386411	+	-2	-1.35	1.22	five_prime_utr	five_prime_utr	ENSMUSG00000048000	ENSMUST00000174334	Gigyf2	protein_coding	protein_coding
1	87423271	87433750	+	-53.2	-51.8	2.11	CDS	CDS	ENSMUSG00000048000	ENSMUST00000027475	Gigyf2	protein_coding	protein_coding
1	87449385	87450046	+	-21.1	-20	2.3	three_prime_utr	three_prime_utr	ENSMUSG00000048000	ENSMUST00000027475	Gigyf2	protein_coding	protein_coding
1	87450195	87450796	+	-56.8	-55.5	26	three_prime_utr	three_prime_utr	ENSMUSG00000048000	ENSMUST00000027475	Gigyf2	protein_coding	protein_coding
1	87594700	87594850	+	-2.32	-1.65	10.4	five_prime_utr	five_prime_utr	ENSMUSG00000079434	ENSMUST00000165109	Neu2	protein_coding	protein_coding
1	87596683	87596893	+	-3.85	-3.1	9.37	CDS	CDS	ENSMUSG00000079434	ENSMUST00000166259	Neu2	protein_coding	protein_coding
1	87791287	87791618	+	-19.6	-18.6	2.34	three_prime_utr	three_prime_utr	ENSMUSG00000026289	ENSMUST00000027512	Atg16l1	protein_coding	protein_coding
1	87942637	87942787	+	-4.93	-4.14	1.63	three_prime_utr	three_prime_utr	ENSMUSG00000070738	ENSMUST00000027517	Dgkd	protein_coding	protein_coding
1	87944371	87944522	+	-5.28	-4.48	2.1	three_prime_utr	three_prime_utr	ENSMUSG00000070738	ENSMUST00000190061	Dgkd	protein_coding	protein_coding
1	87944910	87945150	+	-4.92	-4.13	5.21	three_prime_utr	three_prime_utr	ENSMUSG00000070738	ENSMUST00000190061	Dgkd	protein_coding	protein_coding
1	88095719	88095840	+	-2.59	-1.91	11.5	CDS	CDS	ENSMUSG00000090124	ENSMUST00000058237	Ugt1a7c	protein_coding	protein_coding
1	88138535	88139194	+	-56.9	-55.6	8.73	CDS	CDS	ENSMUSG00000090124	ENSMUST00000113135	Ugt1a7c	protein_coding	protein_coding
1	88138519	88139179	+	-56.5	-55.1	9.02	CDS	CDS	ENSMUSG00000090124	ENSMUST00000113135	Ugt1a7c	protein_coding	protein_coding
1	88560646	88561899	+	-22.2	-21.1	22.4	ncRNA	exon	ENSMUSG00000100798	ENSMUST00000189394	Gm19589	lincRNA	lincRNA
1	89137747	89143853	+	-76.4	-75	4.79	CDS	CDS	ENSMUSG00000036206	ENSMUST00000066279	Sh3bp4	protein_coding	protein_coding
1	89144180	89145018	+	-17.4	-16.4	2.81	CDS	CDS	ENSMUSG00000036206	ENSMUST00000066279	Sh3bp4	protein_coding	protein_coding
1	89145316	89153753	+	-538	#NAME?	16	CDS	CDS	ENSMUSG00000036206	ENSMUST00000066279	Sh3bp4	protein_coding	protein_coding
1	89154858	89155038	+	-5.89	-5.08	7.81	three_prime_utr	three_prime_utr	ENSMUSG00000036206	ENSMUST00000066279	Sh3bp4	protein_coding	protein_coding
1	89580821	89581032	+	-2.32	-1.65	10.4	CDS	CDS	ENSMUSG00000055013	ENSMUST00000074945	Agap1	protein_coding	protein_coding
1	89887541	89887662	+	-2.01	-1.36	1.6	CDS	CDS	ENSMUSG00000055013	ENSMUST00000027521	Agap1	protein_coding	protein_coding
1	89888980	89889281	+	-48.4	-47.1	4.4	three_prime_utr	three_prime_utr	ENSMUSG00000055013	ENSMUST00000027521	Agap1	protein_coding	protein_coding
1	89890299	89890810	+	-51.3	-50	15.6	three_prime_utr	three_prime_utr	ENSMUSG00000055013	ENSMUST00000027521	Agap1	protein_coding	protein_coding
1	90203979	90209749	+	-26.8	-25.7	4.24	five_prime_utr	five_prime_utr	ENSMUSG00000044337	ENSMUST00000159654	Ackr3	protein_coding	protein_coding
1	90209838	90214271	+	-14	-13.1	2.66	CDS	CDS	ENSMUSG00000044337	ENSMUST00000065587	Ackr3	protein_coding	protein_coding
1	90214449	90215406	+	-83.8	-82.3	5.18	three_prime_utr	three_prime_utr	ENSMUSG00000044337	ENSMUST00000065587	Ackr3	protein_coding	protein_coding
1	90283705	90283883	+	-2.87	-2.17	12.5	ncRNA	exon	ENSMUSG00000101028	ENSMUST00000188640	Gm28723	lincRNA	lincRNA
1	90611527	90613341	+	-400	#NAME?	9.55	three_prime_utr	three_prime_utr	ENSMUSG00000034432	ENSMUST00000036153	Cops8	protein_coding	protein_coding
1	91112274	91116178	+	-219	-217	5.2	CDS	CDS	ENSMUSG00000026305	ENSMUST00000097649	Lrrfip1	protein_coding	protein_coding
1	91117015	91117286	+	-7.91	-7.04	3.78	three_prime_utr	three_prime_utr	ENSMUSG00000026305	ENSMUST00000097649	Lrrfip1	protein_coding	protein_coding
1	91120169	91125526	+	-12.6	-11.6	1.88	CDS	CDS	ENSMUSG00000026305	ENSMUST00000185531	Lrrfip1	protein_coding	protein_coding
1	91125645	91128944	+	-421	#NAME?	7.65	three_prime_utr	three_prime_utr	ENSMUSG00000026305	ENSMUST00000068167	Lrrfip1	protein_coding	protein_coding
1	91285511	91285902	+	-293	-291	6.67	three_prime_utr	three_prime_utr	ENSMUSG00000034343	ENSMUST00000178627	Ube2f	protein_coding	protein_coding
1	91296638	91296936	+	-5.84	-5.03	3.61	ncRNA	exon	ENSMUSG00000083064	ENSMUST00000117121	Gm7785	processed_pseudogene	processed_pseudogene
1	91310890	91311280	+	-13	-12	6.12	ncRNA	exon	ENSMUSG00000026307	ENSMUST00000153621	Scly	protein_coding	retained_intron
1	91320835	91321015	+	-2.57	-1.89	2.28	three_prime_utr	three_prime_utr	ENSMUSG00000026307	ENSMUST00000027532	Scly	protein_coding	protein_coding
1	91351045	91354355	+	-270	-268	4.88	CDS	CDS	ENSMUSG00000026308	ENSMUST00000027533	Klhl30	protein_coding	protein_coding
1	91362175	91362416	+	-603	#NAME?	7.23	three_prime_utr	three_prime_utr	ENSMUSG00000026308	ENSMUST00000027533	Klhl30	protein_coding	protein_coding
1	91494676	91494856	+	-2.59	-1.91	11.5	CDS	CDS	ENSMUSG00000034292	ENSMUST00000189341	Traf3ip1	protein_coding	protein_coding
1	91500808	91505469	+	-102	-101	8.58	CDS	CDS	ENSMUSG00000034292	ENSMUST00000189341	Traf3ip1	protein_coding	protein_coding
1	91525995	91527930	+	-10.7	-9.74	4.63	CDS	CDS	ENSMUSG00000034292	ENSMUST00000189341	Traf3ip1	protein_coding	protein_coding
1	91529037	91529187	+	-4.66	-3.88	16.7	three_prime_utr	three_prime_utr	ENSMUSG00000034292	ENSMUST00000047242	Traf3ip1	protein_coding	protein_coding
1	91540722	91541118	+	-2.47	-1.79	4.17	five_prime_utr	five_prime_utr	ENSMUSG00000026311	ENSMUST00000027538	Asb1	protein_coding	protein_coding
1	91554922	91555162	+	-10.2	-9.29	6.04	three_prime_utr	three_prime_utr	ENSMUSG00000026311	ENSMUST00000086843	Asb1	protein_coding	protein_coding
1	91559349	91559499	+	-3.55	-2.82	1.9	three_prime_utr	three_prime_utr	ENSMUSG00000026311	ENSMUST00000027538	Asb1	protein_coding	protein_coding
1	91801490	91801700	+	-2.93	-2.23	3.26	five_prime_utr	five_prime_utr	ENSMUSG00000007805	ENSMUST00000007949	Twist2	protein_coding	protein_coding
1	91847398	91847968	+	-3.51	-2.78	5.21	three_prime_utr	three_prime_utr	ENSMUSG00000007805	ENSMUST00000007949	Twist2	protein_coding	protein_coding
1	92858409	92858860	+	-247	-245	1.77	three_prime_utr	three_prime_utr	ENSMUSG00000034220	ENSMUST00000045970	Gpc1	protein_coding	protein_coding
1	92859908	92860239	+	-108	-107	2.3	three_prime_utr	three_prime_utr	ENSMUSG00000034220	ENSMUST00000045970	Gpc1	protein_coding	protein_coding
1	92907837	92908405	+	-3.93	-3.17	2.15	three_prime_utr	three_prime_utr	ENSMUSG00000047067	ENSMUST00000060913	Dusp28	protein_coding	protein_coding
1	92912096	92912336	+	-2.78	-2.08	6.25	ncRNA	exon	ENSMUSG00000026269	ENSMUST00000180306	Rnpepl1	protein_coding	retained_intron
1	92912395	92912635	+	-3.58	-2.84	8.85	ncRNA	exon	ENSMUSG00000026269	ENSMUST00000180306	Rnpepl1	protein_coding	retained_intron
1	92913112	92913322	+	-3.28	-2.56	4.69	ncRNA	exon	ENSMUSG00000026269	ENSMUST00000180306	Rnpepl1	protein_coding	retained_intron
1	92919321	92920662	+	-151	-149	11.3	three_prime_utr	three_prime_utr	ENSMUSG00000026269	ENSMUST00000027487	Rnpepl1	protein_coding	protein_coding
1	92947760	92947941	+	-2.39	-1.71	3.12	three_prime_utr	three_prime_utr	ENSMUSG00000026270	ENSMUST00000027488	Capn10	protein_coding	protein_coding
1	92983463	92984091	+	-14.8	-13.8	19.3	three_prime_utr	three_prime_utr	ENSMUSG00000026271	ENSMUST00000186298	Gpr35	protein_coding	protein_coding
1	92984419	92984689	+	-12.9	-11.9	8.33	three_prime_utr	three_prime_utr	ENSMUSG00000026271	ENSMUST00000186298	Gpr35	protein_coding	protein_coding
1	93290080	93297173	+	-34.6	-33.4	20.5	three_prime_utr	three_prime_utr	ENSMUSG00000047793	ENSMUST00000062202	Sned1	protein_coding	protein_coding
1	93297561	93298011	+	-6.52	-5.68	16.7	three_prime_utr	three_prime_utr	ENSMUSG00000047793	ENSMUST00000062202	Sned1	protein_coding	protein_coding
1	93298070	93298520	+	-19.3	-18.2	16.5	three_prime_utr	three_prime_utr	ENSMUSG00000047793	ENSMUST00000062202	Sned1	protein_coding	protein_coding
1	93298879	93299957	+	-8.44	-7.57	4.54	three_prime_utr	three_prime_utr	ENSMUSG00000047793	ENSMUST00000062202	Sned1	protein_coding	protein_coding
1	93300854	93301065	+	-7.56	-6.7	9.37	three_prime_utr	three_prime_utr	ENSMUSG00000047793	ENSMUST00000062202	Sned1	protein_coding	protein_coding
1	93343603	93350982	+	-62.5	-61.2	5.73	CDS	CDS	ENSMUSG00000026275	ENSMUST00000027494	Ppp1r7	protein_coding	protein_coding
1	93365063	93365394	+	-9.73	-8.83	2.71	three_prime_utr	three_prime_utr	ENSMUSG00000026275	ENSMUST00000027494	Ppp1r7	protein_coding	protein_coding
1	93365812	93366473	+	-22.7	-21.6	5.34	three_prime_utr	three_prime_utr	ENSMUSG00000026275	ENSMUST00000027494	Ppp1r7	protein_coding	protein_coding
1	93509629	93509750	+	-11.1	-10.2	2.4	three_prime_utr	three_prime_utr	ENSMUSG00000026276	ENSMUST00000027495	Septin2	protein_coding	protein_coding
1	93621227	93621826	+	-28.7	-27.5	8.98	three_prime_utr	three_prime_utr	ENSMUSG00000034066	ENSMUST00000120301	Farp2	protein_coding	protein_coding
1	93695555	93695764	+	-18.6	-17.5	7.74	three_prime_utr	three_prime_utr	ENSMUSG00000026278	ENSMUST00000027499	Bok	protein_coding	protein_coding
1	93750685	93751072	+	-44.6	-43.3	4.39	ncRNA	exon	ENSMUSG00000101952	ENSMUST00000188846	Gm10550	antisense	antisense
1	93787730	93788151	+	-45.7	-44.4	9.08	three_prime_utr	three_prime_utr	ENSMUSG00000026280	ENSMUST00000027502	Atg4b	protein_coding	protein_coding
1	93818330	93818690	+	-15.6	-14.6	5.11	three_prime_utr	three_prime_utr	ENSMUSG00000026283	ENSMUST00000027505	Ing5	protein_coding	protein_coding
1	93818749	93818959	+	-4.72	-3.94	3.12	three_prime_utr	three_prime_utr	ENSMUSG00000026283	ENSMUST00000027505	Ing5	protein_coding	protein_coding
1	93830211	93832619	+	-2.87	-2.17	12.5	CDS	CDS	ENSMUSG00000073609	ENSMUST00000097633	D2hgdh	protein_coding	protein_coding
1	93985576	93985816	+	-7.22	-6.37	16.7	ncRNA	exon	ENSMUSG00000099624	ENSMUST00000185591	Gm7889	unprocessed_pseudogene	unprocessed_pseudogene
1	97770171	97770759	+	-5.28	-4.48	8.33	five_prime_utr	five_prime_utr	ENSMUSG00000026333	ENSMUST00000112844	Gin1	protein_coding	protein_coding
1	97777926	97783013	+	-26.6	-25.5	12.9	three_prime_utr	three_prime_utr	ENSMUSG00000026333	ENSMUST00000112842	Gin1	protein_coding	protein_coding
1	97786113	97792571	+	-21.9	-20.8	11.8	three_prime_utr	three_prime_utr	ENSMUSG00000026333	ENSMUST00000138142	Gin1	protein_coding	nonsense_mediated_decay
1	98589516	98589756	+	-5.66	-4.85	1.82	ncRNA	exon	ENSMUSG00000100009	ENSMUST00000191042	Gm7967	lincRNA	lincRNA
1	98605973	98607264	+	-38.8	-37.5	9.69	ncRNA	exon	ENSMUSG00000100009	ENSMUST00000191409	Gm7967	lincRNA	lincRNA
1	98764929	98765554	+	-26.6	-25.5	24.5	ncRNA	exon	ENSMUSG00000099686	ENSMUST00000188607	Gm29460	processed_pseudogene	processed_pseudogene
1	105663890	105664101	+	-5.1	-4.31	3.69	five_prime_utr	five_prime_utr	ENSMUSG00000026319	ENSMUST00000186807	Relch	protein_coding	nonsense_mediated_decay
1	105991424	105991605	+	-3.31	-2.59	8.33	CDS	CDS	ENSMUSG00000038866	ENSMUST00000118196	Zcchc2	protein_coding	protein_coding
1	106030177	106031407	+	-68.8	-67.4	11.9	CDS	CDS	ENSMUSG00000038866	ENSMUST00000119166	Zcchc2	protein_coding	protein_coding
1	106392726	106393533	+	-106	-105	16.9	CDS	CDS	ENSMUSG00000044340	ENSMUST00000061047	Phlpp1	protein_coding	protein_coding
1	106394010	106394250	+	-12.9	-12	6.25	three_prime_utr	three_prime_utr	ENSMUSG00000044340	ENSMUST00000061047	Phlpp1	protein_coding	protein_coding
1	106541942	106558137	+	-17.5	-16.5	22.9	ncRNA	exon	ENSMUSG00000054006	ENSMUST00000144260	D630008O14Rik	antisense	antisense
1	107452303	107452511	+	-2.54	-1.86	3.47	three_prime_utr	three_prime_utr	ENSMUSG00000067001	ENSMUST00000086690	Serpinb7	protein_coding	protein_coding
1	107524729	107525057	+	-18.5	-17.5	4.64	CDS	CDS	ENSMUSG00000062345	ENSMUST00000009356	Serpinb2	protein_coding	protein_coding
1	107607247	107607578	+	-36.3	-35.1	13.3	three_prime_utr	three_prime_utr	ENSMUSG00000026315	ENSMUST00000000514	Serpinb8	protein_coding	protein_coding
1	118332750	118333138	+	-117	-115	5.45	three_prime_utr	three_prime_utr	ENSMUSG00000026377	ENSMUST00000027626	Nifk	protein_coding	protein_coding
1	118333345	118333465	+	-4.03	-3.28	1.98	three_prime_utr	three_prime_utr	ENSMUSG00000026377	ENSMUST00000027626	Nifk	protein_coding	protein_coding
1	118389417	118459664	+	-96.9	-95.4	7.71	five_prime_utr	five_prime_utr	ENSMUSG00000064302	ENSMUST00000190571	Clasp1	protein_coding	protein_coding
1	118608632	118609442	+	-351	#NAME?	7.72	three_prime_utr	three_prime_utr	ENSMUSG00000064302	ENSMUST00000190571	Clasp1	protein_coding	protein_coding
1	119526349	119527229	+	-84.4	-83	18.9	CDS	CDS	ENSMUSG00000098923	ENSMUST00000183952	Tmem185b	protein_coding	protein_coding
1	120063269	120063536	+	-12.9	-11.9	27.1	three_prime_utr	three_prime_utr	ENSMUSG00000026387	ENSMUST00000072886	Sctr	protein_coding	protein_coding
1	120121186	120121337	+	-2.26	-1.6	7.29	five_prime_utr	five_prime_utr	ENSMUSG00000026388	ENSMUST00000027637	3110009E18Rik	protein_coding	protein_coding
1	120169351	120173176	+	-3.31	-2.59	10.4	three_prime_utr	three_prime_utr	ENSMUSG00000026388	ENSMUST00000153037	3110009E18Rik	protein_coding	protein_coding
1	120603371	120603580	+	-5.87	-5.05	4.48	CDS	CDS	ENSMUSG00000058665	ENSMUST00000079721	En1	protein_coding	protein_coding
1	120603758	120607992	+	-246	-244	25.6	three_prime_utr	three_prime_utr	ENSMUSG00000058665	ENSMUST00000079721	En1	protein_coding	protein_coding
1	121496976	121501637	+	-64.1	-62.7	7.76	three_prime_utr	three_prime_utr	ENSMUSG00000026339	ENSMUST00000036025	Ccdc93	protein_coding	protein_coding
1	125560624	125560804	+	-2.79	-2.1	8.33	CDS	CDS	ENSMUSG00000026342	ENSMUST00000190037	Slc35f5	protein_coding	protein_coding
1	125677710	125678010	+	-6.25	-5.43	4.17	CDS	CDS	ENSMUSG00000026343	ENSMUST00000027581	Gpr39	protein_coding	protein_coding
1	125678068	125840118	+	-3.28	-2.55	3.24	CDS	CDS	ENSMUSG00000026343	ENSMUST00000027581	Gpr39	protein_coding	protein_coding
1	125872399	125873772	+	-53.4	-52	13.7	three_prime_utr	three_prime_utr	ENSMUSG00000026343	ENSMUST00000027581	Gpr39	protein_coding	protein_coding
1	127479478	127483311	+	-48.9	-47.6	50	three_prime_utr	three_prime_utr	ENSMUSG00000036155	ENSMUST00000171405	Mgat5	protein_coding	protein_coding
1	127796984	127797134	+	-4.21	-3.45	5.42	ncRNA	exon	ENSMUSG00000026349	ENSMUST00000153359	Ccnt2	protein_coding	processed_transcript
1	127801643	127803926	+	-656	#NAME?	37.2	CDS	CDS	ENSMUSG00000026349	ENSMUST00000027587	Ccnt2	protein_coding	protein_coding
1	127806053	127806203	+	-3.19	-2.47	2.13	three_prime_utr	three_prime_utr	ENSMUSG00000026349	ENSMUST00000027587	Ccnt2	protein_coding	protein_coding
1	127943717	127943868	+	-4.47	-3.7	2.29	three_prime_utr	three_prime_utr	ENSMUSG00000036104	ENSMUST00000037649	Rab3gap1	protein_coding	protein_coding
1	127965926	127966047	+	-2.59	-1.91	11.5	ncRNA	exon	ENSMUSG00000099760	ENSMUST00000186230	Gm28800	antisense	antisense
1	128236626	128236926	+	-11.1	-10.2	1.74	three_prime_utr	three_prime_utr	ENSMUSG00000056211	ENSMUST00000036288	R3hdm1	protein_coding	protein_coding
1	128237495	128237736	+	-4.19	-3.43	6.77	three_prime_utr	three_prime_utr	ENSMUSG00000056211	ENSMUST00000036288	R3hdm1	protein_coding	protein_coding
1	128244023	128244513	+	-5.57	-4.76	8.33	five_prime_utr	five_prime_utr	ENSMUSG00000026353	ENSMUST00000027592	Ubxn4	protein_coding	protein_coding
1	128259517	128262927	+	-45.6	-44.4	1.71	CDS	CDS	ENSMUSG00000026353	ENSMUST00000027592	Ubxn4	protein_coding	protein_coding
1	128277376	128277497	+	-3.76	-3.01	1.24	three_prime_utr	three_prime_utr	ENSMUSG00000026353	ENSMUST00000027592	Ubxn4	protein_coding	protein_coding
1	128279228	128279378	+	-7.02	-6.17	3.69	three_prime_utr	three_prime_utr	ENSMUSG00000026353	ENSMUST00000027592	Ubxn4	protein_coding	protein_coding
1	130717774	130719845	+	-200	-198	25.3	CDS	CDS	ENSMUSG00000046404	ENSMUST00000049813	Yod1	protein_coding	protein_coding
1	130742951	130743101	+	-2.3	-1.63	4.86	CDS	CDS	ENSMUSG00000042510	ENSMUST00000039323	AA986860	protein_coding	protein_coding
1	130743309	130743936	+	-15.4	-14.4	11	CDS	CDS	ENSMUSG00000042510	ENSMUST00000039323	AA986860	protein_coding	protein_coding
1	130744084	130744622	+	-16.2	-15.2	15.6	three_prime_utr	three_prime_utr	ENSMUSG00000042510	ENSMUST00000039323	AA986860	protein_coding	protein_coding
1	131171102	131171223	+	-5.88	-5.07	3.03	CDS	CDS	ENSMUSG00000026427	ENSMUST00000112446	Eif2d	protein_coding	protein_coding
1	131171311	131171492	+	-4.48	-3.71	6.51	ncRNA	exon	ENSMUSG00000026427	ENSMUST00000153651	Eif2d	protein_coding	processed_transcript
1	131178619	131179190	+	-11.2	-10.3	6.25	three_prime_utr	three_prime_utr	ENSMUSG00000026427	ENSMUST00000151874	Eif2d	protein_coding	nonsense_mediated_decay
1	131179428	131180389	+	-59.4	-58	23.4	three_prime_utr	three_prime_utr	ENSMUSG00000026427	ENSMUST00000068791	Eif2d	protein_coding	protein_coding
1	131528287	131528554	+	-3.49	-2.75	4.17	five_prime_utr	five_prime_utr	ENSMUSG00000055184	ENSMUST00000068613	Fam72a	protein_coding	protein_coding
1	131711710	131713500	+	-197	-196	22.6	three_prime_utr	three_prime_utr	ENSMUSG00000052688	ENSMUST00000064679	Rab7b	protein_coding	protein_coding
1	131714126	131714246	+	-2.83	-2.13	4.17	three_prime_utr	three_prime_utr	ENSMUSG00000052688	ENSMUST00000064679	Rab7b	protein_coding	protein_coding
1	131714424	131714723	+	-2.19	-1.53	3.54	three_prime_utr	three_prime_utr	ENSMUSG00000052688	ENSMUST00000064679	Rab7b	protein_coding	protein_coding
1	131828379	131839139	+	-13.9	-13	4.39	five_prime_utr	five_prime_utr	ENSMUSG00000013275	ENSMUST00000086559	Slc41a1	protein_coding	protein_coding
1	131910563	131910684	+	-8.99	-8.1	34.4	five_prime_utr	five_prime_utr	ENSMUSG00000026434	ENSMUST00000189946	Nucks1	protein_coding	protein_coding
1	131929630	131929931	+	-20	-18.9	2.66	CDS	CDS	ENSMUSG00000026434	ENSMUST00000189946	Nucks1	protein_coding	protein_coding
1	131931042	131931642	+	-5.95	-5.13	2.44	three_prime_utr	three_prime_utr	ENSMUSG00000026434	ENSMUST00000189946	Nucks1	protein_coding	protein_coding
1	131935120	131935271	+	-7.24	-6.39	4.6	three_prime_utr	three_prime_utr	ENSMUSG00000026434	ENSMUST00000062264	Nucks1	protein_coding	protein_coding
1	131936140	131936291	+	-3.33	-2.6	2.26	three_prime_utr	three_prime_utr	ENSMUSG00000026434	ENSMUST00000062264	Nucks1	protein_coding	protein_coding
1	131977610	131977970	+	-5.74	-4.93	22.9	CDS	CDS	ENSMUSG00000026435	ENSMUST00000177943	Slc45a3	protein_coding	protein_coding
1	132007905	132008323	+	-1.98	-1.34	3.33	five_prime_utr	five_prime_utr	ENSMUSG00000026436	ENSMUST00000086556	Elk4	protein_coding	protein_coding
1	132013232	132024025	+	-274	-272	10.2	CDS	CDS	ENSMUSG00000026436	ENSMUST00000086556	Elk4	protein_coding	protein_coding
1	132032372	132032612	+	-12.9	-12	5.08	three_prime_utr	three_prime_utr	ENSMUSG00000026436	ENSMUST00000147218	Elk4	protein_coding	nonsense_mediated_decay
1	132104130	132104341	+	-3.72	-2.97	15.6	ncRNA	exon	ENSMUSG00000103966	ENSMUST00000193350	Gm37120	TEC	TEC
1	132105089	132105299	+	-2.87	-2.17	12.5	ncRNA	exon	ENSMUSG00000103966	ENSMUST00000193350	Gm37120	TEC	TEC
1	132204629	132205107	+	-4.1	-3.34	4.69	three_prime_utr	three_prime_utr	ENSMUSG00000079330	ENSMUST00000189062	Lemd1	protein_coding	protein_coding
1	132204634	132205025	+	-4.1	-3.34	6.25	three_prime_utr	three_prime_utr	ENSMUSG00000079330	ENSMUST00000189062	Lemd1	protein_coding	protein_coding
1	132207239	132207690	+	-10	-9.13	32.3	three_prime_utr	three_prime_utr	ENSMUSG00000118219	ENSMUST00000188175	Gm29695	protein_coding	protein_coding
1	132298804	132299521	+	-14.7	-13.7	24	five_prime_utr	five_prime_utr	ENSMUSG00000042115	ENSMUST00000046071	Klhdc8a	protein_coding	protein_coding
1	132304610	132304880	+	-10.8	-9.92	2.39	CDS	CDS	ENSMUSG00000042115	ENSMUST00000046071	Klhdc8a	protein_coding	protein_coding
1	132305386	132305626	+	-18.1	-17.1	3.29	three_prime_utr	three_prime_utr	ENSMUSG00000042115	ENSMUST00000046071	Klhdc8a	protein_coding	protein_coding
1	132307237	132307357	+	-5.88	-5.07	9.37	three_prime_utr	three_prime_utr	ENSMUSG00000042115	ENSMUST00000046071	Klhdc8a	protein_coding	protein_coding
1	132331722	132333279	+	-44.8	-43.6	13.5	three_prime_utr	three_prime_utr	ENSMUSG00000009772	ENSMUST00000072177	Nuak2	protein_coding	protein_coding
1	132344418	132344599	+	-2.32	-1.65	10.4	ncRNA	exon	ENSMUSG00000100658	ENSMUST00000189288	F730311O21Rik	lincRNA	lincRNA
1	132434140	132449834	+	-140	-138	14.7	CDS	CDS	ENSMUSG00000042046	ENSMUST00000045110	Dstyk	protein_coding	protein_coding
1	132503888	132504849	+	-45.4	-44.2	5.28	three_prime_utr	three_prime_utr	ENSMUSG00000026439	ENSMUST00000190997	Rbbp5	protein_coding	protein_coding
1	132507096	132507512	+	-11.5	-10.5	11.2	five_prime_utr	five_prime_utr	ENSMUSG00000048174	ENSMUST00000188789	Tmem81	protein_coding	protein_coding
1	132507600	132508253	+	-29.9	-28.7	23.3	CDS	CDS	ENSMUSG00000048174	ENSMUST00000058167	Tmem81	protein_coding	protein_coding
1	133026032	133026410	+	-4.29	-3.52	17.7	ncRNA	exon	ENSMUSG00000100228	ENSMUST00000186115	Gm29257	processed_pseudogene	processed_pseudogene
1	133066837	133067138	+	-4.48	-3.71	6.94	CDS	CDS	ENSMUSG00000026447	ENSMUST00000153707	Pik3c2b	protein_coding	protein_coding
1	133081126	133081277	+	-2.79	-2.1	11.5	ncRNA	exon	ENSMUSG00000026447	ENSMUST00000124934	Pik3c2b	protein_coding	retained_intron
1	133131650	133137031	+	-390	#NAME?	24.5	CDS	CDS	ENSMUSG00000046062	ENSMUST00000052529	Ppp1r15b	protein_coding	protein_coding
1	133300377	133300528	+	-2.84	-2.14	2.5	three_prime_utr	three_prime_utr	ENSMUSG00000041757	ENSMUST00000187285	Plekha6	protein_coding	protein_coding
1	133300856	133301337	+	-7.13	-6.28	6.94	three_prime_utr	three_prime_utr	ENSMUSG00000041757	ENSMUST00000105082	Plekha6	protein_coding	protein_coding
1	133301396	133301547	+	-2.06	-1.4	2.55	three_prime_utr	three_prime_utr	ENSMUSG00000041757	ENSMUST00000105082	Plekha6	protein_coding	protein_coding
1	133913776	133914765	+	-28.6	-27.5	3.82	ncRNA	exon	ENSMUSG00000090208	ENSMUST00000160564	Gm15851	antisense	antisense
1	134037521	134040177	+	-5.13	-4.34	3.06	five_prime_utr	five_prime_utr	ENSMUSG00000041559	ENSMUST00000162779	Fmod	protein_coding	protein_coding
1	134040236	134040862	+	-15.9	-14.9	5.1	CDS	CDS	ENSMUSG00000041559	ENSMUST00000048183	Fmod	protein_coding	protein_coding
1	134048038	134048158	+	-2.06	-1.41	5.21	three_prime_utr	three_prime_utr	ENSMUSG00000041559	ENSMUST00000048183	Fmod	protein_coding	protein_coding
1	134193447	134193657	+	-338	#NAME?	3.56	CDS	CDS	ENSMUSG00000042451	ENSMUST00000038445	Mybph	protein_coding	protein_coding
1	134200903	134201232	+	-191	-189	3.34	three_prime_utr	three_prime_utr	ENSMUSG00000042451	ENSMUST00000191577	Mybph	protein_coding	protein_coding
1	134292248	134292548	+	-132	-130	4.96	three_prime_utr	three_prime_utr	ENSMUSG00000026459	ENSMUST00000027730	Myog	protein_coding	protein_coding
1	134407965	134408086	+	-7.47	-6.61	3.16	CDS	CDS	ENSMUSG00000026456	ENSMUST00000154237	Cyb5r1	protein_coding	nonsense_mediated_decay
1	134411469	134411740	+	-66.4	-65	3.78	three_prime_utr	three_prime_utr	ENSMUSG00000026456	ENSMUST00000027726	Cyb5r1	protein_coding	protein_coding
1	134433141	134433261	+	-2.42	-1.74	2.04	three_prime_utr	three_prime_utr	ENSMUSG00000026457	ENSMUST00000027727	Adipor1	protein_coding	protein_coding
1	134464202	134464353	+	-3.31	-2.59	8.33	ncRNA	exon	ENSMUSG00000026455	ENSMUST00000133721	Klhl12	protein_coding	retained_intron
1	134490687	134490838	+	-2.76	-2.06	2.6	three_prime_utr	three_prime_utr	ENSMUSG00000026455	ENSMUST00000112232	Klhl12	protein_coding	protein_coding
1	134494647	134506629	+	-337	#NAME?	19.2	three_prime_utr	three_prime_utr	ENSMUSG00000042229	ENSMUST00000047978	Rabif	protein_coding	protein_coding
1	134507194	134507850	+	-18.4	-17.4	4.99	three_prime_utr	three_prime_utr	ENSMUSG00000042229	ENSMUST00000047978	Rabif	protein_coding	protein_coding
1	134625093	134625244	+	-3.29	-2.56	1.88	CDS	CDS	ENSMUSG00000042207	ENSMUST00000047714	Kdm5b	protein_coding	protein_coding
1	134628716	134631117	+	-121	-120	13.5	CDS	CDS	ENSMUSG00000042207	ENSMUST00000112198	Kdm5b	protein_coding	protein_coding
1	134631205	134632136	+	-269	-267	16.6	three_prime_utr	three_prime_utr	ENSMUSG00000042207	ENSMUST00000047714	Kdm5b	protein_coding	protein_coding
1	134633934	134634115	+	-4	-3.25	16.7	three_prime_utr	three_prime_utr	ENSMUSG00000042207	ENSMUST00000047714	Kdm5b	protein_coding	protein_coding
1	134635014	134635195	+	-3.15	-2.43	13.5	three_prime_utr	three_prime_utr	ENSMUSG00000042207	ENSMUST00000047714	Kdm5b	protein_coding	protein_coding
1	135325255	135366839	+	-58.2	-56.8	50	CDS	CDS	ENSMUSG00000048096	ENSMUST00000059352	Lmod1	protein_coding	protein_coding
1	135584772	135585219	+	-26.5	-25.4	9.11	ncRNA	exon	ENSMUSG00000054412	ENSMUST00000067468	Gm4793	antisense	antisense
1	135599709	135599889	+	-2.3	-1.63	9.37	ncRNA	exon	ENSMUSG00000054412	ENSMUST00000067468	Gm4793	antisense	antisense
1	135751905	135752232	+	-29.1	-28	24.2	three_prime_utr	three_prime_utr	ENSMUSG00000026421	ENSMUST00000097561	Csrp1	protein_coding	protein_coding
1	135766118	135766359	+	-7.65	-6.8	6.6	five_prime_utr	five_prime_utr	ENSMUSG00000041801	ENSMUST00000038945	Phlda3	protein_coding	protein_coding
1	135766537	135769136	+	-746	#NAME?	14.4	three_prime_utr	three_prime_utr	ENSMUSG00000041801	ENSMUST00000038945	Phlda3	protein_coding	protein_coding
1	135799407	135799956	+	-10.7	-9.81	1.29	five_prime_utr	five_prime_utr	ENSMUSG00000026418	ENSMUST00000148201	Tnni1	protein_coding	protein_coding
1	135810748	135810989	+	-156	-154	2.24	three_prime_utr	three_prime_utr	ENSMUSG00000026418	ENSMUST00000152208	Tnni1	protein_coding	protein_coding
1	135827351	135827501	+	-3.74	-3	5.73	CDS	CDS	ENSMUSG00000041782	ENSMUST00000038760	Lad1	protein_coding	protein_coding
1	135836353	135836623	+	-724	#NAME?	3.8	five_prime_utr	five_prime_utr	ENSMUSG00000026414	ENSMUST00000188028	Tnnt2	protein_coding	protein_coding
1	135840803	135842091	+	-263	-261	3.51	five_prime_utr	five_prime_utr	ENSMUSG00000026414	ENSMUST00000189826	Tnnt2	protein_coding	protein_coding
1	135845507	135846754	+	-66.7	-65.3	2.25	CDS	CDS	ENSMUSG00000026414	ENSMUST00000112085	Tnnt2	protein_coding	protein_coding
1	135848866	135849598	+	-196	-195	1.48	CDS	CDS	ENSMUSG00000026414	ENSMUST00000188028	Tnnt2	protein_coding	protein_coding
1	135852079	135852260	+	-150	-148	2.39	three_prime_utr	three_prime_utr	ENSMUSG00000026414	ENSMUST00000188028	Tnnt2	protein_coding	protein_coding
1	136034143	136034414	+	-7.59	-6.73	1.83	three_prime_utr	three_prime_utr	ENSMUSG00000026411	ENSMUST00000063719	Tmem9	protein_coding	protein_coding
1	136034832	136035072	+	-14.2	-13.2	4.95	three_prime_utr	three_prime_utr	ENSMUSG00000026411	ENSMUST00000063719	Tmem9	protein_coding	protein_coding
1	136052749	136052989	+	-43	-41.7	28.1	five_prime_utr	five_prime_utr	ENSMUSG00000026407	ENSMUST00000160641	Cacna1s	protein_coding	protein_coding
1	136119223	136119553	+	-110	-108	4.67	three_prime_utr	three_prime_utr	ENSMUSG00000026407	ENSMUST00000112064	Cacna1s	protein_coding	protein_coding
1	136152786	136153260	+	-2.57	-1.89	2.19	CDS	CDS	ENSMUSG00000041642	ENSMUST00000075164	Kif21b	protein_coding	protein_coding
1	136175752	136176232	+	-9.74	-8.84	5.09	three_prime_utr	three_prime_utr	ENSMUSG00000041642	ENSMUST00000075164	Kif21b	protein_coding	protein_coding
1	136176770	136177160	+	-18	-17	5.53	three_prime_utr	three_prime_utr	ENSMUSG00000041642	ENSMUST00000075164	Kif21b	protein_coding	protein_coding
1	136416696	136417502	+	-48.5	-47.2	8.27	CDS	CDS	ENSMUSG00000026404	ENSMUST00000027655	Ddx59	protein_coding	protein_coding
1	136439769	136440158	+	-8.42	-7.54	9.37	CDS	CDS	ENSMUSG00000026404	ENSMUST00000027655	Ddx59	protein_coding	protein_coding
1	136466372	136468989	+	-10.2	-9.27	38.5	CDS	CDS	ENSMUSG00000041498	ENSMUST00000201676	Kif14	protein_coding	nonsense_mediated_decay
1	136526892	136527620	+	-8.99	-8.1	34.4	three_prime_utr	three_prime_utr	ENSMUSG00000041498	ENSMUST00000201676	Kif14	protein_coding	nonsense_mediated_decay
1	136625020	136625446	+	-2.93	-2.23	2.92	CDS	CDS	ENSMUSG00000041483	ENSMUST00000047734	Zfp281	protein_coding	protein_coding
1	136625505	136628049	+	-460	#NAME?	14	CDS	CDS	ENSMUSG00000041483	ENSMUST00000047734	Zfp281	protein_coding	protein_coding
1	136629304	136629425	+	-4.61	-3.83	2.08	three_prime_utr	three_prime_utr	ENSMUSG00000041483	ENSMUST00000047734	Zfp281	protein_coding	protein_coding
1	136690563	136690804	+	-36.6	-35.4	9.22	ncRNA	exon	ENSMUSG00000097113	ENSMUST00000181524	Gm19705	lincRNA	lincRNA
1	139168893	139170321	+	-14.1	-13.1	6.86	three_prime_utr	three_prime_utr	ENSMUSG00000056268	ENSMUST00000200429	Dennd1b	protein_coding	nonsense_mediated_decay
1	139175809	139176020	+	-7.21	-6.36	3.74	three_prime_utr	three_prime_utr	ENSMUSG00000056268	ENSMUST00000168527	Dennd1b	protein_coding	protein_coding
1	139423102	139429311	+	-48.3	-47	12.9	CDS	CDS	ENSMUSG00000033964	ENSMUST00000200243	Zbtb41	protein_coding	protein_coding
1	139441788	139447696	+	-117	-115	7.82	three_prime_utr	three_prime_utr	ENSMUSG00000033964	ENSMUST00000199011	Zbtb41	protein_coding	nonsense_mediated_decay
1	139451714	139451955	+	-6.01	-5.19	3.65	three_prime_utr	three_prime_utr	ENSMUSG00000033964	ENSMUST00000039867	Zbtb41	protein_coding	protein_coding
1	139457080	139457560	+	-4.35	-3.59	5	CDS	CDS	ENSMUSG00000033952	ENSMUST00000200083	Aspm	protein_coding	protein_coding
1	139477672	139477883	+	-4.73	-3.95	6.77	CDS	CDS	ENSMUSG00000033952	ENSMUST00000053364	Aspm	protein_coding	protein_coding
1	139478301	139478511	+	-7.86	-7	11.1	CDS	CDS	ENSMUSG00000033952	ENSMUST00000053364	Aspm	protein_coding	protein_coding
1	139478900	139479080	+	-2.57	-1.88	6.25	CDS	CDS	ENSMUSG00000033952	ENSMUST00000053364	Aspm	protein_coding	protein_coding
1	139479738	139480398	+	-18.4	-17.4	8.51	CDS	CDS	ENSMUSG00000033952	ENSMUST00000053364	Aspm	protein_coding	protein_coding
1	139480607	139481057	+	-29.7	-28.6	18.6	CDS	CDS	ENSMUSG00000033952	ENSMUST00000053364	Aspm	protein_coding	protein_coding
1	139487219	139487370	+	-2.87	-2.17	12.5	CDS	CDS	ENSMUSG00000033952	ENSMUST00000200083	Aspm	protein_coding	protein_coding
1	143641082	143646945	+	-8.88	-8	33.3	CDS	CDS	ENSMUSG00000033849	ENSMUST00000038252	B3galt2	protein_coding	protein_coding
1	143647034	143647364	+	-3.85	-3.1	15.6	CDS	CDS	ENSMUSG00000033849	ENSMUST00000038252	B3galt2	protein_coding	protein_coding
1	143746532	143746832	+	-125	-123	7.6	three_prime_utr	three_prime_utr	ENSMUSG00000018196	ENSMUST00000050491	Glrx2	protein_coding	nonsense_mediated_decay
1	143802212	143806989	+	-37.7	-36.5	30.2	three_prime_utr	three_prime_utr	ENSMUSG00000018189	ENSMUST00000189936	Uchl5	protein_coding	protein_coding
1	143777641	143777791	+	-2.78	-2.08	10.4	ncRNA	exon	ENSMUSG00000100455	ENSMUST00000190224	Gm29170	sense_intronic	sense_intronic
1	146495597	146497822	+	-63	-61.6	4.17	five_prime_utr	five_prime_utr	ENSMUSG00000035131	ENSMUST00000074622	Brinp3	protein_coding	protein_coding
1	146515880	146516090	+	-2.37	-1.7	1.99	ncRNA	exon	ENSMUSG00000035131	ENSMUST00000125331	Brinp3	protein_coding	retained_intron
1	146901005	146902472	+	-1310	#NAME?	13	three_prime_utr	three_prime_utr	ENSMUSG00000035131	ENSMUST00000128345	Brinp3	protein_coding	nonsense_mediated_decay
1	146726870	146727710	+	-6.91	-6.07	27.1	ncRNA	exon	ENSMUSG00000080078	ENSMUST00000116191	Gm15583	processed_pseudogene	processed_pseudogene
1	150105592	150105833	+	-6.18	-5.36	1.86	CDS	CDS	ENSMUSG00000032487	ENSMUST00000035065	Ptgs2	protein_coding	protein_coding
1	150146196	150146455	+	-4.58	-3.8	18.7	ncRNA	exon	ENSMUSG00000101199	ENSMUST00000189312	Gm9687	processed_pseudogene	processed_pseudogene
1	150416383	150419842	+	-3.17	-2.45	1.4	CDS	CDS	ENSMUSG00000006005	ENSMUST00000124973	Tpr	protein_coding	protein_coding
1	150425760	150426969	+	-2.57	-1.88	1.16	CDS	CDS	ENSMUSG00000006005	ENSMUST00000124973	Tpr	protein_coding	protein_coding
1	150440078	150440228	+	-14.4	-13.4	1.44	CDS	CDS	ENSMUSG00000006005	ENSMUST00000151563	Tpr	protein_coding	protein_coding
1	150449171	150449905	+	-9.68	-8.78	3.41	three_prime_utr	three_prime_utr	ENSMUSG00000006005	ENSMUST00000119161	Tpr	protein_coding	protein_coding
1	151344506	151344626	+	-3.79	-3.05	15.6	five_prime_utr	five_prime_utr	ENSMUSG00000023150	ENSMUST00000023918	Ivns1abp	protein_coding	protein_coding
1	151344715	151349545	+	-9.54	-8.65	1.43	five_prime_utr	five_prime_utr	ENSMUSG00000023150	ENSMUST00000023918	Ivns1abp	protein_coding	protein_coding
1	151364122	151364332	+	-20.1	-19	2.05	three_prime_utr	three_prime_utr	ENSMUSG00000023150	ENSMUST00000023918	Ivns1abp	protein_coding	protein_coding
1	151457950	151458161	+	-6.33	-5.5	3.08	three_prime_utr	three_prime_utr	ENSMUSG00000053286	ENSMUST00000065625	Trmt1l	protein_coding	protein_coding
1	151717589	151717860	+	-5.86	-5.04	5.9	CDS	CDS	ENSMUSG00000026483	ENSMUST00000148810	Fam129a	protein_coding	protein_coding
1	151811689	151819265	+	-900	#NAME?	10.6	three_prime_utr	three_prime_utr	ENSMUSG00000043019	ENSMUST00000059498	Edem3	protein_coding	protein_coding
1	152775237	152775507	+	-24.7	-23.6	2.04	three_prime_utr	three_prime_utr	ENSMUSG00000008475	ENSMUST00000077755	Arpc5	protein_coding	protein_coding
1	153440106	153440218	+	-2.62	-1.93	3.96	ncRNA	exon	ENSMUSG00000064435	ENSMUST00000082501	Gm25588	snoRNA	1
1	153743848	153744329	+	-38.8	-37.6	16.1	three_prime_utr	three_prime_utr	ENSMUSG00000026475	ENSMUST00000027748	Rgs16	protein_coding	protein_coding
1	153744897	153745138	+	-2.88	-2.18	3.12	three_prime_utr	three_prime_utr	ENSMUSG00000026475	ENSMUST00000027748	Rgs16	protein_coding	protein_coding
1	153753830	153754101	+	-5.74	-4.93	22.9	CDS	CDS	ENSMUSG00000066800	ENSMUST00000086209	Rnasel	protein_coding	protein_coding
1	153754548	153755974	+	-9.16	-8.27	13.9	CDS	CDS	ENSMUSG00000066800	ENSMUST00000086209	Rnasel	protein_coding	protein_coding
1	153763113	153763264	+	-3.05	-2.34	7.81	three_prime_utr	three_prime_utr	ENSMUSG00000066800	ENSMUST00000182538	Rnasel	protein_coding	protein_coding
1	153899925	153900036	+	-7.09	-6.25	2.92	five_prime_utr	five_prime_utr	ENSMUSG00000026473	ENSMUST00000086199	Glul	protein_coding	protein_coding
1	153899943	153900677	+	-13	-12	1.92	five_prime_utr	five_prime_utr	ENSMUSG00000026473	ENSMUST00000086199	Glul	protein_coding	protein_coding
1	153907995	153908234	+	-40	-38.8	2.05	CDS	CDS	ENSMUSG00000026473	ENSMUST00000086199	Glul	protein_coding	protein_coding
1	153909514	153909693	+	-10.7	-9.82	2.85	three_prime_utr	three_prime_utr	ENSMUSG00000026473	ENSMUST00000086199	Glul	protein_coding	protein_coding
1	155202109	155202709	+	-93.2	-91.7	9.16	three_prime_utr	three_prime_utr	ENSMUSG00000026470	ENSMUST00000027743	Stx6	protein_coding	protein_coding
1	155205345	155205615	+	-5.45	-4.64	21.9	three_prime_utr	three_prime_utr	ENSMUSG00000026470	ENSMUST00000027743	Stx6	protein_coding	protein_coding
1	155207236	155207537	+	-4.86	-4.08	19.8	three_prime_utr	three_prime_utr	ENSMUSG00000026470	ENSMUST00000192690	Stx6	protein_coding	protein_coding
1	155232959	155233159	+	-9.58	-8.68	11.8	ncRNA	exon	ENSMUSG00000103670	ENSMUST00000192162	Gm37622	antisense	antisense
1	155687058	155687208	+	-3.1	-2.39	2.54	three_prime_utr	three_prime_utr	ENSMUSG00000033701	ENSMUST00000035560	Acbd6	protein_coding	protein_coding
1	156036533	156051926	+	-580	#NAME?	15.6	five_prime_utr	five_prime_utr	ENSMUSG00000050565	ENSMUST00000111754	Tor1aip2	protein_coding	protein_coding
1	156059574	156062024	+	-14.8	-13.9	2.57	CDS	CDS	ENSMUSG00000050565	ENSMUST00000111757	Tor1aip2	protein_coding	protein_coding
1	156064760	156066018	+	-260	-258	19.9	CDS	CDS	ENSMUSG00000050565	ENSMUST00000111757	Tor1aip2	protein_coding	protein_coding
1	156068710	156068831	+	-3.84	-3.09	4.86	three_prime_utr	three_prime_utr	ENSMUSG00000050565	ENSMUST00000111757	Tor1aip2	protein_coding	protein_coding
1	156525626	156525807	+	-3.43	-2.7	14.6	ncRNA	exon	ENSMUSG00000101523	ENSMUST00000190422	Csnk2a3	processed_pseudogene	processed_pseudogene
1	156558845	156559056	+	-4.71	-3.93	5	five_prime_utr	five_prime_utr	ENSMUSG00000026596	ENSMUST00000173929	Abl2	protein_coding	protein_coding
1	156640608	156642969	+	-219	-217	31.9	CDS	CDS	ENSMUSG00000026596	ENSMUST00000027888	Abl2	protein_coding	protein_coding
1	156649357	156649568	+	-9.88	-8.97	3.21	three_prime_utr	three_prime_utr	ENSMUSG00000026596	ENSMUST00000166172	Abl2	protein_coding	protein_coding
1	156678544	156678802	+	-18.7	-17.6	4.33	ncRNA	exon	ENSMUSG00000102961	ENSMUST00000194858	Gm19918	TEC	TEC
1	157419905	157420236	+	-21.2	-20.2	4.79	ncRNA	exon	ENSMUSG00000049881	ENSMUST00000061537	2810025M15Rik	transcribed_processed_pseudogene	processed_transcript
1	157526194	157529433	+	-44.3	-43	3.9	CDS	CDS	ENSMUSG00000026589	ENSMUST00000086130	Sec16b	protein_coding	protein_coding
1	157567587	157567768	+	-8.67	-7.79	1.86	three_prime_utr	three_prime_utr	ENSMUSG00000026589	ENSMUST00000086130	Sec16b	protein_coding	protein_coding
1	159328688	159342462	+	-4.02	-3.27	1.67	CDS	CDS	ENSMUSG00000040782	ENSMUST00000076894	Cop1	protein_coding	protein_coding
1	159342791	159345211	+	-33.5	-32.3	7.48	three_prime_utr	three_prime_utr	ENSMUSG00000040782	ENSMUST00000076894	Cop1	protein_coding	protein_coding
1	160075290	160075951	+	-43.3	-42	21.2	three_prime_utr	three_prime_utr	ENSMUSG00000090394	ENSMUST00000163892	4930523C07Rik	protein_coding	protein_coding
1	160077539	160078469	+	-16.5	-15.5	22.9	three_prime_utr	three_prime_utr	ENSMUSG00000090394	ENSMUST00000163892	4930523C07Rik	protein_coding	protein_coding
1	160906417	160930282	+	-10.4	-9.45	11.5	five_prime_utr	five_prime_utr	ENSMUSG00000040423	ENSMUST00000239200	Rc3h1	protein_coding	nonsense_mediated_decay
1	160967692	160967933	+	-3.91	-3.16	1.77	three_prime_utr	three_prime_utr	ENSMUSG00000040423	ENSMUST00000239200	Rc3h1	protein_coding	nonsense_mediated_decay
1	160974827	160974978	+	-3.3	-2.58	2.21	three_prime_utr	three_prime_utr	ENSMUSG00000040423	ENSMUST00000239200	Rc3h1	protein_coding	nonsense_mediated_decay
1	161003703	161004034	+	-17.2	-16.2	3.96	three_prime_utr	three_prime_utr	ENSMUSG00000026715	ENSMUST00000064725	Serpinc1	protein_coding	protein_coding
1	161034659	161035019	+	-2.79	-2.1	7.29	ncRNA	exon	ENSMUSG00000053332	ENSMUST00000161005	Gas5	processed_transcript	lincRNA
1	161037524	161037704	+	-5.8	-4.99	1.72	ncRNA	exon	ENSMUSG00000053332	ENSMUST00000160152	Gas5	processed_transcript	retained_intron
1	161071221	161072540	+	-2.62	-1.93	11.5	five_prime_utr	five_prime_utr	ENSMUSG00000026708	ENSMUST00000028035	Cenpl	protein_coding	protein_coding
1	161074812	161076056	+	-2.06	-1.41	3.12	CDS	CDS	ENSMUSG00000026708	ENSMUST00000028035	Cenpl	protein_coding	protein_coding
1	161078303	161083637	+	-44.5	-43.3	31	three_prime_utr	three_prime_utr	ENSMUSG00000026708	ENSMUST00000195571	Cenpl	protein_coding	nonsense_mediated_decay
1	161085974	161086334	+	-14.8	-13.8	8.63	three_prime_utr	three_prime_utr	ENSMUSG00000026708	ENSMUST00000028035	Cenpl	protein_coding	protein_coding
1	161417726	161417965	+	-3.43	-2.7	14.6	three_prime_utr	three_prime_utr	ENSMUSG00000026700	ENSMUST00000028024	Tnfsf4	protein_coding	protein_coding
1	161969185	161969455	+	-24.3	-23.2	5.84	five_prime_utr	five_prime_utr	ENSMUSG00000026698	ENSMUST00000193784	Pigc	protein_coding	protein_coding
1	161969963	161970144	+	-4.27	-3.5	4.17	five_prime_utr	five_prime_utr	ENSMUSG00000026698	ENSMUST00000193784	Pigc	protein_coding	protein_coding
1	161970202	161971640	+	-571	#NAME?	14.8	CDS	CDS	ENSMUSG00000026698	ENSMUST00000111594	Pigc	protein_coding	protein_coding
1	161972177	161972418	+	-3.34	-2.62	3.23	three_prime_utr	three_prime_utr	ENSMUSG00000026698	ENSMUST00000111594	Pigc	protein_coding	protein_coding
1	161973165	161973375	+	-4	-3.25	16.7	three_prime_utr	three_prime_utr	ENSMUSG00000026698	ENSMUST00000111594	Pigc	protein_coding	protein_coding
1	161969229	162026777	+	-22	-20.9	5.64	three_prime_utr	three_prime_utr	ENSMUSG00000026698	ENSMUST00000111594	Pigc	protein_coding	protein_coding
1	162598934	162599084	+	-4.39	-3.62	10.4	three_prime_utr	three_prime_utr	ENSMUSG00000026696	ENSMUST00000132158	Vamp4	protein_coding	protein_coding
1	163779702	163779852	+	-3.29	-2.56	2.41	five_prime_utr	five_prime_utr	ENSMUSG00000026585	ENSMUST00000077642	Kifap3	protein_coding	protein_coding
1	163951908	163953870	+	-77.1	-75.7	7.51	CDS	CDS	ENSMUSG00000026584	ENSMUST00000161908	Scyl3	protein_coding	protein_coding
1	163994918	163997243	+	-46.8	-45.5	17	CDS	CDS	ENSMUSG00000041396	ENSMUST00000045694	Mettl18	protein_coding	protein_coding
1	164115352	164127249	+	-16.1	-15.1	4.47	CDS	CDS	ENSMUSG00000026580	ENSMUST00000162746	Selp	protein_coding	protein_coding
1	164149131	164149340	+	-3.59	-2.85	3.42	three_prime_utr	three_prime_utr	ENSMUSG00000026580	ENSMUST00000162746	Selp	protein_coding	protein_coding
1	164263615	164263916	+	-9.13	-8.24	5.94	three_prime_utr	three_prime_utr	ENSMUSG00000040918	ENSMUST00000044021	Slc19a2	protein_coding	protein_coding
1	164275614	164280533	+	-54.6	-53.3	10.4	CDS	CDS	ENSMUSG00000026578	ENSMUST00000027867	Ccdc181	protein_coding	protein_coding
1	164280711	164286348	+	-9.8	-8.89	1.84	CDS	CDS	ENSMUSG00000026578	ENSMUST00000027867	Ccdc181	protein_coding	protein_coding
1	164437083	164437293	+	-5.03	-4.24	2.18	three_prime_utr	three_prime_utr	ENSMUSG00000026575	ENSMUST00000193683	Nme7	protein_coding	protein_coding
1	164824087	164824236	+	-3.43	-2.7	14.6	three_prime_utr	three_prime_utr	ENSMUSG00000026574	ENSMUST00000027861	Dpt	protein_coding	protein_coding
1	165310552	165321965	+	-69.9	-68.5	16.3	CDS	CDS	ENSMUSG00000040836	ENSMUST00000178700	Gpr161	protein_coding	protein_coding
1	165322382	165322622	+	-6.22	-5.39	2.77	three_prime_utr	three_prime_utr	ENSMUSG00000040836	ENSMUST00000111450	Gpr161	protein_coding	protein_coding
1	165479559	165481124	+	-4.16	-3.4	2.03	three_prime_utr	three_prime_utr	ENSMUSG00000026568	ENSMUST00000193575	Mpc2	protein_coding	nonsense_mediated_decay
1	165775068	165775308	+	-9.52	-8.63	3.72	three_prime_utr	three_prime_utr	ENSMUSG00000040713	ENSMUST00000111432	Creg1	protein_coding	protein_coding
1	166309478	166312459	+	-77.3	-75.9	15.1	three_prime_utr	three_prime_utr	ENSMUSG00000040612	ENSMUST00000111416	Ildr2	protein_coding	protein_coding
1	167001806	167079743	+	-52.1	-50.8	27.6	three_prime_utr	three_prime_utr	ENSMUSG00000060568	ENSMUST00000165874	Fam78b	protein_coding	protein_coding
1	167088064	167088275	+	-3.15	-2.43	13.5	three_prime_utr	three_prime_utr	ENSMUSG00000060568	ENSMUST00000165874	Fam78b	protein_coding	protein_coding
1	167090672	167090942	+	-3.77	-3.03	10.4	three_prime_utr	three_prime_utr	ENSMUSG00000060568	ENSMUST00000165874	Fam78b	protein_coding	protein_coding
1	167368082	167368352	+	-17.1	-16.1	4.58	three_prime_utr	three_prime_utr	ENSMUSG00000026687	ENSMUST00000028004	Aldh9a1	protein_coding	protein_coding
1	169933905	169934085	+	-3.58	-2.84	10.4	CDS	CDS	ENSMUSG00000070532	ENSMUST00000094348	Ccdc190	protein_coding	protein_coding
1	169972126	169972396	+	-7.94	-7.07	9.37	ncRNA	exon	ENSMUSG00000097503	ENSMUST00000180638	3110045C21Rik	antisense	antisense
1	170250156	170251904	+	-33.2	-32	14.9	three_prime_utr	three_prime_utr	ENSMUSG00000073494	ENSMUST00000162752	Sh2d1b2	protein_coding	protein_coding
1	170279802	170285333	+	-186	-184	38	three_prime_utr	three_prime_utr	ENSMUSG00000102418	ENSMUST00000179976	Sh2d1b1	protein_coding	protein_coding
1	170286529	170286769	+	-7.17	-6.32	27.1	three_prime_utr	three_prime_utr	ENSMUSG00000102418	ENSMUST00000179976	Sh2d1b1	protein_coding	protein_coding
1	170669107	170681119	+	-11.6	-10.7	1.28	CDS	CDS	ENSMUSG00000038463	ENSMUST00000046792	Olfml2b	protein_coding	protein_coding
1	170681207	170682462	+	-1810	#NAME?	5.53	CDS	CDS	ENSMUSG00000038463	ENSMUST00000046792	Olfml2b	protein_coding	protein_coding
1	170885589	170885794	+	-4.28	-3.52	13.5	three_prime_utr	three_prime_utr	ENSMUSG00000096968	ENSMUST00000180542	Gm26620	protein_coding	NA
1	171029192	171029731	+	-14.5	-13.5	10.4	three_prime_utr	three_prime_utr	ENSMUSG00000059089	ENSMUST00000078825	Fcgr4	protein_coding	protein_coding
1	171217748	171218375	+	-38.5	-37.3	11.5	ncRNA	exon	ENSMUSG00000005677	ENSMUST00000152865	Nr1i3	protein_coding	retained_intron
1	171218672	171219031	+	-11	-10.1	5.9	three_prime_utr	three_prime_utr	ENSMUSG00000005677	ENSMUST00000155126	Nr1i3	protein_coding	protein_coding
1	171219299	171219449	+	-3.05	-2.34	1.93	three_prime_utr	three_prime_utr	ENSMUSG00000005677	ENSMUST00000155126	Nr1i3	protein_coding	protein_coding
1	171250420	171250570	+	-4.86	-4.07	2.52	five_prime_utr	five_prime_utr	ENSMUSG00000006403	ENSMUST00000111315	Adamts4	protein_coding	protein_coding
1	171258844	171259263	+	-46.5	-45.2	2.64	CDS	CDS	ENSMUSG00000006403	ENSMUST00000111315	Adamts4	protein_coding	protein_coding
1	171259710	171259920	+	-53.3	-51.9	2.55	three_prime_utr	three_prime_utr	ENSMUSG00000006403	ENSMUST00000111315	Adamts4	protein_coding	protein_coding
1	171260337	171260607	+	-5.89	-5.08	1.96	three_prime_utr	three_prime_utr	ENSMUSG00000006403	ENSMUST00000111315	Adamts4	protein_coding	protein_coding
1	171276208	171276478	+	-17.5	-16.5	2.53	CDS	CDS	ENSMUSG00000052423	ENSMUST00000064272	B4galt3	protein_coding	protein_coding
1	171329664	171330441	+	-8.61	-7.73	3.09	five_prime_utr	five_prime_utr	ENSMUSG00000013973	ENSMUST00000157015	Dedd	protein_coding	protein_coding
1	171340228	171341613	+	-295	-293	11.3	three_prime_utr	three_prime_utr	ENSMUSG00000013973	ENSMUST00000111300	Dedd	protein_coding	protein_coding
1	171342151	171342331	+	-38.6	-37.4	10.6	three_prime_utr	three_prime_utr	ENSMUSG00000013973	ENSMUST00000111300	Dedd	protein_coding	protein_coding
1	171345669	171358122	+	-155	-153	80.2	three_prime_utr	three_prime_utr	ENSMUSG00000006412	ENSMUST00000006579	Pfdn2	protein_coding	protein_coding
1	171411312	171411822	+	-7	-6.15	4.69	five_prime_utr	five_prime_utr	ENSMUSG00000026641	ENSMUST00000167546	Usf1	protein_coding	protein_coding
1	171417510	171418784	+	-410	#NAME?	31.1	three_prime_utr	three_prime_utr	ENSMUSG00000026641	ENSMUST00000160486	Usf1	protein_coding	protein_coding
1	171463346	171464035	+	-122	-121	8.33	three_prime_utr	three_prime_utr	ENSMUSG00000038235	ENSMUST00000043839	F11r	protein_coding	protein_coding
1	171464363	171464573	+	-2.12	-1.47	7.29	three_prime_utr	three_prime_utr	ENSMUSG00000038235	ENSMUST00000043839	F11r	protein_coding	protein_coding
1	171503507	171504750	+	-153	-151	92.7	CDS	CDS	ENSMUSG00000060244	ENSMUST00000081527	Alyref2	protein_coding	protein_coding
1	171711087	171711282	+	-20.6	-19.5	4.84	ncRNA	exon	ENSMUSG00000059058	ENSMUST00000118448	Tma7-ps	processed_pseudogene	processed_pseudogene
1	172122209	172122330	+	-10	-9.14	1.54	three_prime_utr	three_prime_utr	ENSMUSG00000026553	ENSMUST00000027833	Copa	protein_coding	protein_coding
1	172126754	172128686	+	-9.3	-8.4	2.75	CDS	CDS	ENSMUSG00000003464	ENSMUST00000075895	Pex19	protein_coding	protein_coding
1	172135687	172136344	+	-10	-9.13	13.9	three_prime_utr	three_prime_utr	ENSMUSG00000003464	ENSMUST00000111252	Pex19	protein_coding	protein_coding
1	172165897	172172787	+	-274	-272	3.54	CDS	CDS	ENSMUSG00000026554	ENSMUST00000193638	Dcaf8	protein_coding	nonsense_mediated_decay
1	172194625	172194985	+	-161	-159	3.7	three_prime_utr	three_prime_utr	ENSMUSG00000026554	ENSMUST00000191689	Dcaf8	protein_coding	protein_coding
1	172376575	172377056	+	-26.9	-25.7	41.7	CDS	CDS	ENSMUSG00000050229	ENSMUST00000052455	Pigm	protein_coding	protein_coding
1	172377324	172378584	+	-166	-164	11.9	CDS	CDS	ENSMUSG00000050229	ENSMUST00000052455	Pigm	protein_coding	protein_coding
1	172383828	172384069	+	-10	-9.12	5.9	three_prime_utr	three_prime_utr	ENSMUSG00000050229	ENSMUST00000052455	Pigm	protein_coding	protein_coding
1	172478157	172478336	+	-3.15	-2.43	13.5	CDS	CDS	ENSMUSG00000026548	ENSMUST00000027830	Slamf9	protein_coding	protein_coding
1	173456164	173465651	+	-58.9	-57.6	14.6	three_prime_utr	three_prime_utr	ENSMUSG00000037860	ENSMUST00000147604	Aim2	protein_coding	protein_coding
1	175899440	175901018	+	-4.03	-3.27	15.6	CDS	CDS	ENSMUSG00000039748	ENSMUST00000039725	Exo1	protein_coding	protein_coding
1	176956151	176956331	+	-3.82	-3.07	3.27	ncRNA	exon	ENSMUSG00000026504	ENSMUST00000133305	Sdccag8	protein_coding	retained_intron
1	177011888	177020437	+	-13.8	-12.8	3.44	three_prime_utr	three_prime_utr	ENSMUSG00000026504	ENSMUST00000123409	Sdccag8	protein_coding	nonsense_mediated_decay
1	177442470	177444003	+	-15.3	-14.3	9.37	five_prime_utr	five_prime_utr	ENSMUSG00000063659	ENSMUST00000192699	Zbtb18	protein_coding	protein_coding
1	177444683	177445674	+	-33.7	-32.5	3.92	five_prime_utr	five_prime_utr	ENSMUSG00000063659	ENSMUST00000094276	Zbtb18	protein_coding	protein_coding
1	177446722	177448788	+	-1330	#NAME?	19.1	CDS	CDS	ENSMUSG00000063659	ENSMUST00000094276	Zbtb18	protein_coding	protein_coding
1	177449835	177450195	+	-25.4	-24.3	2.24	three_prime_utr	three_prime_utr	ENSMUSG00000063659	ENSMUST00000094276	Zbtb18	protein_coding	protein_coding
1	178249282	178249552	+	-4.03	-3.28	1.9	CDS	CDS	ENSMUSG00000026502	ENSMUST00000161075	Desi2	protein_coding	protein_coding
1	178252423	178252604	+	-6.77	-5.93	4.17	three_prime_utr	three_prime_utr	ENSMUSG00000026502	ENSMUST00000027783	Desi2	protein_coding	protein_coding
1	178254278	178255416	+	-5.45	-4.64	21.9	three_prime_utr	three_prime_utr	ENSMUSG00000026502	ENSMUST00000027783	Desi2	protein_coding	protein_coding
1	178322486	178322693	+	-50	-48.7	3.44	CDS	CDS	ENSMUSG00000026500	ENSMUST00000027781	Cox20	protein_coding	protein_coding
1	178340490	178341411	+	-34.2	-33	121	ncRNA	exon	ENSMUSG00000104279	ENSMUST00000194245	Gm38300	TEC	TEC
1	178913794	178915394	+	-39.7	-38.5	7.08	CDS	CDS	ENSMUSG00000026494	ENSMUST00000161017	Kif26b	protein_coding	protein_coding
1	178915693	178916024	+	-8.67	-7.79	3.37	CDS	CDS	ENSMUSG00000026494	ENSMUST00000161017	Kif26b	protein_coding	protein_coding
1	178916593	178917044	+	-12.5	-11.6	3.25	CDS	CDS	ENSMUSG00000026494	ENSMUST00000161017	Kif26b	protein_coding	protein_coding
1	178928344	178932842	+	-258	-256	18.6	three_prime_utr	three_prime_utr	ENSMUSG00000026494	ENSMUST00000161017	Kif26b	protein_coding	protein_coding
1	178938389	178938630	+	-5.29	-4.49	2.49	three_prime_utr	three_prime_utr	ENSMUSG00000026494	ENSMUST00000161017	Kif26b	protein_coding	protein_coding
1	179606498	179625982	+	-151	-149	13.9	CDS	CDS	ENSMUSG00000038949	ENSMUST00000040706	Cnst	protein_coding	protein_coding
1	179627208	179627478	+	-11.9	-11	3.52	three_prime_utr	three_prime_utr	ENSMUSG00000038949	ENSMUST00000040706	Cnst	protein_coding	protein_coding
1	179686979	179687129	+	-9.45	-8.56	2.61	three_prime_utr	three_prime_utr	ENSMUSG00000038936	ENSMUST00000040538	Sccpdh	protein_coding	protein_coding
1	180142316	180144684	+	-32.3	-31.2	3.08	CDS	CDS	ENSMUSG00000026490	ENSMUST00000097453	Cdc42bpa	protein_coding	protein_coding
1	180161608	180162486	+	-53.1	-51.8	5.12	three_prime_utr	three_prime_utr	ENSMUSG00000026490	ENSMUST00000097453	Cdc42bpa	protein_coding	protein_coding
1	180165302	180165483	+	-4.62	-3.84	1.76	three_prime_utr	three_prime_utr	ENSMUSG00000026490	ENSMUST00000111117	Cdc42bpa	protein_coding	protein_coding
1	180333075	180334035	+	-6.1	-5.27	12.5	CDS	CDS	ENSMUSG00000038855	ENSMUST00000070181	Itpkb	protein_coding	protein_coding
1	180568923	180569044	+	-3.87	-3.12	3.65	five_prime_utr	five_prime_utr	ENSMUSG00000026496	ENSMUST00000194608	Parp1	protein_coding	nonsense_mediated_decay
1	180689286	180689587	+	-8.39	-7.51	5.95	three_prime_utr	three_prime_utr	ENSMUSG00000058729	ENSMUST00000193892	Lin9	protein_coding	nonsense_mediated_decay
1	180689825	180690036	+	-2.76	-2.06	2.53	three_prime_utr	three_prime_utr	ENSMUSG00000058729	ENSMUST00000192561	Lin9	protein_coding	protein_coding
1	180726072	180726223	+	-2.3	-1.63	2.68	CDS	CDS	ENSMUSG00000026499	ENSMUST00000027780	Acbd3	protein_coding	protein_coding
1	180736692	180752764	+	-471	#NAME?	11.7	three_prime_utr	three_prime_utr	ENSMUSG00000026499	ENSMUST00000027780	Acbd3	protein_coding	protein_coding
1	180861159	180862251	+	-3.76	-3.02	2.6	CDS	CDS	ENSMUSG00000038806	ENSMUST00000038091	Sde2	protein_coding	protein_coding
1	180862309	180866468	+	-161	-159	21.2	CDS	CDS	ENSMUSG00000038806	ENSMUST00000038091	Sde2	protein_coding	protein_coding
1	181091128	181091637	+	-52.4	-51	8.06	ncRNA	exon	ENSMUSG00000103178	ENSMUST00000195511	Fgfr3-ps	processed_pseudogene	processed_pseudogene
1	181091965	181092116	+	-2.52	-1.84	2.36	ncRNA	exon	ENSMUSG00000103178	ENSMUST00000195511	Fgfr3-ps	processed_pseudogene	processed_pseudogene
1	182131538	182131688	+	-12.7	-11.8	1.97	three_prime_utr	three_prime_utr	ENSMUSG00000026511	ENSMUST00000111018	Srp9	protein_coding	protein_coding
1	182131957	182132407	+	-29.1	-27.9	4.09	three_prime_utr	three_prime_utr	ENSMUSG00000026511	ENSMUST00000027792	Srp9	protein_coding	protein_coding
1	182446661	182452696	+	-74.2	-72.7	6.68	CDS	CDS	ENSMUSG00000026510	ENSMUST00000117245	Trp53bp2	protein_coding	protein_coding
1	182458839	182462372	+	-136	-135	9.37	three_prime_utr	three_prime_utr	ENSMUSG00000026510	ENSMUST00000117245	Trp53bp2	protein_coding	protein_coding
1	183297428	183297609	+	-4.7	-3.92	5.83	CDS	CDS	ENSMUSG00000042901	ENSMUST00000109166	Aida	protein_coding	protein_coding
1	183322361	183323228	+	-81.5	-80.1	5.86	three_prime_utr	three_prime_utr	ENSMUSG00000042901	ENSMUST00000109166	Aida	protein_coding	protein_coding
1	184034428	184075427	+	-239	-237	7.78	three_prime_utr	three_prime_utr	ENSMUSG00000039384	ENSMUST00000048655	Dusp10	protein_coding	protein_coding
1	185283938	185284119	+	-10.2	-9.26	2.99	three_prime_utr	three_prime_utr	ENSMUSG00000039318	ENSMUST00000194740	Rab3gap2	protein_coding	protein_coding
1	185286638	185286759	+	-7.18	-6.33	2.92	three_prime_utr	three_prime_utr	ENSMUSG00000039318	ENSMUST00000069652	Rab3gap2	protein_coding	protein_coding
1	185401347	185401828	+	-75.6	-74.2	3.24	CDS	CDS	ENSMUSG00000026615	ENSMUST00000046514	Eprs	protein_coding	protein_coding
1	185406986	185407852	+	-248	-246	3.98	CDS	CDS	ENSMUSG00000026615	ENSMUST00000046514	Eprs	protein_coding	protein_coding
1	185408061	185408212	+	-3.51	-2.77	2.24	ncRNA	exon	ENSMUSG00000026615	ENSMUST00000192284	Eprs	protein_coding	retained_intron
1	185428119	185428360	+	-123	-122	4.89	three_prime_utr	three_prime_utr	ENSMUSG00000026615	ENSMUST00000046514	Eprs	protein_coding	protein_coding
1	186752416	186752921	+	-24.8	-23.7	37.5	ncRNA	exon	ENSMUSG00000097784	ENSMUST00000180869	A430105J06Rik	lincRNA	lincRNA
1	187225528	187229655	+	-75.9	-74.4	6.47	CDS	CDS	ENSMUSG00000039210	ENSMUST00000160481	Gpatch2	protein_coding	nonsense_mediated_decay
1	187341514	187348894	+	-55.1	-53.7	11.3	three_prime_utr	three_prime_utr	ENSMUSG00000039210	ENSMUST00000160481	Gpatch2	protein_coding	nonsense_mediated_decay
1	187349939	187350329	+	-31.4	-30.3	9.1	three_prime_utr	three_prime_utr	ENSMUSG00000039210	ENSMUST00000160471	Gpatch2	protein_coding	protein_coding
1	189850268	189851467	+	-79.8	-78.3	4.41	CDS	CDS	ENSMUSG00000026604	ENSMUST00000097442	Ptpn14	protein_coding	protein_coding
1	189880442	189880950	+	-105	-103	7.14	ncRNA	exon	ENSMUSG00000104435	ENSMUST00000193794	Gm37422	antisense	antisense
1	190946782	190946962	+	-3.58	-2.84	8.33	three_prime_utr	three_prime_utr	ENSMUSG00000026634	ENSMUST00000027947	Angel2	protein_coding	protein_coding
1	191026006	191026126	+	-2.07	-1.42	4.51	ncRNA	exon	ENSMUSG00000097845	ENSMUST00000181050	A230020J21Rik	antisense	antisense
1	191349835	191350226	+	-16.5	-15.5	4.89	three_prime_utr	three_prime_utr	ENSMUSG00000026627	ENSMUST00000027940	Pacc1	protein_coding	protein_coding
1	191619755	191621499	+	-62	-60.6	4.49	three_prime_utr	three_prime_utr	ENSMUSG00000037461	ENSMUST00000194877	Ints7	protein_coding	nonsense_mediated_decay
1	191621648	191621829	+	-6	-5.18	3.12	three_prime_utr	three_prime_utr	ENSMUSG00000037461	ENSMUST00000045450	Ints7	protein_coding	protein_coding
1	191622427	191622638	+	-11.7	-10.7	3.37	three_prime_utr	three_prime_utr	ENSMUSG00000037461	ENSMUST00000045450	Ints7	protein_coding	protein_coding
1	191719461	191719672	+	-3.82	-3.08	1.55	CDS	CDS	ENSMUSG00000026623	ENSMUST00000110855	Lpgat1	protein_coding	protein_coding
1	191776340	191778983	+	-145	-143	5.36	three_prime_utr	three_prime_utr	ENSMUSG00000026623	ENSMUST00000110855	Lpgat1	protein_coding	protein_coding
1	191907605	191910101	+	-37.9	-36.7	133	CDS	CDS	ENSMUSG00000037434	ENSMUST00000044954	Slc30a1	protein_coding	protein_coding
1	192505940	192506838	+	-10.8	-9.86	40.6	three_prime_utr	three_prime_utr	ENSMUSG00000058248	ENSMUST00000151152	Kcnh1	protein_coding	protein_coding
1	192509560	192509770	+	-3.05	-2.34	7.81	three_prime_utr	three_prime_utr	ENSMUSG00000058248	ENSMUST00000078470	Kcnh1	protein_coding	protein_coding
1	192509949	192510069	+	-2.54	-1.86	6.25	three_prime_utr	three_prime_utr	ENSMUSG00000058248	ENSMUST00000078470	Kcnh1	protein_coding	protein_coding
1	192854922	192856246	+	-149	-147	7.99	ncRNA	exon	ENSMUSG00000089812	ENSMUST00000159407	Gm15867	antisense	antisense
1	193173611	193175107	+	-64.8	-63.4	56.2	CDS	CDS	ENSMUSG00000079144	ENSMUST00000160822	A130010J15Rik	protein_coding	protein_coding
1	193273374	193302028	+	-29.7	-28.6	55.2	five_prime_utr	five_prime_utr	ENSMUSG00000026639	ENSMUST00000194677	Lamb3	protein_coding	protein_coding
1	193340807	193343878	+	-139	-137	8.3	three_prime_utr	three_prime_utr	ENSMUSG00000026639	ENSMUST00000194677	Lamb3	protein_coding	protein_coding
1	193281270	193281421	+	-2.87	-2.17	12.5	ncRNA	exon	ENSMUSG00000104348	ENSMUST00000192147	Gm37691	TEC	TEC
1	193283274	193283424	+	-2.04	-1.39	7.29	ncRNA	exon	ENSMUSG00000104348	ENSMUST00000192147	Gm37691	TEC	TEC
1	194619985	194620556	+	-24.3	-23.2	6.48	five_prime_utr	five_prime_utr	ENSMUSG00000026640	ENSMUST00000027952	Plxna2	protein_coding	protein_coding
1	194620854	194644273	+	-30	-28.8	6.21	CDS	CDS	ENSMUSG00000026640	ENSMUST00000027952	Plxna2	protein_coding	protein_coding
1	194810955	194813333	+	-325	#NAME?	24	three_prime_utr	three_prime_utr	ENSMUSG00000026640	ENSMUST00000027952	Plxna2	protein_coding	protein_coding
1	194813571	194813902	+	-28.4	-27.3	6.71	three_prime_utr	three_prime_utr	ENSMUSG00000026640	ENSMUST00000027952	Plxna2	protein_coding	protein_coding
1	194814081	194814411	+	-20.2	-19.2	3.58	three_prime_utr	three_prime_utr	ENSMUSG00000026640	ENSMUST00000027952	Plxna2	protein_coding	protein_coding
1	194816688	194816869	+	-6.9	-6.06	3.72	three_prime_utr	three_prime_utr	ENSMUSG00000026640	ENSMUST00000027952	Plxna2	protein_coding	protein_coding
1	194959808	194960319	+	-8.1	-7.23	3.09	three_prime_utr	three_prime_utr	ENSMUSG00000016494	ENSMUST00000110815	Cd34	protein_coding	protein_coding
1	194961068	194961279	+	-15.7	-14.7	6.55	three_prime_utr	three_prime_utr	ENSMUSG00000016494	ENSMUST00000016638	Cd34	protein_coding	protein_coding
1	195036824	195037125	+	-14.1	-13.2	28.1	ncRNA	exon	ENSMUSG00000065412	ENSMUST00000083478	Mir29b-2	miRNA	3
1	195037184	195037664	+	-17	-16	4.72	ncRNA	exon	ENSMUSG00000065548	ENSMUST00000083614	Mir29c	miRNA	1
1	4776324	4776774	-	-70.9	-69.5	7.87	CDS	CDS	ENSMUSG00000033845	ENSMUST00000156816	Mrpl15	protein_coding	protein_coding
1	4781344	4781644	-	-10.3	-9.35	9.37	three_prime_utr	three_prime_utr	ENSMUSG00000033845	ENSMUST00000146665	Mrpl15	protein_coding	protein_coding
1	4781763	4782154	-	-6.32	-5.49	4.69	three_prime_utr	three_prime_utr	ENSMUSG00000033845	ENSMUST00000146665	Mrpl15	protein_coding	protein_coding
1	4906101	4906452	-	-6.62	-5.78	26	ncRNA	exon	ENSMUSG00000103280	ENSMUST00000194052	Gm37277	TEC	TEC
1	4906597	4906803	-	-3.76	-3.02	5.21	ncRNA	exon	ENSMUSG00000103280	ENSMUST00000194052	Gm37277	TEC	TEC
1	4909903	4910054	-	-3.27	-2.55	2.6	three_prime_utr	three_prime_utr	ENSMUSG00000002459	ENSMUST00000002533	Rgs20	protein_coding	protein_coding
1	9724380	9748382	-	-504	#NAME?	19.3	CDS	CDS	ENSMUSG00000045210	ENSMUST00000057438	Vcpip1	protein_coding	protein_coding
1	9942046	9942253	-	-7.97	-7.1	2.01	ncRNA	exon	ENSMUSG00000098234	ENSMUST00000182580	Snhg6	lincRNA	lincRNA
1	10024809	10024989	-	-8.04	-7.18	1.7	three_prime_utr	three_prime_utr	ENSMUSG00000025917	ENSMUST00000027050	Cops5	protein_coding	protein_coding
1	10137570	10137721	-	-4.53	-3.76	3.54	three_prime_utr	three_prime_utr	ENSMUSG00000067851	ENSMUST00000088615	Arfgef1	protein_coding	protein_coding
1	10156485	10156606	-	-4.11	-3.36	9.9	ncRNA	exon	ENSMUSG00000067851	ENSMUST00000156563	Arfgef1	protein_coding	retained_intron
1	10189264	10189548	-	-2.28	-1.61	1.36	CDS	CDS	ENSMUSG00000067851	ENSMUST00000088615	Arfgef1	protein_coding	protein_coding
1	10209454	10209575	-	-3.08	-2.37	1.78	CDS	CDS	ENSMUSG00000067851	ENSMUST00000088615	Arfgef1	protein_coding	protein_coding
1	10475051	10475232	-	-2.59	-1.91	11.5	ncRNA	exon	ENSMUSG00000042501	ENSMUST00000147575	Cpa6	protein_coding	retained_intron
1	12866578	12866759	-	-3.31	-2.59	11.5	three_prime_utr	three_prime_utr	ENSMUSG00000025938	ENSMUST00000188454	Slco5a1	protein_coding	protein_coding
1	12871676	12872277	-	-18	-17	5.78	three_prime_utr	three_prime_utr	ENSMUSG00000025938	ENSMUST00000115402	Slco5a1	protein_coding	protein_coding
1	12990039	12990460	-	-4.86	-4.08	19.8	CDS	CDS	ENSMUSG00000025938	ENSMUST00000188454	Slco5a1	protein_coding	protein_coding
1	13167015	13177181	-	-125	-123	16.6	CDS	CDS	ENSMUSG00000005886	ENSMUST00000081713	Ncoa2	protein_coding	protein_coding
1	13564816	13564937	-	-5.62	-4.81	1.92	three_prime_utr	three_prime_utr	ENSMUSG00000025935	ENSMUST00000027068	Tram1	protein_coding	protein_coding
1	13624910	13625150	-	-6.53	-5.7	2.98	three_prime_utr	three_prime_utr	ENSMUSG00000025937	ENSMUST00000027071	Lactb2	protein_coding	protein_coding
1	14170179	14183167	-	-181	-179	16.8	three_prime_utr	three_prime_utr	ENSMUSG00000025932	ENSMUST00000027066	Eya1	protein_coding	protein_coding
1	14309965	14310085	-	-3.52	-2.79	6.6	five_prime_utr	five_prime_utr	ENSMUSG00000025932	ENSMUST00000027066	Eya1	protein_coding	protein_coding
1	14754058	14754624	-	-7.74	-6.88	16.7	three_prime_utr	three_prime_utr	ENSMUSG00000025930	ENSMUST00000190719	Msc	protein_coding	protein_coding
1	16101294	16101504	-	-24.4	-23.3	2.48	three_prime_utr	three_prime_utr	ENSMUSG00000043716	ENSMUST00000058437	Rpl7	protein_coding	protein_coding
1	16229542	16229783	-	-5.03	-4.24	2.51	three_prime_utr	three_prime_utr	ENSMUSG00000025920	ENSMUST00000162751	Stau2	protein_coding	protein_coding
1	16344643	16345033	-	-10.9	-9.97	4.95	three_prime_utr	three_prime_utr	ENSMUSG00000025920	ENSMUST00000159558	Stau2	protein_coding	protein_coding
1	16643311	16647005	-	-41	-39.8	3.04	CDS	CDS	ENSMUSG00000079658	ENSMUST00000188641	Eloc	protein_coding	protein_coding
1	16977559	16995138	-	-17.6	-16.6	8.48	three_prime_utr	three_prime_utr	ENSMUSG00000042686	ENSMUST00000038382	Jph1	protein_coding	protein_coding
1	16996693	17004461	-	-108	-107	8.17	three_prime_utr	three_prime_utr	ENSMUSG00000042686	ENSMUST00000038382	Jph1	protein_coding	protein_coding
1	17016114	17091524	-	-39	-37.8	2.61	CDS	CDS	ENSMUSG00000042686	ENSMUST00000038382	Jph1	protein_coding	protein_coding
1	17097230	17097829	-	-14.1	-13.2	12.5	CDS	CDS	ENSMUSG00000042686	ENSMUST00000038382	Jph1	protein_coding	protein_coding
1	18251008	18260663	-	-37.2	-36	37.5	three_prime_utr	three_prime_utr	ENSMUSG00000067773	ENSMUST00000088463	Defb41	protein_coding	protein_coding
1	20057868	20058409	-	-9.07	-8.19	8.33	three_prime_utr	three_prime_utr	ENSMUSG00000043760	ENSMUST00000088448	Pkhd1	protein_coding	protein_coding
1	20117153	20117514	-	-25.6	-24.5	8.16	CDS	CDS	ENSMUSG00000043760	ENSMUST00000088448	Pkhd1	protein_coding	protein_coding
1	20200688	20201349	-	-33.8	-32.6	26	CDS	CDS	ENSMUSG00000043760	ENSMUST00000088448	Pkhd1	protein_coding	protein_coding
1	20522805	20523226	-	-30.5	-29.3	5.43	CDS	CDS	ENSMUSG00000043760	ENSMUST00000088448	Pkhd1	protein_coding	protein_coding
1	20523495	20533883	-	-19.5	-18.5	3.55	CDS	CDS	ENSMUSG00000043760	ENSMUST00000088448	Pkhd1	protein_coding	protein_coding
1	20803146	20803325	-	-4.12	-3.36	2.49	three_prime_utr	three_prime_utr	ENSMUSG00000041859	ENSMUST00000053266	Mcm3	protein_coding	protein_coding
1	20996298	20997016	-	-89.2	-87.7	33.3	three_prime_utr	three_prime_utr	ENSMUSG00000041779	ENSMUST00000037998	Tram2	protein_coding	protein_coding
1	21000300	21001137	-	-134	-132	18.9	three_prime_utr	three_prime_utr	ENSMUSG00000041779	ENSMUST00000037998	Tram2	protein_coding	protein_coding
1	23369594	23370403	-	-27.3	-26.2	87.5	CDS	CDS	ENSMUSG00000026158	ENSMUST00000027343	Ogfrl1	protein_coding	protein_coding
1	23844905	23845738	-	-12.2	-11.3	29.2	three_prime_utr	three_prime_utr	ENSMUSG00000026155	ENSMUST00000027339	Smap1	protein_coding	protein_coding
1	24028372	24030466	-	-223	-221	12.5	CDS	CDS	ENSMUSG00000026153	ENSMUST00000027337	Fam135a	protein_coding	protein_coding
1	24612494	24612671	-	-3.9	-3.15	4.17	ncRNA	exon	ENSMUSG00000067736	ENSMUST00000088336	Gm10222	unprocessed_pseudogene	unprocessed_pseudogene
1	24612917	24613119	-	-10.8	-9.87	6.64	ncRNA	exon	ENSMUSG00000101939	ENSMUST00000188299	Gm28438	unprocessed_pseudogene	unprocessed_pseudogene
1	24614120	24614298	-	-2.27	-1.61	1.7	ncRNA	exon	ENSMUSG00000100862	ENSMUST00000189941	Gm10925	unprocessed_pseudogene	unprocessed_pseudogene
1	30802368	30802759	-	-15	-14	15.6	three_prime_utr	three_prime_utr	ENSMUSG00000048874	ENSMUST00000186733	Phf3	protein_coding	protein_coding
1	30803238	30803509	-	-11.5	-10.5	2.22	three_prime_utr	three_prime_utr	ENSMUSG00000048874	ENSMUST00000186733	Phf3	protein_coding	protein_coding
1	30803598	30805999	-	-658	#NAME?	26.7	three_prime_utr	three_prime_utr	ENSMUSG00000048874	ENSMUST00000191329	Phf3	protein_coding	protein_coding
1	30806178	30808777	-	-13.1	-12.2	2.55	CDS	CDS	ENSMUSG00000048874	ENSMUST00000186733	Phf3	protein_coding	protein_coding
1	30824377	30837174	-	-102	-101	13.2	CDS	CDS	ENSMUSG00000048874	ENSMUST00000186733	Phf3	protein_coding	protein_coding
1	30946023	30946323	-	-7.05	-6.2	2.88	three_prime_utr	three_prime_utr	ENSMUSG00000117310	ENSMUST00000233506	Ptp4a1	protein_coding	protein_coding
1	30946382	30949129	-	-97.9	-96.4	5.38	five_prime_utr	five_prime_utr	ENSMUSG00000117310	ENSMUST00000027232	Ptp4a1	protein_coding	protein_coding
1	30946085	30946324	-	-7.31	-6.46	2.58	three_prime_utr	three_prime_utr	ENSMUSG00000117310	ENSMUST00000233506	Ptp4a1	protein_coding	protein_coding
1	30946383	30949651	-	-97.5	-95.9	5.24	five_prime_utr	five_prime_utr	ENSMUSG00000026064	ENSMUST00000232841	Ptp4a1	protein_coding	protein_coding
1	33453869	33454110	-	-6.28	-5.45	3.52	three_prime_utr	three_prime_utr	ENSMUSG00000026134	ENSMUST00000027312	Prim2	protein_coding	protein_coding
1	33746203	33746713	-	-60.4	-59	4.51	three_prime_utr	three_prime_utr	ENSMUSG00000042215	ENSMUST00000044691	Bag2	protein_coding	protein_coding
1	33761544	33761725	-	-3.99	-3.24	4.69	three_prime_utr	three_prime_utr	ENSMUSG00000042197	ENSMUST00000139143	Zfp451	protein_coding	nonsense_mediated_decay
1	33776548	33777839	-	-158	-157	10.2	three_prime_utr	three_prime_utr	ENSMUSG00000042197	ENSMUST00000139143	Zfp451	protein_coding	nonsense_mediated_decay
1	33800749	33803480	-	-171	-169	20.6	three_prime_utr	three_prime_utr	ENSMUSG00000042197	ENSMUST00000044455	Zfp451	protein_coding	protein_coding
1	34177974	34178212	-	-7.04	-6.19	4.33	ncRNA	exon	ENSMUSG00000096992	ENSMUST00000181692	Gm26788	processed_transcript	antisense
1	34816847	34817118	-	-16.1	-15.1	1.98	three_prime_utr	three_prime_utr	ENSMUSG00000037503	ENSMUST00000167518	Fam168b	protein_coding	protein_coding
1	34817176	34818009	-	-6.07	-5.25	2.06	three_prime_utr	three_prime_utr	ENSMUSG00000037503	ENSMUST00000167518	Fam168b	protein_coding	protein_coding
1	36106058	36106416	-	-120	-118	8.33	ncRNA	exon	ENSMUSG00000104523	ENSMUST00000192656	Gm37335	antisense	antisense
1	36140056	36140267	-	-8.29	-7.42	3.53	three_prime_utr	three_prime_utr	ENSMUSG00000037470	ENSMUST00000046875	Uggt1	protein_coding	protein_coding
1	36143828	36146148	-	-460	#NAME?	8.16	three_prime_utr	three_prime_utr	ENSMUSG00000037470	ENSMUST00000174266	Uggt1	protein_coding	nonsense_mediated_decay
1	36264715	36264835	-	-2.32	-1.65	10.4	three_prime_utr	three_prime_utr	ENSMUSG00000047180	ENSMUST00000056946	Neurl3	protein_coding	protein_coding
1	36335729	36336479	-	-473	#NAME?	10.6	three_prime_utr	three_prime_utr	ENSMUSG00000010453	ENSMUST00000185912	Kansl3	protein_coding	protein_coding
1	36423185	36424472	-	-120	-119	3.89	three_prime_utr	three_prime_utr	ENSMUSG00000001143	ENSMUST00000001171	Lman2l	protein_coding	nonsense_mediated_decay
1	36530187	36530428	-	-67.8	-66.4	5.97	three_prime_utr	three_prime_utr	ENSMUSG00000067653	ENSMUST00000193083	Ankrd23	protein_coding	protein_coding
1	36530192	36530432	-	-54.2	-52.8	4.77	three_prime_utr	three_prime_utr	ENSMUSG00000067653	ENSMUST00000193083	Ankrd23	protein_coding	protein_coding
1	36548638	36550535	-	-583	#NAME?	248	three_prime_utr	three_prime_utr	ENSMUSG00000026121	ENSMUST00000191677	Sema4c	protein_coding	protein_coding
1	36558080	36558260	-	-5.4	-4.6	5.9	five_prime_utr	five_prime_utr	ENSMUSG00000026121	ENSMUST00000191677	Sema4c	protein_coding	protein_coding
1	36698113	36698293	-	-27.5	-26.4	6.73	three_prime_utr	three_prime_utr	ENSMUSG00000037351	ENSMUST00000043951	Actr1b	protein_coding	protein_coding
1	36792280	36792910	-	-27.3	-26.2	5.21	three_prime_utr	three_prime_utr	ENSMUSG00000026116	ENSMUST00000027290	Tmem131	protein_coding	protein_coding
1	36807926	36808137	-	-16.6	-15.6	2.3	CDS	CDS	ENSMUSG00000026116	ENSMUST00000027290	Tmem131	protein_coding	protein_coding
1	37420172	37420593	-	-52.8	-51.5	3.36	three_prime_utr	three_prime_utr	ENSMUSG00000026112	ENSMUST00000027286	Coa5	protein_coding	protein_coding
1	37874860	37879652	-	-62.8	-61.4	9.73	three_prime_utr	three_prime_utr	ENSMUSG00000026088	ENSMUST00000027257	Mitd1	protein_coding	protein_coding
1	37986745	37987315	-	-5.87	-5.06	3.19	three_prime_utr	three_prime_utr	ENSMUSG00000058407	ENSMUST00000162031	Txndc9	protein_coding	protein_coding
1	37995697	37995917	-	-3.09	-2.38	1.4	CDS	CDS	ENSMUSG00000058407	ENSMUST00000162031	Txndc9	protein_coding	protein_coding
1	37997503	37997803	-	-3.15	-2.43	13.5	five_prime_utr	five_prime_utr	ENSMUSG00000058407	ENSMUST00000195247	Txndc9	protein_coding	protein_coding
1	38053114	38053516	-	-6	-5.18	2.01	CDS	CDS	ENSMUSG00000026082	ENSMUST00000027251	Rev1	protein_coding	protein_coding
1	38085617	38098887	-	-303	-301	20.6	CDS	CDS	ENSMUSG00000026082	ENSMUST00000027251	Rev1	protein_coding	protein_coding
1	39371866	39372433	-	-99.7	-98.1	12.8	three_prime_utr	three_prime_utr	ENSMUSG00000003134	ENSMUST00000054462	Tbc1d8	protein_coding	protein_coding
1	39548951	39549100	-	-3.01	-2.3	3.82	ncRNA	exon	ENSMUSG00000085894	ENSMUST00000146314	Gm15832	processed_transcript	processed_transcript
1	40582894	40583104	-	-3.08	-2.36	7.81	ncRNA	exon	ENSMUSG00000102676	ENSMUST00000192078	Gm37435	TEC	TEC
1	40583791	40584031	-	-4.69	-3.91	4.86	ncRNA	exon	ENSMUSG00000102676	ENSMUST00000192078	Gm37435	TEC	TEC
1	40772367	40772697	-	-18.2	-17.1	12.5	three_prime_utr	three_prime_utr	ENSMUSG00000041945	ENSMUST00000039672	Mfsd9	protein_coding	protein_coding
1	40772876	40773536	-	-7.77	-6.91	14.1	three_prime_utr	three_prime_utr	ENSMUSG00000041945	ENSMUST00000039672	Mfsd9	protein_coding	protein_coding
1	40773685	40774465	-	-8.65	-7.77	30.2	three_prime_utr	three_prime_utr	ENSMUSG00000041945	ENSMUST00000131390	Mfsd9	protein_coding	nonsense_mediated_decay
1	43049237	43051830	-	-50.8	-49.5	6.03	three_prime_utr	three_prime_utr	ENSMUSG00000070939	ENSMUST00000095014	Tgfbrap1	protein_coding	protein_coding
1	43075273	43092392	-	-58.4	-57	6.08	CDS	CDS	ENSMUSG00000070939	ENSMUST00000095014	Tgfbrap1	protein_coding	protein_coding
1	43749723	43749844	-	-7.14	-6.29	2.31	three_prime_utr	three_prime_utr	ENSMUSG00000057363	ENSMUST00000126008	Uxs1	protein_coding	protein_coding
1	43750113	43750353	-	-13.4	-12.4	2.06	three_prime_utr	three_prime_utr	ENSMUSG00000057363	ENSMUST00000076997	Uxs1	protein_coding	nonsense_mediated_decay
1	44106904	44107084	-	-8.91	-8.03	2.74	three_prime_utr	three_prime_utr	ENSMUSG00000026047	ENSMUST00000065767	Poglut2	protein_coding	protein_coding
1	44118478	44118778	-	-19.2	-18.2	2.37	five_prime_utr	five_prime_utr	ENSMUSG00000026047	ENSMUST00000065767	Poglut2	protein_coding	protein_coding
1	44740054	44740434	-	-6.03	-5.21	24	ncRNA	exon	ENSMUSG00000101701	ENSMUST00000186732	4930521E06Rik	antisense	antisense
1	45374320	45374531	-	-8.06	-7.2	7.03	three_prime_utr	three_prime_utr	ENSMUSG00000026042	ENSMUST00000086430	Col5a2	protein_coding	protein_coding
1	45375818	45376209	-	-11900	#NAME?	12.3	three_prime_utr	three_prime_utr	ENSMUSG00000026042	ENSMUST00000086430	Col5a2	protein_coding	protein_coding
1	45503041	45503282	-	-22.1	-21	5.09	five_prime_utr	five_prime_utr	ENSMUSG00000026042	ENSMUST00000086430	Col5a2	protein_coding	protein_coding
1	45908217	45908636	-	-13.7	-12.7	4.55	three_prime_utr	three_prime_utr	ENSMUSG00000025993	ENSMUST00000027137	Slc40a1	protein_coding	protein_coding
1	45911034	45912368	-	-37.6	-36.4	6.69	CDS	CDS	ENSMUSG00000025993	ENSMUST00000027137	Slc40a1	protein_coding	protein_coding
1	46832557	46853614	-	-115	-114	8.05	CDS	CDS	ENSMUSG00000025986	ENSMUST00000027131	Slc39a10	protein_coding	protein_coding
1	52108540	52108720	-	-2.54	-1.86	7.29	ncRNA	exon	ENSMUSG00000109599	ENSMUST00000210323	Gm31812	lincRNA	lincRNA
1	52187624	52188720	-	-13.2	-12.2	2.02	three_prime_utr	three_prime_utr	ENSMUSG00000026103	ENSMUST00000155587	Gls	protein_coding	protein_coding
1	52458939	52459299	-	-58.6	-57.2	4.83	three_prime_utr	three_prime_utr	ENSMUSG00000002881	ENSMUST00000186764	Nab1	protein_coding	protein_coding
1	52489936	52490625	-	-11.7	-10.8	2.64	CDS	CDS	ENSMUSG00000002881	ENSMUST00000186764	Nab1	protein_coding	protein_coding
1	52656345	52656495	-	-5.45	-4.64	21.9	three_prime_utr	three_prime_utr	ENSMUSG00000041439	ENSMUST00000156876	Mfsd6	protein_coding	protein_coding
1	52658021	52658231	-	-3.04	-2.33	2.36	three_prime_utr	three_prime_utr	ENSMUSG00000041439	ENSMUST00000156876	Mfsd6	protein_coding	protein_coding
1	52709027	52709177	-	-2.58	-1.89	2.6	CDS	CDS	ENSMUSG00000041439	ENSMUST00000156876	Mfsd6	protein_coding	protein_coding
1	52709386	52709626	-	-4.03	-3.27	7.29	CDS	CDS	ENSMUSG00000041439	ENSMUST00000156876	Mfsd6	protein_coding	protein_coding
1	52788655	52788896	-	-5.95	-5.13	2.5	three_prime_utr	three_prime_utr	ENSMUSG00000026102	ENSMUST00000027271	Inpp1	protein_coding	protein_coding
1	52788955	52789075	-	-2.05	-1.4	2.15	three_prime_utr	three_prime_utr	ENSMUSG00000026102	ENSMUST00000027271	Inpp1	protein_coding	protein_coding
1	52789463	52791861	-	-83.2	-81.7	22.8	three_prime_utr	three_prime_utr	ENSMUSG00000026102	ENSMUST00000177279	Inpp1	protein_coding	nonsense_mediated_decay
1	52794586	52794737	-	-2.34	-1.67	4.51	CDS	CDS	ENSMUSG00000026102	ENSMUST00000027271	Inpp1	protein_coding	protein_coding
1	53189186	53192117	-	-11.1	-10.2	41.7	CDS	CDS	ENSMUSG00000026098	ENSMUST00000027267	Pms1	protein_coding	protein_coding
1	53195052	53207244	-	-26.5	-25.4	7.95	CDS	CDS	ENSMUSG00000026098	ENSMUST00000027267	Pms1	protein_coding	protein_coding
1	53326104	53326404	-	-2.79	-2.1	7.29	three_prime_utr	three_prime_utr	ENSMUSG00000099913	ENSMUST00000144660	Gm28551	protein_coding	nonsense_mediated_decay
1	53346687	53347659	-	-96.4	-94.8	6.93	CDS	CDS	ENSMUSG00000099913	ENSMUST00000144660	Gm28551	protein_coding	nonsense_mediated_decay
1	53348077	53348377	-	-5.25	-4.45	2.03	CDS	CDS	ENSMUSG00000099913	ENSMUST00000144660	Gm28551	protein_coding	nonsense_mediated_decay
1	53326235	53326386	-	-2.79	-2.1	11.5	three_prime_utr	three_prime_utr	ENSMUSG00000099913	ENSMUST00000144660	Gm28551	protein_coding	nonsense_mediated_decay
1	53344616	53344856	-	-19	-18	9.72	CDS	CDS	ENSMUSG00000026095	ENSMUST00000027264	Asnsd1	protein_coding	protein_coding
1	53346694	53347546	-	-96	-94.4	6.98	CDS	CDS	ENSMUSG00000099913	ENSMUST00000144660	Gm28551	protein_coding	nonsense_mediated_decay
1	53348083	53348383	-	-4.85	-4.07	2	CDS	CDS	ENSMUSG00000099913	ENSMUST00000144660	Gm28551	protein_coding	nonsense_mediated_decay
1	53757393	53757664	-	-5.38	-4.58	1.75	CDS	CDS	ENSMUSG00000026094	ENSMUST00000027263	Stk17b	protein_coding	protein_coding
1	53760794	53760915	-	-4.23	-3.47	6.25	ncRNA	exon	ENSMUSG00000026094	ENSMUST00000187066	Stk17b	protein_coding	retained_intron
1	53812779	53826951	-	-44.1	-42.9	6.12	three_prime_utr	three_prime_utr	ENSMUSG00000042807	ENSMUST00000120904	Hecw2	protein_coding	protein_coding
1	53925748	53925929	-	-3.1	-2.38	4.37	CDS	CDS	ENSMUSG00000042807	ENSMUST00000120904	Hecw2	protein_coding	protein_coding
1	53926287	53926588	-	-4.73	-3.95	7.81	CDS	CDS	ENSMUSG00000042807	ENSMUST00000120904	Hecw2	protein_coding	protein_coding
1	54396809	54397019	-	-4.56	-3.79	3.85	three_prime_utr	three_prime_utr	ENSMUSG00000041303	ENSMUST00000041638	Gtf3c3	protein_coding	protein_coding
1	54397644	54397914	-	-10.2	-9.28	3.32	three_prime_utr	three_prime_utr	ENSMUSG00000041303	ENSMUST00000041638	Gtf3c3	protein_coding	protein_coding
1	54645339	54645580	-	-21.5	-20.4	8.51	three_prime_utr	three_prime_utr	ENSMUSG00000052331	ENSMUST00000179030	Ankrd44	protein_coding	protein_coding
1	54985168	54985349	-	-5.15	-4.36	8.33	three_prime_utr	three_prime_utr	ENSMUSG00000025982	ENSMUST00000027127	Sf3b1	protein_coding	protein_coding
1	54987058	54987329	-	-12.4	-11.5	1.78	three_prime_utr	three_prime_utr	ENSMUSG00000025982	ENSMUST00000027127	Sf3b1	protein_coding	protein_coding
1	55027360	55027481	-	-6.9	-6.06	2.99	five_prime_utr	five_prime_utr	ENSMUSG00000025982	ENSMUST00000027127	Sf3b1	protein_coding	protein_coding
1	55051378	55051558	-	-2.87	-2.17	12.5	ncRNA	exon	ENSMUSG00000103030	ENSMUST00000193614	E330011M16Rik	TEC	TEC
1	55078160	55078546	-	-47.3	-46	2.39	CDS	CDS	ENSMUSG00000025980	ENSMUST00000027123	Hspd1	protein_coding	protein_coding
1	55170158	55170309	-	-5.24	-4.44	7.29	three_prime_utr	three_prime_utr	ENSMUSG00000025978	ENSMUST00000027121	Rftn2	protein_coding	protein_coding
1	55171775	55172016	-	-34.3	-33.1	4.91	three_prime_utr	three_prime_utr	ENSMUSG00000025978	ENSMUST00000132055	Rftn2	protein_coding	nonsense_mediated_decay
1	55226302	55226782	-	-24.2	-23.1	5.09	five_prime_utr	five_prime_utr	ENSMUSG00000025978	ENSMUST00000027121	Rftn2	protein_coding	protein_coding
1	56796013	56797061	-	-49.8	-48.5	17.2	three_prime_utr	three_prime_utr	ENSMUSG00000038331	ENSMUST00000042857	Satb2	protein_coding	protein_coding
1	56971768	56971918	-	-3.27	-2.55	6.25	five_prime_utr	five_prime_utr	ENSMUSG00000038331	ENSMUST00000042857	Satb2	protein_coding	protein_coding
1	57388236	57388715	-	-28.8	-27.6	7.29	three_prime_utr	three_prime_utr	ENSMUSG00000048495	ENSMUST00000079998	Tyw5	protein_coding	nonsense_mediated_decay
1	57956628	57960148	-	-11.9	-11	3.02	CDS	CDS	ENSMUSG00000054770	ENSMUST00000164963	Kctd18	protein_coding	protein_coding
1	57966613	57966883	-	-4	-3.25	16.7	ncRNA	exon	ENSMUSG00000054770	ENSMUST00000160130	Kctd18	protein_coding	retained_intron
1	58015719	58017818	-	-27.2	-26	37.5	five_prime_utr	five_prime_utr	ENSMUSG00000054770	ENSMUST00000163061	Kctd18	protein_coding	nonsense_mediated_decay
1	58383571	58383840	-	-9.28	-8.39	35.4	ncRNA	exon	ENSMUSG00000103839	ENSMUST00000194925	Gm37607	TEC	TEC
1	58384792	58386074	-	-52.6	-51.3	16.1	ncRNA	exon	ENSMUSG00000103839	ENSMUST00000194925	Gm37607	TEC	TEC
1	58421751	58424066	-	-98.8	-97.2	3.27	CDS	CDS	ENSMUSG00000026034	ENSMUST00000034868	Clk1	protein_coding	protein_coding
1	58430993	58431292	-	-25.8	-24.7	18.7	three_prime_utr	three_prime_utr	ENSMUSG00000026035	ENSMUST00000117069	Ppil3	protein_coding	protein_coding
1	58463547	58465999	-	-60.5	-59.2	7.89	three_prime_utr	three_prime_utr	ENSMUSG00000026037	ENSMUST00000027198	Orc2	protein_coding	protein_coding
1	58529664	58534549	-	-30.4	-29.2	9.79	CDS	CDS	ENSMUSG00000038174	ENSMUST00000161600	Fam126b	protein_coding	protein_coding
1	58902661	58904067	-	-469	#NAME?	7.18	three_prime_utr	three_prime_utr	ENSMUSG00000026028	ENSMUST00000027186	Trak2	protein_coding	protein_coding
1	59162879	59163389	-	-87.5	-86	11.9	five_prime_utr	five_prime_utr	ENSMUSG00000079550	ENSMUST00000114275	Mpp4	protein_coding	protein_coding
1	59162925	59164184	-	-90	-88.5	12.2	three_prime_utr	three_prime_utr	ENSMUSG00000026024	ENSMUST00000027178	Als2	protein_coding	protein_coding
1	59215250	59215461	-	-6.76	-5.92	2.58	CDS	CDS	ENSMUSG00000026024	ENSMUST00000027178	Als2	protein_coding	protein_coding
1	59215729	59215940	-	-5.16	-4.37	2.39	CDS	CDS	ENSMUSG00000026024	ENSMUST00000027178	Als2	protein_coding	protein_coding
1	59619595	59640102	-	-248	-246	9.15	three_prime_utr	three_prime_utr	ENSMUSG00000026021	ENSMUST00000091374	Sumo1	protein_coding	protein_coding
1	59644556	59670834	-	-10.8	-9.85	1.63	five_prime_utr	five_prime_utr	ENSMUSG00000026021	ENSMUST00000091374	Sumo1	protein_coding	protein_coding
1	60070593	60071193	-	-7.31	-6.46	11.5	three_prime_utr	three_prime_utr	ENSMUSG00000026019	ENSMUST00000027173	Wdr12	protein_coding	protein_coding
1	60483190	60483491	-	-149	-147	10.2	three_prime_utr	three_prime_utr	ENSMUSG00000026014	ENSMUST00000140485	Raph1	protein_coding	protein_coding
1	60487595	60487716	-	-4.57	-3.79	1.75	three_prime_utr	three_prime_utr	ENSMUSG00000026014	ENSMUST00000140485	Raph1	protein_coding	protein_coding
1	60487985	60489903	-	-401	#NAME?	18.1	CDS	CDS	ENSMUSG00000026014	ENSMUST00000140485	Raph1	protein_coding	protein_coding
1	60525602	60526023	-	-71.6	-70.2	4.54	CDS	CDS	ENSMUSG00000026014	ENSMUST00000140485	Raph1	protein_coding	protein_coding
1	63057729	63060278	-	-54.6	-53.2	13.1	CDS	CDS	ENSMUSG00000040865	ENSMUST00000133236	Ino80d	protein_coding	nonsense_mediated_decay
1	63085701	63091903	-	-29.8	-28.6	6.02	CDS	CDS	ENSMUSG00000040865	ENSMUST00000165066	Ino80d	protein_coding	protein_coding
1	63093317	63093498	-	-4.29	-3.52	2.71	five_prime_utr	five_prime_utr	ENSMUSG00000040865	ENSMUST00000097718	Ino80d	protein_coding	protein_coding
1	63114486	63114667	-	-2.88	-2.18	2.6	five_prime_utr	five_prime_utr	ENSMUSG00000040865	ENSMUST00000097718	Ino80d	protein_coding	protein_coding
1	63143625	63143776	-	-7.99	-7.12	1.8	three_prime_utr	three_prime_utr	ENSMUSG00000025968	ENSMUST00000027111	Ndufs1	protein_coding	protein_coding
1	64033810	64033960	-	-4.1	-3.34	2.25	three_prime_utr	three_prime_utr	ENSMUSG00000025959	ENSMUST00000114086	Klf7	protein_coding	protein_coding
1	64034766	64042094	-	-205	-203	14.6	three_prime_utr	three_prime_utr	ENSMUSG00000025959	ENSMUST00000114086	Klf7	protein_coding	protein_coding
1	64042272	64122222	-	-46.3	-45.1	9.51	CDS	CDS	ENSMUSG00000025959	ENSMUST00000114086	Klf7	protein_coding	protein_coding
1	64607424	64614234	-	-88.6	-87.1	6.32	CDS	CDS	ENSMUSG00000025956	ENSMUST00000114079	Mettl21a	protein_coding	protein_coding
1	64679900	64680167	-	-17.3	-16.3	12.1	ncRNA	exon	ENSMUSG00000087213	ENSMUST00000150749	2810408I11Rik	processed_transcript	antisense
1	64730677	64730977	-	-3.03	-2.32	2.31	three_prime_utr	three_prime_utr	ENSMUSG00000045005	ENSMUST00000063982	Fzd5	protein_coding	protein_coding
1	64734747	64736305	-	-74.2	-72.8	100	CDS	CDS	ENSMUSG00000045005	ENSMUST00000063982	Fzd5	protein_coding	protein_coding
1	64736633	64737182	-	-3.77	-3.03	6.94	five_prime_utr	five_prime_utr	ENSMUSG00000045005	ENSMUST00000063982	Fzd5	protein_coding	protein_coding
1	64794020	64794141	-	-2.33	-1.65	1.95	three_prime_utr	three_prime_utr	ENSMUSG00000051344	ENSMUST00000097713	Plekhm3	protein_coding	protein_coding
1	64794199	64795068	-	-48.1	-46.8	8.28	three_prime_utr	three_prime_utr	ENSMUSG00000051344	ENSMUST00000139649	Plekhm3	protein_coding	nonsense_mediated_decay
1	64921831	64938357	-	-51.7	-50.3	42.7	CDS	CDS	ENSMUSG00000051344	ENSMUST00000139649	Plekhm3	protein_coding	nonsense_mediated_decay
1	64938505	64953249	-	-2.87	-2.17	12.5	five_prime_utr	five_prime_utr	ENSMUSG00000051344	ENSMUST00000139649	Plekhm3	protein_coding	nonsense_mediated_decay
1	66719396	66719517	-	-5.41	-4.61	2.43	three_prime_utr	three_prime_utr	ENSMUSG00000026004	ENSMUST00000129190	Kansl1l	protein_coding	protein_coding
1	66801045	66807597	-	-231	-229	14.6	CDS	CDS	ENSMUSG00000026004	ENSMUST00000068168	Kansl1l	protein_coding	protein_coding
1	66800646	66800797	-	-4.8	-4.02	11.5	ncRNA	exon	ENSMUSG00000026004	ENSMUST00000189846	Kansl1l	protein_coding	retained_intron
1	66830838	66830989	-	-14.3	-13.3	6.42	three_prime_utr	three_prime_utr	ENSMUSG00000026003	ENSMUST00000027153	Acadl	protein_coding	protein_coding
1	67003423	67004354	-	-6.92	-6.08	3.12	CDS	CDS	ENSMUSG00000026000	ENSMUST00000027149	Lancl1	protein_coding	protein_coding
1	69531363	69531483	-	-2.59	-1.91	11.5	three_prime_utr	three_prime_utr	ENSMUSG00000025997	ENSMUST00000027146	Ikzf2	protein_coding	protein_coding
1	69538366	69542328	-	-54.5	-53.2	25	CDS	CDS	ENSMUSG00000025997	ENSMUST00000027146	Ikzf2	protein_coding	protein_coding
1	71030281	71030522	-	-2.5	-1.82	8.33	three_prime_utr	three_prime_utr	ENSMUSG00000026196	ENSMUST00000027393	Bard1	protein_coding	protein_coding
1	71074901	71075261	-	-3.99	-3.23	5.99	CDS	CDS	ENSMUSG00000026196	ENSMUST00000027393	Bard1	protein_coding	protein_coding
1	71088127	71089527	-	-3.06	-2.34	4.69	CDS	CDS	ENSMUSG00000026196	ENSMUST00000027393	Bard1	protein_coding	protein_coding
1	71585579	71585730	-	-52.2	-50.9	1.35	three_prime_utr	three_prime_utr	ENSMUSG00000026193	ENSMUST00000188894	Fn1	protein_coding	protein_coding
1	71894186	71894515	-	-6.68	-5.84	18.7	ncRNA	exon	ENSMUSG00000101211	ENSMUST00000187553	Gm28818	lincRNA	lincRNA
1	71894900	71895140	-	-2.57	-1.88	4.86	ncRNA	exon	ENSMUSG00000101211	ENSMUST00000187553	Gm28818	lincRNA	lincRNA
1	71896627	71916976	-	-4.22	-3.46	5.73	ncRNA	exon	ENSMUSG00000101211	ENSMUST00000187553	Gm28818	lincRNA	lincRNA
1	71959145	71963563	-	-4.86	-4.08	19.8	ncRNA	exon	ENSMUSG00000101848	ENSMUST00000188213	4933417E11Rik	lincRNA	lincRNA
1	72160479	72160776	-	-4.35	-3.59	3.75	three_prime_utr	three_prime_utr	ENSMUSG00000039395	ENSMUST00000048860	Mreg	protein_coding	protein_coding
1	72428698	72428939	-	-4.28	-3.52	7.64	CDS	CDS	ENSMUSG00000039372	ENSMUST00000047786	Marchf4	protein_coding	protein_coding
1	72857931	72858201	-	-239	-237	3.3	three_prime_utr	three_prime_utr	ENSMUSG00000026185	ENSMUST00000027377	Igfbp5	protein_coding	protein_coding
1	72858797	72859276	-	-6410	#NAME?	3	three_prime_utr	three_prime_utr	ENSMUSG00000026185	ENSMUST00000027377	Igfbp5	protein_coding	protein_coding
1	72859485	72861039	-	-35600	#NAME?	10.1	three_prime_utr	three_prime_utr	ENSMUSG00000026185	ENSMUST00000027377	Igfbp5	protein_coding	protein_coding
1	72861964	72862264	-	-682	#NAME?	1.46	three_prime_utr	three_prime_utr	ENSMUSG00000026185	ENSMUST00000027377	Igfbp5	protein_coding	protein_coding
1	73910260	73910441	-	-9.97	-9.06	2.15	three_prime_utr	three_prime_utr	ENSMUSG00000055322	ENSMUST00000169786	Tns1	protein_coding	protein_coding
1	73913889	73914669	-	-826	#NAME?	10.4	three_prime_utr	three_prime_utr	ENSMUSG00000055322	ENSMUST00000169786	Tns1	protein_coding	protein_coding
1	73924776	73925167	-	-65.6	-64.2	2.97	CDS	CDS	ENSMUSG00000055322	ENSMUST00000169786	Tns1	protein_coding	protein_coding
1	73953160	73962991	-	-178	-176	7.64	CDS	CDS	ENSMUSG00000055322	ENSMUST00000169786	Tns1	protein_coding	protein_coding
1	74288246	74288367	-	-24.6	-23.5	2.96	three_prime_utr	three_prime_utr	ENSMUSG00000006301	ENSMUST00000016309	Tmbim1	protein_coding	protein_coding
1	74288546	74288817	-	-80.1	-78.6	3.19	three_prime_utr	three_prime_utr	ENSMUSG00000006301	ENSMUST00000016309	Tmbim1	protein_coding	protein_coding
1	74299805	74299926	-	-2.04	-1.39	5.73	five_prime_utr	five_prime_utr	ENSMUSG00000006301	ENSMUST00000113796	Tmbim1	protein_coding	protein_coding
1	74300225	74300346	-	-2.32	-1.65	10.4	five_prime_utr	five_prime_utr	ENSMUSG00000006301	ENSMUST00000113796	Tmbim1	protein_coding	protein_coding
1	74438085	74438296	-	-3.62	-2.89	4.37	three_prime_utr	three_prime_utr	ENSMUSG00000033364	ENSMUST00000044260	Usp37	protein_coding	protein_coding
1	74438894	74439314	-	-3.26	-2.54	5.21	three_prime_utr	three_prime_utr	ENSMUSG00000033364	ENSMUST00000044260	Usp37	protein_coding	protein_coding
1	74505800	74544254	-	-6.13	-5.31	10.4	five_prime_utr	five_prime_utr	ENSMUSG00000033364	ENSMUST00000189257	Usp37	protein_coding	protein_coding
1	74566474	74567254	-	-155	-153	33.9	three_prime_utr	three_prime_utr	ENSMUSG00000026135	ENSMUST00000156613	Zfp142	protein_coding	nonsense_mediated_decay
1	74568636	74570078	-	-23.8	-22.7	6.52	CDS	CDS	ENSMUSG00000026135	ENSMUST00000113737	Zfp142	protein_coding	protein_coding
1	74570886	74571306	-	-11.9	-11	3.62	CDS	CDS	ENSMUSG00000026135	ENSMUST00000113737	Zfp142	protein_coding	protein_coding
1	74571575	74572445	-	-45.1	-43.9	7.18	CDS	CDS	ENSMUSG00000026135	ENSMUST00000113737	Zfp142	protein_coding	protein_coding
1	74585467	74587377	-	-3.97	-3.22	2.86	CDS	CDS	ENSMUSG00000026135	ENSMUST00000113737	Zfp142	protein_coding	protein_coding
1	74593747	74594286	-	-146	-145	19.8	three_prime_utr	three_prime_utr	ENSMUSG00000026171	ENSMUST00000135140	Rnf25	protein_coding	nonsense_mediated_decay
1	74738921	74739790	-	-182	-180	6.81	three_prime_utr	three_prime_utr	ENSMUSG00000006542	ENSMUST00000160732	Prkag3	protein_coding	nonsense_mediated_decay
1	74945493	74945763	-	-2.28	-1.62	7.29	three_prime_utr	three_prime_utr	ENSMUSG00000006538	ENSMUST00000164097	Ihh	protein_coding	protein_coding
1	74967313	74967723	-	-30.8	-29.6	13.4	three_prime_utr	three_prime_utr	ENSMUSG00000026162	ENSMUST00000152855	Nhej1	protein_coding	protein_coding
1	75134613	75134824	-	-3.32	-2.59	7.29	three_prime_utr	three_prime_utr	ENSMUSG00000033159	ENSMUST00000168720	Cnppd1	protein_coding	protein_coding
1	75142316	75142617	-	-15.3	-14.3	2.94	five_prime_utr	five_prime_utr	ENSMUSG00000033159	ENSMUST00000168720	Cnppd1	protein_coding	protein_coding
1	75171716	75171956	-	-32.7	-31.5	4.72	three_prime_utr	three_prime_utr	ENSMUSG00000026198	ENSMUST00000027396	Abcb6	protein_coding	protein_coding
1	75178994	75179676	-	-3.45	-2.72	1.97	CDS	CDS	ENSMUSG00000026198	ENSMUST00000027396	Abcb6	protein_coding	protein_coding
1	75180242	75180392	-	-2.95	-2.24	2.92	five_prime_utr	five_prime_utr	ENSMUSG00000026198	ENSMUST00000027396	Abcb6	protein_coding	protein_coding
1	75171730	75171970	-	-28.3	-27.2	5.87	three_prime_utr	three_prime_utr	ENSMUSG00000026198	ENSMUST00000027396	Abcb6	protein_coding	protein_coding
1	75180209	75180390	-	-3.11	-2.39	2.75	five_prime_utr	five_prime_utr	ENSMUSG00000026198	ENSMUST00000027396	Abcb6	protein_coding	protein_coding
1	75180897	75181077	-	-7.4	-6.55	2.11	three_prime_utr	three_prime_utr	ENSMUSG00000033124	ENSMUST00000189702	Atg9a	protein_coding	protein_coding
1	75181644	75181824	-	-9.49	-8.6	1.59	three_prime_utr	three_prime_utr	ENSMUSG00000033124	ENSMUST00000189702	Atg9a	protein_coding	protein_coding
1	75180889	75181069	-	-6.32	-5.49	2	three_prime_utr	three_prime_utr	ENSMUSG00000033124	ENSMUST00000189702	Atg9a	protein_coding	protein_coding
1	75181635	75181845	-	-8.92	-8.04	1.56	three_prime_utr	three_prime_utr	ENSMUSG00000033124	ENSMUST00000189702	Atg9a	protein_coding	protein_coding
1	75192046	75192196	-	-2.78	-2.08	10.4	five_prime_utr	five_prime_utr	ENSMUSG00000033124	ENSMUST00000188347	Atg9a	protein_coding	protein_coding
1	75199171	75199861	-	-29.9	-28.7	5.84	three_prime_utr	three_prime_utr	ENSMUSG00000026200	ENSMUST00000155716	Glb1l	protein_coding	nonsense_mediated_decay
1	75214257	75214497	-	-3.76	-3.02	4.51	three_prime_utr	three_prime_utr	ENSMUSG00000026202	ENSMUST00000186213	Tuba4a	protein_coding	protein_coding
1	75214973	75216615	-	-779	#NAME?	20.6	three_prime_utr	three_prime_utr	ENSMUSG00000026202	ENSMUST00000188593	Tuba4a	protein_coding	protein_coding
1	75247146	75247356	-	-2.41	-1.73	2.92	three_prime_utr	three_prime_utr	ENSMUSG00000026204	ENSMUST00000027404	Ptprn	protein_coding	protein_coding
1	75308525	75308736	-	-5.44	-4.63	8.33	three_prime_utr	three_prime_utr	ENSMUSG00000026209	ENSMUST00000185419	Dnpep	protein_coding	protein_coding
1	75474568	75476063	-	-207	-205	10.6	three_prime_utr	three_prime_utr	ENSMUSG00000032997	ENSMUST00000138683	Chpf	protein_coding	nonsense_mediated_decay
1	75477348	75477917	-	-110	-109	5.17	CDS	CDS	ENSMUSG00000032997	ENSMUST00000079205	Chpf	protein_coding	protein_coding
1	75479339	75486802	-	-124	-122	26.7	CDS	CDS	ENSMUSG00000026211	ENSMUST00000113567	Obsl1	protein_coding	protein_coding
1	75486980	75487191	-	-11	-10	2.3	ncRNA	exon	ENSMUSG00000026211	ENSMUST00000156499	Obsl1	protein_coding	retained_intron
1	75505673	75506003	-	-11.6	-10.7	3.77	CDS	CDS	ENSMUSG00000026211	ENSMUST00000113567	Obsl1	protein_coding	protein_coding
1	75506331	75506452	-	-22.3	-21.2	6.16	five_prime_utr	five_prime_utr	ENSMUSG00000026211	ENSMUST00000113567	Obsl1	protein_coding	protein_coding
1	77368591	77368802	-	-6.91	-6.07	27.1	three_prime_utr	three_prime_utr	ENSMUSG00000026235	ENSMUST00000027451	Epha4	protein_coding	protein_coding
1	77369160	77374820	-	-21.2	-20.1	38	three_prime_utr	three_prime_utr	ENSMUSG00000026235	ENSMUST00000027451	Epha4	protein_coding	protein_coding
1	77506648	77511718	-	-7.76	-6.9	7.81	CDS	CDS	ENSMUSG00000026235	ENSMUST00000027451	Epha4	protein_coding	protein_coding
1	78595508	78596734	-	-49.7	-48.4	5.36	ncRNA	exon	ENSMUSG00000099364	ENSMUST00000190504	5730419F03Rik	lincRNA	lincRNA
1	78609298	78609478	-	-3.13	-2.41	2.4	ncRNA	exon	ENSMUSG00000099364	ENSMUST00000190504	5730419F03Rik	lincRNA	lincRNA
1	79436194	79436315	-	-2.04	-1.39	8.33	CDS	CDS	ENSMUSG00000050711	ENSMUST00000185234	Scg2	protein_coding	protein_coding
1	80266835	80269296	-	-352	#NAME?	6.4	three_prime_utr	three_prime_utr	ENSMUSG00000004364	ENSMUST00000164108	Cul3	protein_coding	protein_coding
1	81742103	81742343	-	-3.72	-2.97	15.6	ncRNA	exon	ENSMUSG00000087008	ENSMUST00000117185	Gm5530	processed_pseudogene	processed_pseudogene
1	82236517	82288748	-	-1410	#NAME?	14	CDS	CDS	ENSMUSG00000055980	ENSMUST00000069799	Irs1	protein_coding	protein_coding
1	82288957	82290367	-	-98.7	-97.2	4.98	CDS	CDS	ENSMUSG00000055980	ENSMUST00000069799	Irs1	protein_coding	protein_coding
1	82290636	82291416	-	-78	-76.5	24.1	five_prime_utr	five_prime_utr	ENSMUSG00000055980	ENSMUST00000069799	Irs1	protein_coding	protein_coding
1	84036894	84038182	-	-22.4	-21.3	11.2	three_prime_utr	three_prime_utr	ENSMUSG00000045658	ENSMUST00000168574	Pid1	protein_coding	protein_coding
1	84721188	84721369	-	-8.54	-7.66	4.17	three_prime_utr	three_prime_utr	ENSMUSG00000026219	ENSMUST00000186465	Trip12	protein_coding	protein_coding
1	84724424	84725426	-	-335	#NAME?	5.53	three_prime_utr	three_prime_utr	ENSMUSG00000026219	ENSMUST00000187733	Trip12	protein_coding	nonsense_mediated_decay
1	84786194	84793762	-	-14.9	-13.9	1.68	CDS	CDS	ENSMUSG00000026219	ENSMUST00000186465	Trip12	protein_coding	protein_coding
1	84793851	84795754	-	-346	#NAME?	4.07	CDS	CDS	ENSMUSG00000026219	ENSMUST00000186465	Trip12	protein_coding	protein_coding
1	84814849	84840516	-	-10.9	-9.99	25	five_prime_utr	five_prime_utr	ENSMUSG00000026219	ENSMUST00000187818	Trip12	protein_coding	protein_coding
1	85067393	85068073	-	-4.23	-3.47	16.7	ncRNA	exon	ENSMUSG00000101279	ENSMUST00000186987	Gm18342	unprocessed_pseudogene	unprocessed_pseudogene
1	85512794	85513062	-	-11.9	-11	4.17	ncRNA	exon	ENSMUSG00000089714	ENSMUST00000161449	Gm16092	lincRNA	lincRNA
1	86015410	86015530	-	-2.54	-1.86	8.33	ncRNA	exon	ENSMUSG00000099342	ENSMUST00000187562	Gm18180	processed_pseudogene	processed_pseudogene
1	86099055	86102469	-	-101	-99	9.86	CDS	CDS	ENSMUSG00000026228	ENSMUST00000027431	Htr2b	protein_coding	protein_coding
1	86110586	86111970	-	-123	-121	11.6	CDS	CDS	ENSMUSG00000026228	ENSMUST00000027431	Htr2b	protein_coding	protein_coding
1	86350231	86351066	-	-3420	#NAME?	20.6	three_prime_utr	three_prime_utr	ENSMUSG00000026234	ENSMUST00000027438	Ncl	protein_coding	protein_coding
1	86356178	86357178	-	-100	-98.6	1.68	CDS	CDS	ENSMUSG00000026234	ENSMUST00000027438	Ncl	protein_coding	protein_coding
1	86358744	86359310	-	-8.6	-7.72	18.2	five_prime_utr	five_prime_utr	ENSMUSG00000026234	ENSMUST00000185785	Ncl	protein_coding	protein_coding
1	86543112	86543412	-	-22.9	-21.8	3.39	three_prime_utr	three_prime_utr	ENSMUSG00000026239	ENSMUST00000027444	Pde6d	protein_coding	protein_coding
1	86582300	86582569	-	-35.4	-34.2	12.7	five_prime_utr	five_prime_utr	ENSMUSG00000026239	ENSMUST00000143674	Pde6d	protein_coding	nonsense_mediated_decay
1	87264480	87264674	-	-6.87	-6.03	20.8	ncRNA	exon	ENSMUSG00000089821	ENSMUST00000138844	Efhd1os	antisense	antisense
1	87478905	87479055	-	-2.88	-2.18	3.82	three_prime_utr	three_prime_utr	ENSMUSG00000026259	ENSMUST00000168235	Ngef	protein_coding	protein_coding
1	87854124	87854299	-	-4	-3.25	16.7	ncRNA	exon	ENSMUSG00000101942	ENSMUST00000187511	Gm19582	antisense	antisense
1	87945148	87945299	-	-12	-11.1	5.86	three_prime_utr	three_prime_utr	ENSMUSG00000005501	ENSMUST00000189409	Usp40	protein_coding	nonsense_mediated_decay
1	87946347	87946528	-	-4.02	-3.26	1.69	three_prime_utr	three_prime_utr	ENSMUSG00000005501	ENSMUST00000189409	Usp40	protein_coding	nonsense_mediated_decay
1	88264388	88264628	-	-6.21	-5.38	2.37	three_prime_utr	three_prime_utr	ENSMUSG00000044783	ENSMUST00000054674	Hjurp	protein_coding	protein_coding
1	88264897	88267985	-	-306	-304	12.5	three_prime_utr	three_prime_utr	ENSMUSG00000044783	ENSMUST00000147393	Hjurp	protein_coding	protein_coding
1	88499900	88500404	-	-4.66	-3.88	18.7	three_prime_utr	three_prime_utr	ENSMUSG00000062310	ENSMUST00000067625	Glrp1	protein_coding	protein_coding
1	88500463	88503233	-	-13.5	-12.5	34.4	three_prime_utr	three_prime_utr	ENSMUSG00000062310	ENSMUST00000067625	Glrp1	protein_coding	protein_coding
1	88503410	88509918	-	-5.18	-4.38	6.94	CDS	CDS	ENSMUSG00000062310	ENSMUST00000067625	Glrp1	protein_coding	protein_coding
1	88674681	88701638	-	-1770	#NAME?	26.7	three_prime_utr	three_prime_utr	ENSMUSG00000049866	ENSMUST00000159814	Arl4c	protein_coding	protein_coding
1	90765922	90768436	-	-195	-193	5.82	three_prime_utr	three_prime_utr	ENSMUSG00000048126	ENSMUST00000097653	Col6a3	protein_coding	protein_coding
1	90778875	90780039	-	-918	#NAME?	5.19	CDS	CDS	ENSMUSG00000048126	ENSMUST00000188587	Col6a3	protein_coding	protein_coding
1	90803715	90804046	-	-223	-221	2.87	CDS	CDS	ENSMUSG00000048126	ENSMUST00000188587	Col6a3	protein_coding	protein_coding
1	90810570	90811311	-	-13	-12.1	1.74	CDS	CDS	ENSMUSG00000048126	ENSMUST00000188587	Col6a3	protein_coding	protein_coding
1	90811610	90816509	-	-292	-290	10.4	CDS	CDS	ENSMUSG00000048126	ENSMUST00000056925	Col6a3	protein_coding	protein_coding
1	90828009	90828369	-	-25	-23.9	2.6	CDS	CDS	ENSMUSG00000048126	ENSMUST00000056925	Col6a3	protein_coding	protein_coding
1	91375884	91376005	-	-6.21	-5.38	2.99	CDS	CDS	ENSMUSG00000026309	ENSMUST00000027534	Ilkap	protein_coding	protein_coding
1	91411512	91411987	-	-88.3	-86.7	3.32	three_prime_utr	three_prime_utr	ENSMUSG00000067071	ENSMUST00000086851	Hes6	protein_coding	protein_coding
1	91412074	91412342	-	-3.41	-2.68	1.36	CDS	CDS	ENSMUSG00000067071	ENSMUST00000086851	Hes6	protein_coding	protein_coding
1	91412934	91414038	-	-13.6	-12.6	11.5	five_prime_utr	five_prime_utr	ENSMUSG00000067071	ENSMUST00000086851	Hes6	protein_coding	protein_coding
1	91416459	91418013	-	-35.8	-34.6	14.9	three_prime_utr	three_prime_utr	ENSMUSG00000055866	ENSMUST00000069620	Per2	protein_coding	protein_coding
1	91800717	91800927	-	-2.67	-1.98	4.17	ncRNA	exon	ENSMUSG00000100980	ENSMUST00000187564	Gm29100	antisense	antisense
1	91801496	91801677	-	-2.88	-2.18	3.12	ncRNA	exon	ENSMUSG00000100980	ENSMUST00000187564	Gm29100	antisense	antisense
1	91928778	91928989	-	-7.77	-6.9	6.25	three_prime_utr	three_prime_utr	ENSMUSG00000026313	ENSMUST00000097644	Hdac4	protein_coding	protein_coding
1	91932372	91933271	-	-136	-134	13.4	three_prime_utr	three_prime_utr	ENSMUSG00000026313	ENSMUST00000097644	Hdac4	protein_coding	protein_coding
1	92439455	92439753	-	-41.9	-40.7	2.82	three_prime_utr	three_prime_utr	ENSMUSG00000026260	ENSMUST00000027478	Ndufa10	protein_coding	protein_coding
1	92637144	92639500	-	-179	-177	8.14	three_prime_utr	three_prime_utr	ENSMUSG00000073616	ENSMUST00000148508	Cops9	protein_coding	nonsense_mediated_decay
1	92646878	92647029	-	-3.15	-2.43	13.5	ncRNA	exon	ENSMUSG00000044055	ENSMUST00000159803	Otos	protein_coding	retained_intron
1	92859892	92860252	-	-106	-105	2.3	three_prime_utr	three_prime_utr	ENSMUSG00000034212	ENSMUST00000212504	Ankmy1	protein_coding	protein_coding
1	93299240	93299960	-	-8.29	-7.42	4.54	three_prime_utr	three_prime_utr	ENSMUSG00000026273	ENSMUST00000112944	Mterf4	protein_coding	protein_coding
1	93300857	93301038	-	-7.56	-6.7	7.71	three_prime_utr	three_prime_utr	ENSMUSG00000026273	ENSMUST00000112944	Mterf4	protein_coding	protein_coding
1	93301216	93302057	-	-105	-103	11.9	CDS	CDS	ENSMUSG00000026273	ENSMUST00000027492	Mterf4	protein_coding	protein_coding
1	93304388	93305885	-	-7.04	-6.2	6.77	CDS	CDS	ENSMUSG00000026273	ENSMUST00000112944	Mterf4	protein_coding	protein_coding
1	93321153	93321544	-	-3.15	-2.43	13.5	CDS	CDS	ENSMUSG00000026274	ENSMUST00000027493	Pask	protein_coding	protein_coding
1	93321963	93322114	-	-3.32	-2.59	4.17	CDS	CDS	ENSMUSG00000026274	ENSMUST00000027493	Pask	protein_coding	protein_coding
1	93405939	93406120	-	-9.35	-8.45	2.67	three_prime_utr	three_prime_utr	ENSMUSG00000034088	ENSMUST00000170883	Hdlbp	protein_coding	protein_coding
1	93621248	93621818	-	-27.3	-26.1	10.8	three_prime_utr	three_prime_utr	ENSMUSG00000026277	ENSMUST00000027498	Stk25	protein_coding	protein_coding
1	93622326	93622447	-	-4.07	-3.31	1.35	three_prime_utr	three_prime_utr	ENSMUSG00000026277	ENSMUST00000027498	Stk25	protein_coding	protein_coding
1	93750674	93754565	-	-44.1	-42.9	4.43	CDS	CDS	ENSMUSG00000026279	ENSMUST00000190116	Thap4	protein_coding	protein_coding
1	93792635	93792785	-	-2.81	-2.11	2.04	three_prime_utr	three_prime_utr	ENSMUSG00000026281	ENSMUST00000027503	Dtymk	protein_coding	protein_coding
1	93801813	93801934	-	-3.54	-2.8	5.9	five_prime_utr	five_prime_utr	ENSMUSG00000026281	ENSMUST00000027503	Dtymk	protein_coding	protein_coding
1	95591519	95591850	-	-5.15	-4.36	20.8	CDS	CDS	ENSMUSG00000040710	ENSMUST00000043336	St8sia4	protein_coding	protein_coding
1	97645481	97646352	-	-79.9	-78.4	21.5	CDS	CDS	ENSMUSG00000044768	ENSMUST00000053033	D1Ertd622e	protein_coding	protein_coding
1	97706137	97706378	-	-15.1	-14.1	14.6	three_prime_utr	three_prime_utr	ENSMUSG00000040648	ENSMUST00000042509	Ppip5k2	protein_coding	protein_coding
1	97707335	97707486	-	-3.75	-3	1.57	three_prime_utr	three_prime_utr	ENSMUSG00000040648	ENSMUST00000042509	Ppip5k2	protein_coding	protein_coding
1	97761448	97761719	-	-6.52	-5.69	2.6	five_prime_utr	five_prime_utr	ENSMUSG00000040648	ENSMUST00000112845	Ppip5k2	protein_coding	protein_coding
1	97770140	97770381	-	-5.38	-4.58	9.37	five_prime_utr	five_prime_utr	ENSMUSG00000040648	ENSMUST00000042509	Ppip5k2	protein_coding	protein_coding
1	97821233	97821594	-	-22.5	-21.5	2.44	three_prime_utr	three_prime_utr	ENSMUSG00000026335	ENSMUST00000058762	Pam	protein_coding	protein_coding
1	98058605	98074128	-	-3.43	-2.7	14.6	ncRNA	exon	ENSMUSG00000026335	ENSMUST00000163007	Pam	protein_coding	processed_transcript
1	98031145	98031325	-	-4.39	-3.62	10.4	ncRNA	exon	ENSMUSG00000089706	ENSMUST00000160588	B230216N24Rik	processed_transcript	retained_intron
1	98031742	98031982	-	-4.8	-4.02	10.9	ncRNA	exon	ENSMUSG00000089706	ENSMUST00000160588	B230216N24Rik	processed_transcript	retained_intron
1	101880505	101880741	-	-15.9	-14.9	27.1	ncRNA	exon	ENSMUSG00000100349	ENSMUST00000190483	Gm28188	processed_pseudogene	processed_pseudogene
1	101892957	101894084	-	-29.7	-28.6	6.51	ncRNA	exon	ENSMUSG00000099375	ENSMUST00000186885	Gm28187	lincRNA	lincRNA
1	101894201	101895091	-	-62.7	-61.3	9.78	ncRNA	exon	ENSMUSG00000099375	ENSMUST00000186885	Gm28187	lincRNA	lincRNA
1	105521745	105521955	-	-5.92	-5.11	1.64	three_prime_utr	three_prime_utr	ENSMUSG00000056536	ENSMUST00000070699	Pign	protein_coding	protein_coding
1	105566810	105567141	-	-3.5	-2.77	8.33	ncRNA	exon	ENSMUSG00000056536	ENSMUST00000190945	Pign	protein_coding	processed_transcript
1	105567679	105567919	-	-5.07	-4.28	10.9	ncRNA	exon	ENSMUSG00000056536	ENSMUST00000190945	Pign	protein_coding	processed_transcript
1	105989750	105990253	-	-5.15	-4.36	20.8	ncRNA	exon	ENSMUSG00000099843	ENSMUST00000185535	Gm7160	lincRNA	lincRNA
1	106541618	106543115	-	-73.1	-71.7	37.3	three_prime_utr	three_prime_utr	ENSMUSG00000057329	ENSMUST00000112751	Bcl2	protein_coding	protein_coding
1	106543264	106710444	-	-4.71	-3.93	8.33	CDS	CDS	ENSMUSG00000057329	ENSMUST00000112751	Bcl2	protein_coding	protein_coding
1	106712208	106713975	-	-41	-39.7	53.1	five_prime_utr	five_prime_utr	ENSMUSG00000057329	ENSMUST00000112751	Bcl2	protein_coding	protein_coding
1	106724591	106727708	-	-89.1	-87.5	8.45	three_prime_utr	three_prime_utr	ENSMUSG00000009905	ENSMUST00000010049	Kdsr	protein_coding	protein_coding
1	106766348	106766619	-	-5.21	-4.41	12	three_prime_utr	three_prime_utr	ENSMUSG00000009907	ENSMUST00000112736	Vps4b	protein_coding	protein_coding
1	106766888	106769519	-	-3.43	-2.7	14.6	three_prime_utr	three_prime_utr	ENSMUSG00000009907	ENSMUST00000112736	Vps4b	protein_coding	protein_coding
1	111805322	111805593	-	-3.05	-2.34	7.81	ncRNA	exon	ENSMUSG00000100555	ENSMUST00000186797	Gm8173	processed_pseudogene	processed_pseudogene
1	111807218	111807775	-	-3.31	-2.59	11.5	ncRNA	exon	ENSMUSG00000100555	ENSMUST00000186797	Gm8173	processed_pseudogene	processed_pseudogene
1	111858701	111858941	-	-12.1	-11.2	8.59	three_prime_utr	three_prime_utr	ENSMUSG00000038702	ENSMUST00000035462	Dsel	protein_coding	protein_coding
1	111859000	111860374	-	-101	-99.8	6.75	CDS	CDS	ENSMUSG00000038702	ENSMUST00000035462	Dsel	protein_coding	protein_coding
1	111861089	111862344	-	-41.7	-40.5	7.61	CDS	CDS	ENSMUSG00000038702	ENSMUST00000035462	Dsel	protein_coding	protein_coding
1	111862493	111862882	-	-14.7	-13.7	3.73	CDS	CDS	ENSMUSG00000038702	ENSMUST00000035462	Dsel	protein_coding	protein_coding
1	111863090	111864440	-	-133	-132	19.2	five_prime_utr	five_prime_utr	ENSMUSG00000038702	ENSMUST00000035462	Dsel	protein_coding	protein_coding
1	112875124	112875422	-	-4	-3.25	16.7	ncRNA	exon	ENSMUSG00000099884	ENSMUST00000185696	Gm8204	processed_pseudogene	processed_pseudogene
1	112875779	112875928	-	-2.34	-1.67	8.33	ncRNA	exon	ENSMUSG00000099884	ENSMUST00000185696	Gm8204	processed_pseudogene	processed_pseudogene
1	119416303	119421140	-	-2760	#NAME?	25	three_prime_utr	three_prime_utr	ENSMUSG00000037035	ENSMUST00000038765	Inhbb	protein_coding	protein_coding
1	119421708	119422248	-	-401	#NAME?	7.92	five_prime_utr	five_prime_utr	ENSMUSG00000037035	ENSMUST00000038765	Inhbb	protein_coding	protein_coding
1	119470872	119471022	-	-4.78	-4	1.79	three_prime_utr	three_prime_utr	ENSMUSG00000004451	ENSMUST00000004565	Ralb	protein_coding	protein_coding
1	119471200	119472207	-	-110	-109	5.16	three_prime_utr	three_prime_utr	ENSMUSG00000004451	ENSMUST00000004565	Ralb	protein_coding	protein_coding
1	119530408	119530618	-	-2.28	-1.62	6.25	ncRNA	exon	ENSMUSG00000101731	ENSMUST00000188909	3830432H09Rik	lincRNA	lincRNA
1	119530677	119530918	-	-2.87	-2.17	12.5	ncRNA	exon	ENSMUSG00000101731	ENSMUST00000188909	3830432H09Rik	lincRNA	lincRNA
1	119548755	119549116	-	-16.1	-15.1	6.97	three_prime_utr	three_prime_utr	ENSMUSG00000026383	ENSMUST00000052404	Epb41l5	protein_coding	protein_coding
1	119659084	119675569	-	-60.7	-59.3	13.1	three_prime_utr	three_prime_utr	ENSMUSG00000026384	ENSMUST00000166624	Ptpn4	protein_coding	nonsense_mediated_decay
1	119837253	119837493	-	-6.04	-5.22	24	five_prime_utr	five_prime_utr	ENSMUSG00000026384	ENSMUST00000064091	Ptpn4	protein_coding	protein_coding
1	119909619	119913148	-	-44.6	-43.3	20.3	CDS	CDS	ENSMUSG00000036975	ENSMUST00000037906	Tmem177	protein_coding	protein_coding
1	120067495	120073836	-	-476	#NAME?	13.2	CDS	CDS	ENSMUSG00000050777	ENSMUST00000056089	Tmem37	protein_coding	protein_coding
1	120113279	120113458	-	-60.8	-59.4	3.52	three_prime_utr	three_prime_utr	ENSMUSG00000026385	ENSMUST00000027634	Dbi	protein_coding	protein_coding
1	120224434	120224764	-	-6.86	-6.02	4.43	three_prime_utr	three_prime_utr	ENSMUSG00000026389	ENSMUST00000112641	Steap3	protein_coding	protein_coding
1	120226438	120226678	-	-18.6	-17.6	2.69	three_prime_utr	three_prime_utr	ENSMUSG00000026389	ENSMUST00000112640	Steap3	protein_coding	protein_coding
1	120226767	120226948	-	-7.68	-6.82	1.61	three_prime_utr	three_prime_utr	ENSMUSG00000026389	ENSMUST00000112640	Steap3	protein_coding	protein_coding
1	120243977	120270089	-	-44.9	-43.7	5.47	CDS	CDS	ENSMUSG00000026389	ENSMUST00000112643	Steap3	protein_coding	protein_coding
1	121319846	121327611	-	-35	-33.8	6.48	five_prime_utr	five_prime_utr	ENSMUSG00000003721	ENSMUST00000003818	Insig2	protein_coding	protein_coding
1	121355882	121356443	-	-13.1	-12.1	40.6	ncRNA	exon	ENSMUSG00000101791	ENSMUST00000190690	2210011K15Rik	lincRNA	lincRNA
1	121356649	121359871	-	-3.15	-2.43	13.5	ncRNA	exon	ENSMUSG00000101791	ENSMUST00000190690	2210011K15Rik	lincRNA	lincRNA
1	121553834	121554134	-	-114	-113	13.3	three_prime_utr	three_prime_utr	ENSMUSG00000001674	ENSMUST00000001724	Ddx18	protein_coding	protein_coding
1	121565953	121567652	-	-14.6	-13.6	1.75	CDS	CDS	ENSMUSG00000001674	ENSMUST00000001724	Ddx18	protein_coding	protein_coding
1	125435415	125435727	-	-28.5	-27.4	71.9	five_prime_utr	five_prime_utr	ENSMUSG00000026341	ENSMUST00000178474	Actr3	protein_coding	protein_coding
1	125872382	125910520	-	-57	-55.7	12.8	three_prime_utr	three_prime_utr	ENSMUSG00000026344	ENSMUST00000159417	Lypd1	protein_coding	protein_coding
1	127753645	127773974	-	-3.21	-2.49	10.4	ncRNA	exon	ENSMUSG00000102014	ENSMUST00000188163	2900009J06Rik	antisense	antisense
1	127814820	127815000	-	-2.32	-1.65	10.4	three_prime_utr	three_prime_utr	ENSMUSG00000051590	ENSMUST00000208183	Map3k19	protein_coding	protein_coding
1	127817374	127817763	-	-6.08	-5.26	5.21	CDS	CDS	ENSMUSG00000051590	ENSMUST00000208183	Map3k19	protein_coding	protein_coding
1	127820455	127822406	-	-4.99	-4.19	7.03	CDS	CDS	ENSMUSG00000051590	ENSMUST00000208183	Map3k19	protein_coding	protein_coding
1	127822584	127822854	-	-7.17	-6.32	15.6	CDS	CDS	ENSMUSG00000051590	ENSMUST00000208183	Map3k19	protein_coding	protein_coding
1	127823152	127823600	-	-4.54	-3.77	7.99	CDS	CDS	ENSMUSG00000051590	ENSMUST00000208183	Map3k19	protein_coding	protein_coding
1	127823928	127824138	-	-4.11	-3.36	9.9	CDS	CDS	ENSMUSG00000051590	ENSMUST00000208183	Map3k19	protein_coding	protein_coding
1	127965936	127966057	-	-2.59	-1.91	11.5	ncRNA	exon	ENSMUSG00000036086	ENSMUST00000143389	Zranb3	protein_coding	processed_transcript
1	128299907	128300267	-	-3.43	-2.7	14.6	CDS	CDS	ENSMUSG00000026354	ENSMUST00000073490	Lct	protein_coding	protein_coding
1	128331619	128332068	-	-34.9	-33.7	7.08	three_prime_utr	three_prime_utr	ENSMUSG00000026355	ENSMUST00000190495	Mcm6	protein_coding	protein_coding
1	128363706	128363856	-	-3.39	-2.67	1.67	three_prime_utr	three_prime_utr	ENSMUSG00000026356	ENSMUST00000027602	Dars	protein_coding	protein_coding
1	128417158	128417368	-	-18.6	-17.6	3.22	five_prime_utr	five_prime_utr	ENSMUSG00000026356	ENSMUST00000064309	Dars	protein_coding	protein_coding
1	128588494	128588703	-	-3.87	-3.12	3.21	three_prime_utr	three_prime_utr	ENSMUSG00000045382	ENSMUST00000052172	Cxcr4	protein_coding	protein_coding
1	128588761	128592293	-	-112	-110	19.5	CDS	CDS	ENSMUSG00000045382	ENSMUST00000052172	Cxcr4	protein_coding	protein_coding
1	130431964	130435680	-	-5.48	-4.68	12.5	ncRNA	exon	ENSMUSG00000086825	ENSMUST00000130486	Gm15675	lincRNA	lincRNA
1	130690200	130691310	-	-113	-112	24.2	three_prime_utr	three_prime_utr	ENSMUSG00000026409	ENSMUST00000185233	Pfkfb2	protein_coding	nonsense_mediated_decay
1	130715796	130729253	-	-41.7	-40.5	12.9	five_prime_utr	five_prime_utr	ENSMUSG00000026409	ENSMUST00000186777	Pfkfb2	protein_coding	nonsense_mediated_decay
1	131128443	131130033	-	-47.8	-46.5	20.6	CDS	CDS	ENSMUSG00000016526	ENSMUST00000016670	Dyrk3	protein_coding	protein_coding
1	131176528	131176649	-	-2.78	-2.08	5.56	three_prime_utr	three_prime_utr	ENSMUSG00000026430	ENSMUST00000068564	Rassf5	protein_coding	protein_coding
1	131177274	131177424	-	-4.12	-3.36	2.24	three_prime_utr	three_prime_utr	ENSMUSG00000026430	ENSMUST00000068564	Rassf5	protein_coding	protein_coding
1	131178228	131178557	-	-8.38	-7.5	5.03	three_prime_utr	three_prime_utr	ENSMUSG00000026430	ENSMUST00000112442	Rassf5	protein_coding	protein_coding
1	131254612	131254852	-	-9.97	-9.07	7.92	three_prime_utr	three_prime_utr	ENSMUSG00000042349	ENSMUST00000062108	Ikbke	protein_coding	protein_coding
1	131254971	131256910	-	-31.9	-30.7	4.88	three_prime_utr	three_prime_utr	ENSMUSG00000042349	ENSMUST00000062108	Ikbke	protein_coding	protein_coding
1	131286509	131287019	-	-86.9	-85.4	13.2	three_prime_utr	three_prime_utr	ENSMUSG00000026425	ENSMUST00000097588	Srgap2	protein_coding	protein_coding
1	131289266	131291632	-	-10.2	-9.3	2.18	three_prime_utr	three_prime_utr	ENSMUSG00000026425	ENSMUST00000187042	Srgap2	protein_coding	protein_coding
1	131295262	131295563	-	-9.63	-8.73	2.84	three_prime_utr	three_prime_utr	ENSMUSG00000026425	ENSMUST00000188770	Srgap2	protein_coding	protein_coding
1	131296785	131297176	-	-14	-13.1	7.48	three_prime_utr	three_prime_utr	ENSMUSG00000026425	ENSMUST00000185596	Srgap2	protein_coding	protein_coding
1	132023494	132026748	-	-23.3	-22.2	8.33	three_prime_utr	three_prime_utr	ENSMUSG00000059149	ENSMUST00000126927	Mfsd4a	protein_coding	protein_coding
1	132112955	132113106	-	-2.28	-1.62	9.37	three_prime_utr	three_prime_utr	ENSMUSG00000026437	ENSMUST00000027697	Cdk18	protein_coding	protein_coding
1	132113584	132113915	-	-48.9	-47.6	5.01	three_prime_utr	three_prime_utr	ENSMUSG00000026437	ENSMUST00000027697	Cdk18	protein_coding	protein_coding
1	132357153	132357303	-	-4.68	-3.9	1.97	three_prime_utr	three_prime_utr	ENSMUSG00000042066	ENSMUST00000045473	Tmcc2	protein_coding	protein_coding
1	132358957	132359227	-	-23.9	-22.8	4.92	CDS	CDS	ENSMUSG00000042066	ENSMUST00000045473	Tmcc2	protein_coding	protein_coding
1	132359556	132361144	-	-210	-208	36.5	CDS	CDS	ENSMUSG00000042066	ENSMUST00000045473	Tmcc2	protein_coding	protein_coding
1	132991731	132996677	-	-522	#NAME?	8.36	CDS	CDS	ENSMUSG00000054387	ENSMUST00000188090	Mdm4	protein_coding	protein_coding
1	133131662	133131782	-	-4.27	-3.5	3.5	ncRNA	exon	ENSMUSG00000102425	ENSMUST00000195676	Gm26616	TEC	TEC
1	133383380	133383770	-	-5.6	-4.79	11.5	three_prime_utr	three_prime_utr	ENSMUSG00000070643	ENSMUST00000144386	Sox13	protein_coding	protein_coding
1	133603870	133603990	-	-4.08	-3.32	1.57	three_prime_utr	three_prime_utr	ENSMUSG00000090553	ENSMUST00000166915	Snrpe	protein_coding	protein_coding
1	133609903	133610023	-	-3.43	-2.7	14.6	five_prime_utr	five_prime_utr	ENSMUSG00000090553	ENSMUST00000172079	Snrpe	protein_coding	nonsense_mediated_decay
1	133619921	133620817	-	-1880	#NAME?	10.2	three_prime_utr	three_prime_utr	ENSMUSG00000102976	ENSMUST00000191896	Zc3h11a	protein_coding	protein_coding
1	133620995	133622177	-	-1520	#NAME?	13.3	three_prime_utr	three_prime_utr	ENSMUSG00000094410	ENSMUST00000179598	Gm38394	protein_coding	protein_coding
1	133625881	133627226	-	-266	-264	2.58	CDS	CDS	ENSMUSG00000102976	ENSMUST00000191896	Zc3h11a	protein_coding	protein_coding
1	133619930	133620828	-	-1890	#NAME?	10.4	three_prime_utr	three_prime_utr	ENSMUSG00000102976	ENSMUST00000191896	Zc3h11a	protein_coding	protein_coding
1	133621006	133622988	-	-1530	#NAME?	13.4	three_prime_utr	three_prime_utr	ENSMUSG00000094410	ENSMUST00000179598	Gm38394	protein_coding	protein_coding
1	133625864	133627209	-	-268	-266	2.6	CDS	CDS	ENSMUSG00000102976	ENSMUST00000191896	Zc3h11a	protein_coding	protein_coding
1	133619939	133620809	-	-1790	#NAME?	10.4	three_prime_utr	three_prime_utr	ENSMUSG00000102976	ENSMUST00000191896	Zc3h11a	protein_coding	protein_coding
1	133621017	133623001	-	-1580	#NAME?	13	three_prime_utr	three_prime_utr	ENSMUSG00000094410	ENSMUST00000179598	Gm38394	protein_coding	protein_coding
1	133625878	133627225	-	-266	-264	2.58	CDS	CDS	ENSMUSG00000102976	ENSMUST00000191896	Zc3h11a	protein_coding	protein_coding
1	133656674	133656855	-	-4.96	-4.17	1.5	CDS	CDS	ENSMUSG00000094410	ENSMUST00000179598	Gm38394	protein_coding	protein_coding
1	133657243	133660180	-	-643	#NAME?	12.8	CDS	CDS	ENSMUSG00000094410	ENSMUST00000179598	Gm38394	protein_coding	protein_coding
1	133679180	133679331	-	-2.59	-1.91	11.5	three_prime_utr	three_prime_utr	ENSMUSG00000051998	ENSMUST00000169295	Lax1	protein_coding	protein_coding
1	133680049	133680440	-	-5.15	-4.36	20.8	CDS	CDS	ENSMUSG00000051998	ENSMUST00000169295	Lax1	protein_coding	protein_coding
1	133701638	133701881	-	-7.73	-6.87	10.9	three_prime_utr	three_prime_utr	ENSMUSG00000026463	ENSMUST00000143567	Atp2b4	protein_coding	protein_coding
1	133897408	133897618	-	-3.58	-2.84	14.6	three_prime_utr	three_prime_utr	ENSMUSG00000010311	ENSMUST00000124051	Optc	protein_coding	protein_coding
1	133911767	133914745	-	-35.8	-34.6	3.92	three_prime_utr	three_prime_utr	ENSMUSG00000041577	ENSMUST00000048432	Prelp	protein_coding	protein_coding
1	133914953	133921414	-	-10.1	-9.2	2.39	CDS	CDS	ENSMUSG00000041577	ENSMUST00000048432	Prelp	protein_coding	protein_coding
1	134075288	134075557	-	-6.83	-5.99	3.08	three_prime_utr	three_prime_utr	ENSMUSG00000020423	ENSMUST00000020692	Btg2	protein_coding	protein_coding
1	134076927	134079090	-	-73	-71.5	11.1	three_prime_utr	three_prime_utr	ENSMUSG00000020423	ENSMUST00000020692	Btg2	protein_coding	protein_coding
1	134200930	134201291	-	-191	-189	3.29	three_prime_utr	three_prime_utr	ENSMUSG00000042429	ENSMUST00000169927	Adora1	protein_coding	protein_coding
1	134296782	134296992	-	-8.61	-7.73	4.07	three_prime_utr	three_prime_utr	ENSMUSG00000026458	ENSMUST00000168515	Ppfia4	protein_coding	protein_coding
1	134298305	134298605	-	-19.1	-18.1	3.6	three_prime_utr	three_prime_utr	ENSMUSG00000026458	ENSMUST00000168515	Ppfia4	protein_coding	protein_coding
1	134346096	134346277	-	-22.6	-21.6	9.52	three_prime_utr	three_prime_utr	ENSMUSG00000042305	ENSMUST00000049470	Tmem183a	protein_coding	protein_coding
1	134755567	134755808	-	-9.89	-8.99	3.37	three_prime_utr	three_prime_utr	ENSMUSG00000073557	ENSMUST00000045665	Ppp1r12b	protein_coding	protein_coding
1	134825692	134825843	-	-2.87	-2.17	12.5	ncRNA	exon	ENSMUSG00000103976	ENSMUST00000194520	Gm37677	TEC	TEC
1	134986471	134986681	-	-4	-3.25	3.41	three_prime_utr	three_prime_utr	ENSMUSG00000042793	ENSMUST00000044828	Lgr6	protein_coding	protein_coding
1	134986860	134987249	-	-5.63	-4.82	6.25	CDS	CDS	ENSMUSG00000042793	ENSMUST00000044828	Lgr6	protein_coding	protein_coding
1	134987308	134987608	-	-8.4	-7.53	10.4	CDS	CDS	ENSMUSG00000042793	ENSMUST00000044828	Lgr6	protein_coding	protein_coding
1	134987697	134987878	-	-2.32	-1.65	10.4	CDS	CDS	ENSMUSG00000042793	ENSMUST00000044828	Lgr6	protein_coding	protein_coding
1	135301579	135301969	-	-58.6	-57.3	4.02	three_prime_utr	three_prime_utr	ENSMUSG00000062580	ENSMUST00000081104	Timm17a	protein_coding	protein_coding
1	135371056	135371833	-	-245	-243	23.5	three_prime_utr	three_prime_utr	ENSMUSG00000041889	ENSMUST00000041240	Shisa4	protein_coding	protein_coding
1	135373445	135374092	-	-6.13	-5.3	2.07	ncRNA	exon	ENSMUSG00000041889	ENSMUST00000159918	Shisa4	protein_coding	retained_intron
1	135375057	135375237	-	-5.23	-4.44	4.43	five_prime_utr	five_prime_utr	ENSMUSG00000041889	ENSMUST00000041240	Shisa4	protein_coding	protein_coding
1	135382311	135382671	-	-29.1	-28	4.14	three_prime_utr	three_prime_utr	ENSMUSG00000041879	ENSMUST00000041023	Ipo9	protein_coding	protein_coding
1	135383119	135383330	-	-4.44	-3.67	1.5	three_prime_utr	three_prime_utr	ENSMUSG00000041879	ENSMUST00000041023	Ipo9	protein_coding	protein_coding
1	135385035	135385876	-	-239	-237	4.37	three_prime_utr	three_prime_utr	ENSMUSG00000041879	ENSMUST00000161032	Ipo9	protein_coding	nonsense_mediated_decay
1	135438443	135439553	-	-217	-215	5.55	three_prime_utr	three_prime_utr	ENSMUSG00000009418	ENSMUST00000067414	Nav1	protein_coding	protein_coding
1	135440540	135441740	-	-800	#NAME?	10.1	three_prime_utr	three_prime_utr	ENSMUSG00000009418	ENSMUST00000067414	Nav1	protein_coding	protein_coding
1	135470047	135470880	-	-27.8	-26.6	2.98	CDS	CDS	ENSMUSG00000009418	ENSMUST00000067414	Nav1	protein_coding	protein_coding
1	135584607	135585237	-	-32.1	-30.9	6.25	CDS	CDS	ENSMUSG00000009418	ENSMUST00000067414	Nav1	protein_coding	protein_coding
1	135607521	135607702	-	-7.12	-6.27	2.24	CDS	CDS	ENSMUSG00000009418	ENSMUST00000190298	Nav1	protein_coding	protein_coding
1	135481033	135481414	-	-6.72	-5.88	7.64	ncRNA	exon	ENSMUSG00000102474	ENSMUST00000193434	2610012C04Rik	TEC	TEC
1	135871424	135871694	-	-11.8	-10.9	2.65	three_prime_utr	three_prime_utr	ENSMUSG00000026413	ENSMUST00000027667	Pkp1	protein_coding	protein_coding
1	135953577	135953878	-	-282	-280	13.6	three_prime_utr	three_prime_utr	ENSMUSG00000051985	ENSMUST00000140703	Igfn1	protein_coding	nonsense_mediated_decay
1	135966918	135967039	-	-3.26	-2.54	1.24	CDS	CDS	ENSMUSG00000051985	ENSMUST00000166193	Igfn1	protein_coding	protein_coding
1	135967998	135968508	-	-23.9	-22.8	1.88	CDS	CDS	ENSMUSG00000051985	ENSMUST00000166193	Igfn1	protein_coding	protein_coding
1	135969467	135969648	-	-11.2	-10.3	1.85	CDS	CDS	ENSMUSG00000051985	ENSMUST00000166193	Igfn1	protein_coding	protein_coding
1	135970246	135970607	-	-10.4	-9.52	1.84	CDS	CDS	ENSMUSG00000051985	ENSMUST00000166193	Igfn1	protein_coding	protein_coding
1	136119226	136119554	-	-110	-109	4.8	ncRNA	exon	ENSMUSG00000102717	ENSMUST00000194155	Gm37759	antisense	antisense
1	136181771	136181891	-	-3.43	-2.7	14.6	three_prime_utr	three_prime_utr	ENSMUSG00000087230	ENSMUST00000168561	Mroh3	protein_coding	nonsense_mediated_decay
1	136213530	136213741	-	-14.2	-13.2	24.5	three_prime_utr	three_prime_utr	ENSMUSG00000041605	ENSMUST00000120339	Inava	protein_coding	protein_coding
1	136233903	136234114	-	-13	-12	26	CDS	CDS	ENSMUSG00000041605	ENSMUST00000120339	Inava	protein_coding	protein_coding
1	136268272	136268482	-	-6.38	-5.55	4.95	three_prime_utr	three_prime_utr	ENSMUSG00000041570	ENSMUST00000048309	Camsap2	protein_coding	protein_coding
1	136270458	136273810	-	-300	-298	10.2	three_prime_utr	three_prime_utr	ENSMUSG00000041570	ENSMUST00000048309	Camsap2	protein_coding	protein_coding
1	136274864	136281649	-	-413	#NAME?	10.4	CDS	CDS	ENSMUSG00000041570	ENSMUST00000194808	Camsap2	protein_coding	protein_coding
1	136281858	136282368	-	-6.52	-5.69	1.8	CDS	CDS	ENSMUSG00000041570	ENSMUST00000048309	Camsap2	protein_coding	protein_coding
1	136413275	136413546	-	-4.41	-3.64	3.6	ncRNA	exon	ENSMUSG00000097403	ENSMUST00000181746	9230116N13Rik	processed_transcript	antisense
1	138483803	138484014	-	-5.75	-4.93	4.51	three_prime_utr	three_prime_utr	ENSMUSG00000026393	ENSMUST00000186017	Nek7	protein_coding	protein_coding
1	138486532	138486802	-	-5.56	-4.76	1.71	three_prime_utr	three_prime_utr	ENSMUSG00000026393	ENSMUST00000186017	Nek7	protein_coding	protein_coding
1	138851982	138853588	-	-8.38	-7.5	11.1	three_prime_utr	three_prime_utr	ENSMUSG00000079283	ENSMUST00000193374	2310009B15Rik	protein_coding	nonsense_mediated_decay
1	140085845	140086116	-	-13.8	-12.9	5.21	three_prime_utr	three_prime_utr	ENSMUSG00000026365	ENSMUST00000192880	Cfh	protein_coding	protein_coding
1	140163082	140183321	-	-18.2	-17.1	1.68	CDS	CDS	ENSMUSG00000026365	ENSMUST00000192880	Cfh	protein_coding	protein_coding
1	143641072	143641372	-	-5.45	-4.64	21.9	ncRNA	exon	ENSMUSG00000026361	ENSMUST00000189597	Cdc73	protein_coding	retained_intron
1	143757518	143757758	-	-4.98	-4.19	1.96	three_prime_utr	three_prime_utr	ENSMUSG00000018199	ENSMUST00000159879	Ro60	protein_coding	protein_coding
1	143770485	143776948	-	-61.1	-59.8	9.74	CDS	CDS	ENSMUSG00000018199	ENSMUST00000159879	Ro60	protein_coding	protein_coding
1	149025695	149025901	-	-3.74	-3	12.5	ncRNA	exon	ENSMUSG00000082588	ENSMUST00000118947	Gm15443	processed_pseudogene	processed_pseudogene
1	150076759	150084624	-	-3.85	-3.1	13.5	ncRNA	exon	ENSMUSG00000097028	ENSMUST00000181915	Ptgs2os	processed_transcript	antisense
1	150361334	150361963	-	-36.4	-35.2	3.3	three_prime_utr	three_prime_utr	ENSMUSG00000006010	ENSMUST00000111913	Odr4	protein_coding	protein_coding
1	150454178	150454508	-	-7.31	-6.46	3.87	CDS	CDS	ENSMUSG00000006014	ENSMUST00000164600	Prg4	protein_coding	protein_coding
1	150455525	150456304	-	-4.92	-4.13	4.91	CDS	CDS	ENSMUSG00000006014	ENSMUST00000111901	Prg4	protein_coding	protein_coding
1	150562613	150562764	-	-2.32	-1.65	10.4	three_prime_utr	three_prime_utr	ENSMUSG00000066842	ENSMUST00000074783	Hmcn1	protein_coding	protein_coding
1	150563512	150565326	-	-5.38	-4.58	8.33	CDS	CDS	ENSMUSG00000066842	ENSMUST00000074783	Hmcn1	protein_coding	protein_coding
1	151343962	151344082	-	-2.15	-1.49	2.98	ncRNA	exon	ENSMUSG00000100954	ENSMUST00000185848	Gm10138	antisense	antisense
1	151367878	151368389	-	-4.55	-3.77	3.39	three_prime_utr	three_prime_utr	ENSMUSG00000052748	ENSMUST00000064771	Swt1	protein_coding	protein_coding
1	151407632	151416338	-	-34.1	-32.9	28.8	CDS	CDS	ENSMUSG00000052748	ENSMUST00000064771	Swt1	protein_coding	protein_coding
1	151471208	151471638	-	-7.65	-6.79	2.02	three_prime_utr	three_prime_utr	ENSMUSG00000026484	ENSMUST00000186415	Rnf2	protein_coding	protein_coding
1	151749682	151754930	-	-8.88	-8	27.1	ncRNA	exon	ENSMUSG00000100594	ENSMUST00000186444	2810414N06Rik	lincRNA	lincRNA
1	151891669	151891790	-	-2.54	-1.86	6.77	three_prime_utr	three_prime_utr	ENSMUSG00000032666	ENSMUST00000044581	1700025G04Rik	protein_coding	protein_coding
1	152370734	152370915	-	-5.04	-4.25	3.53	three_prime_utr	three_prime_utr	ENSMUSG00000014980	ENSMUST00000015124	Tsen15	protein_coding	protein_coding
1	152517985	152518165	-	-3.3	-2.57	3.54	three_prime_utr	three_prime_utr	ENSMUSG00000026482	ENSMUST00000111859	Rgl1	protein_coding	protein_coding
1	152518493	152524664	-	-92.5	-91	13.9	three_prime_utr	three_prime_utr	ENSMUSG00000026482	ENSMUST00000111859	Rgl1	protein_coding	protein_coding
1	152730260	152730470	-	-3.15	-2.43	13.5	ncRNA	exon	ENSMUSG00000080950	ENSMUST00000119836	Gm7278	processed_pseudogene	processed_pseudogene
1	152836994	152837145	-	-4.65	-3.87	5.99	three_prime_utr	three_prime_utr	ENSMUSG00000042772	ENSMUST00000073441	Smg7	protein_coding	protein_coding
1	152837472	152837593	-	-3.13	-2.42	1.6	three_prime_utr	three_prime_utr	ENSMUSG00000042772	ENSMUST00000073441	Smg7	protein_coding	protein_coding
1	152837712	152838221	-	-19.6	-18.5	3.3	three_prime_utr	three_prime_utr	ENSMUSG00000042772	ENSMUST00000073441	Smg7	protein_coding	protein_coding
1	152848650	152848800	-	-8.62	-7.74	2.17	CDS	CDS	ENSMUSG00000042772	ENSMUST00000073441	Smg7	protein_coding	protein_coding
1	153123745	153124256	-	-23.3	-22.2	5.15	three_prime_utr	three_prime_utr	ENSMUSG00000026479	ENSMUST00000185356	Lamc2	protein_coding	protein_coding
1	153221049	153223668	-	-194	-192	2.61	three_prime_utr	three_prime_utr	ENSMUSG00000026478	ENSMUST00000027752	Lamc1	protein_coding	protein_coding
1	153455817	153458082	-	-1130	#NAME?	814	CDS	CDS	ENSMUSG00000042699	ENSMUST00000186380	Dhx9	protein_coding	protein_coding
1	153870352	153900148	-	-2.65	-1.96	1.96	five_prime_utr	five_prime_utr	ENSMUSG00000045968	ENSMUST00000123490	Teddm2	protein_coding	protein_coding
1	155097551	155099636	-	-531	#NAME?	16.8	three_prime_utr	three_prime_utr	ENSMUSG00000056708	ENSMUST00000055322	Ier5	protein_coding	protein_coding
1	155128861	155129250	-	-5.58	-4.77	2.57	three_prime_utr	three_prime_utr	ENSMUSG00000026471	ENSMUST00000194612	Mr1	protein_coding	nonsense_mediated_decay
1	155137687	155146814	-	-10.2	-9.29	3.12	five_prime_utr	five_prime_utr	ENSMUSG00000026471	ENSMUST00000194612	Mr1	protein_coding	nonsense_mediated_decay
1	155225367	155226414	-	-29.4	-28.3	5.37	CDS	CDS	ENSMUSG00000033722	ENSMUST00000186156	BC034090	protein_coding	protein_coding
1	155232698	155242286	-	-71.7	-70.3	12.5	CDS	CDS	ENSMUSG00000033722	ENSMUST00000186156	BC034090	protein_coding	protein_coding
1	155275760	155276061	-	-9.13	-8.24	2.83	three_prime_utr	three_prime_utr	ENSMUSG00000026469	ENSMUST00000027741	Xpr1	protein_coding	protein_coding
1	155276480	155276601	-	-2.09	-1.43	1.7	three_prime_utr	three_prime_utr	ENSMUSG00000026469	ENSMUST00000027741	Xpr1	protein_coding	protein_coding
1	155280230	155282213	-	-86.9	-85.4	11.4	three_prime_utr	three_prime_utr	ENSMUSG00000026469	ENSMUST00000027741	Xpr1	protein_coding	protein_coding
1	155282452	155282663	-	-4.49	-3.71	5.21	ncRNA	exon	ENSMUSG00000026469	ENSMUST00000139925	Xpr1	protein_coding	retained_intron
1	155282992	155283233	-	-9.53	-8.63	5.44	three_prime_utr	three_prime_utr	ENSMUSG00000026469	ENSMUST00000111774	Xpr1	protein_coding	protein_coding
1	155417174	155417415	-	-15	-14	27.1	five_prime_utr	five_prime_utr	ENSMUSG00000026469	ENSMUST00000111774	Xpr1	protein_coding	protein_coding
1	155778123	155778543	-	-101	-99.5	4.95	three_prime_utr	three_prime_utr	ENSMUSG00000033684	ENSMUST00000035325	Qsox1	protein_coding	protein_coding
1	155778931	155781315	-	-1970	#NAME?	6.39	CDS	CDS	ENSMUSG00000033684	ENSMUST00000035325	Qsox1	protein_coding	protein_coding
1	155845053	155845264	-	-12.6	-11.6	2.57	three_prime_utr	three_prime_utr	ENSMUSG00000033671	ENSMUST00000138762	Cep350	protein_coding	protein_coding
1	155846642	155858096	-	-200	-198	9.84	three_prime_utr	three_prime_utr	ENSMUSG00000033671	ENSMUST00000138762	Cep350	protein_coding	protein_coding
1	155860568	155861183	-	-14.5	-13.5	2.44	CDS	CDS	ENSMUSG00000033671	ENSMUST00000138762	Cep350	protein_coding	protein_coding
1	155861726	155863376	-	-117	-115	9.28	CDS	CDS	ENSMUSG00000033671	ENSMUST00000138762	Cep350	protein_coding	protein_coding
1	155863435	155863556	-	-4.07	-3.31	1.73	CDS	CDS	ENSMUSG00000033671	ENSMUST00000138762	Cep350	protein_coding	protein_coding
1	155926532	155935956	-	-51.9	-50.6	6.18	CDS	CDS	ENSMUSG00000033671	ENSMUST00000138762	Cep350	protein_coding	protein_coding
1	155944188	155958702	-	-81.3	-79.8	6.67	CDS	CDS	ENSMUSG00000033671	ENSMUST00000138762	Cep350	protein_coding	protein_coding
1	156006688	156017441	-	-712	#NAME?	13.2	three_prime_utr	three_prime_utr	ENSMUSG00000026466	ENSMUST00000136331	Tor1aip1	protein_coding	nonsense_mediated_decay
1	156330498	156331514	-	-3.77	-3.03	8.33	three_prime_utr	three_prime_utr	ENSMUSG00000026601	ENSMUST00000213088	Axdnd1	protein_coding	protein_coding
1	156424584	156424735	-	-3.89	-3.14	12.5	three_prime_utr	three_prime_utr	ENSMUSG00000026600	ENSMUST00000189661	Soat1	protein_coding	protein_coding
1	156428955	156429195	-	-8.41	-7.54	5.67	three_prime_utr	three_prime_utr	ENSMUSG00000026600	ENSMUST00000189661	Soat1	protein_coding	protein_coding
1	156653616	156654126	-	-25.8	-24.7	9.9	three_prime_utr	three_prime_utr	ENSMUSG00000060519	ENSMUST00000156861	Tor3a	protein_coding	nonsense_mediated_decay
1	156655023	156655862	-	-104	-102	6.87	three_prime_utr	three_prime_utr	ENSMUSG00000060519	ENSMUST00000156861	Tor3a	protein_coding	nonsense_mediated_decay
1	156678531	156678771	-	-18.7	-17.6	3.83	three_prime_utr	three_prime_utr	ENSMUSG00000033557	ENSMUST00000122424	Fam20b	protein_coding	protein_coding
1	156679758	156679909	-	-4.95	-4.16	1.83	three_prime_utr	three_prime_utr	ENSMUSG00000033557	ENSMUST00000122424	Fam20b	protein_coding	protein_coding
1	156681195	156686078	-	-85.6	-84.1	4.27	CDS	CDS	ENSMUSG00000033557	ENSMUST00000122424	Fam20b	protein_coding	protein_coding
1	156702382	156702652	-	-16.7	-15.7	3.33	CDS	CDS	ENSMUSG00000033557	ENSMUST00000122424	Fam20b	protein_coding	protein_coding
1	156705644	156718877	-	-163	-161	10.6	CDS	CDS	ENSMUSG00000033557	ENSMUST00000122424	Fam20b	protein_coding	protein_coding
1	156808873	156811484	-	-20.1	-19.1	5.25	three_prime_utr	three_prime_utr	ENSMUSG00000026594	ENSMUST00000192343	Ralgps2	protein_coding	nonsense_mediated_decay
1	157139981	157140312	-	-13.4	-12.4	2.64	three_prime_utr	three_prime_utr	ENSMUSG00000070565	ENSMUST00000078308	Rasal2	protein_coding	protein_coding
1	157140491	157158726	-	-79.4	-78	5.93	CDS	CDS	ENSMUSG00000070565	ENSMUST00000078308	Rasal2	protein_coding	protein_coding
1	157175790	157177699	-	-29	-27.9	3.4	CDS	CDS	ENSMUSG00000070565	ENSMUST00000078308	Rasal2	protein_coding	protein_coding
1	160077476	160077985	-	-4.99	-4.19	9.37	ncRNA	exon	ENSMUSG00000026729	ENSMUST00000028061	4930562F07Rik	lincRNA	lincRNA
1	160223969	160226213	-	-65	-63.6	11.8	three_prime_utr	three_prime_utr	ENSMUSG00000026721	ENSMUST00000028052	Rabgap1l	protein_coding	protein_coding
1	160226451	160247477	-	-22.9	-21.8	9.37	CDS	CDS	ENSMUSG00000026721	ENSMUST00000028052	Rabgap1l	protein_coding	protein_coding
1	160256633	160256754	-	-4.06	-3.31	3.3	three_prime_utr	three_prime_utr	ENSMUSG00000026721	ENSMUST00000191941	Rabgap1l	protein_coding	nonsense_mediated_decay
1	160256963	160257470	-	-36.2	-35	9.2	three_prime_utr	three_prime_utr	ENSMUSG00000026721	ENSMUST00000191941	Rabgap1l	protein_coding	nonsense_mediated_decay
1	160577467	160577617	-	-2.32	-1.65	10.4	CDS	CDS	ENSMUSG00000118401	ENSMUST00000238289	Gpr52	protein_coding	protein_coding
1	161003700	161004060	-	-17.5	-16.5	3.81	three_prime_utr	three_prime_utr	ENSMUSG00000043467	ENSMUST00000162226	Zbtb37	protein_coding	protein_coding
1	161019367	161034819	-	-95.4	-93.8	15.5	three_prime_utr	three_prime_utr	ENSMUSG00000043467	ENSMUST00000171748	Zbtb37	protein_coding	protein_coding
1	161041496	161041705	-	-6.91	-6.07	8.33	three_prime_utr	three_prime_utr	ENSMUSG00000026709	ENSMUST00000035430	Dars2	protein_coding	protein_coding
1	161070150	161070658	-	-16	-15	4.09	five_prime_utr	five_prime_utr	ENSMUSG00000026709	ENSMUST00000035430	Dars2	protein_coding	protein_coding
1	161088494	161088615	-	-3.25	-2.53	2.65	three_prime_utr	three_prime_utr	ENSMUSG00000026705	ENSMUST00000111611	Klhl20	protein_coding	protein_coding
1	161088853	161089154	-	-39.1	-37.9	5.83	three_prime_utr	three_prime_utr	ENSMUSG00000026705	ENSMUST00000111611	Klhl20	protein_coding	protein_coding
1	161090260	161093730	-	-8.37	-7.5	2.34	three_prime_utr	three_prime_utr	ENSMUSG00000026705	ENSMUST00000111611	Klhl20	protein_coding	protein_coding
1	161109258	161109649	-	-40.3	-39.1	7.2	CDS	CDS	ENSMUSG00000026705	ENSMUST00000111611	Klhl20	protein_coding	protein_coding
1	161816832	161817103	-	-4.57	-3.8	6.25	three_prime_utr	three_prime_utr	ENSMUSG00000040297	ENSMUST00000048377	Suco	protein_coding	protein_coding
1	161818120	161820485	-	-274	-272	15.7	CDS	CDS	ENSMUSG00000040297	ENSMUST00000048377	Suco	protein_coding	protein_coding
1	161834100	161837734	-	-215	-213	8.35	CDS	CDS	ENSMUSG00000040297	ENSMUST00000048377	Suco	protein_coding	protein_coding
1	161982542	161982693	-	-2.62	-1.93	9.37	three_prime_utr	three_prime_utr	ENSMUSG00000040265	ENSMUST00000159763	Dnm3	protein_coding	protein_coding
1	162006147	162006387	-	-4.99	-4.2	4.06	three_prime_utr	three_prime_utr	ENSMUSG00000040265	ENSMUST00000160665	Dnm3	protein_coding	protein_coding
1	162533654	162535845	-	-61.3	-59.9	8.98	three_prime_utr	three_prime_utr	ENSMUSG00000026694	ENSMUST00000159817	Eef1aknmt	protein_coding	nonsense_mediated_decay
1	162545823	162546213	-	-3.18	-2.47	4.17	CDS	CDS	ENSMUSG00000026694	ENSMUST00000028017	Eef1aknmt	protein_coding	protein_coding
1	162671803	162672253	-	-7.72	-6.85	3.65	three_prime_utr	three_prime_utr	ENSMUSG00000040225	ENSMUST00000182149	Prrc2c	protein_coding	protein_coding
1	162673211	162674104	-	-281	-278	5.05	three_prime_utr	three_prime_utr	ENSMUSG00000040225	ENSMUST00000182393	Prrc2c	protein_coding	protein_coding
1	162704543	162707845	-	-615	#NAME?	7.11	CDS	CDS	ENSMUSG00000040225	ENSMUST00000182149	Prrc2c	protein_coding	protein_coding
1	162709590	162710666	-	-247	-245	3	CDS	CDS	ENSMUSG00000040225	ENSMUST00000182149	Prrc2c	protein_coding	protein_coding
1	163247907	163252976	-	-421	#NAME?	5.7	three_prime_utr	three_prime_utr	ENSMUSG00000026586	ENSMUST00000075805	Prrx1	protein_coding	protein_coding
1	163257024	163282954	-	-95.4	-93.8	29.9	three_prime_utr	three_prime_utr	ENSMUSG00000026586	ENSMUST00000174397	Prrx1	protein_coding	protein_coding
1	163289190	163312571	-	-3.51	-2.78	1.8	CDS	CDS	ENSMUSG00000026586	ENSMUST00000075805	Prrx1	protein_coding	protein_coding
1	163312689	163313680	-	-61	-59.6	5.18	five_prime_utr	five_prime_utr	ENSMUSG00000026586	ENSMUST00000027878	Prrx1	protein_coding	protein_coding
1	163386185	163386662	-	-201	-200	13.4	three_prime_utr	three_prime_utr	ENSMUSG00000040124	ENSMUST00000186402	Gorab	protein_coding	nonsense_mediated_decay
1	164302326	164302507	-	-8.43	-7.56	1.71	CDS	CDS	ENSMUSG00000026577	ENSMUST00000027866	Blzf1	protein_coding	protein_coding
1	164437108	164437229	-	-2.66	-1.97	2.4	three_prime_utr	three_prime_utr	ENSMUSG00000026576	ENSMUST00000027863	Atp1b1	protein_coding	protein_coding
1	165174336	165174576	-	-17	-16	3.29	three_prime_utr	three_prime_utr	ENSMUSG00000040848	ENSMUST00000043338	Sft2d2	protein_coding	protein_coding
1	165178455	165178874	-	-11.7	-10.7	1.97	three_prime_utr	three_prime_utr	ENSMUSG00000040848	ENSMUST00000043338	Sft2d2	protein_coding	protein_coding
1	165213930	165214140	-	-3.31	-2.59	10.4	three_prime_utr	three_prime_utr	ENSMUSG00000040843	ENSMUST00000043235	Tiprl	protein_coding	protein_coding
1	165214916	165215127	-	-5.1	-4.31	2.63	three_prime_utr	three_prime_utr	ENSMUSG00000040843	ENSMUST00000043235	Tiprl	protein_coding	protein_coding
1	165215574	165215964	-	-26.8	-25.7	2.69	three_prime_utr	three_prime_utr	ENSMUSG00000040843	ENSMUST00000043235	Tiprl	protein_coding	protein_coding
1	165329533	165329893	-	-17.7	-16.7	5.59	three_prime_utr	three_prime_utr	ENSMUSG00000026571	ENSMUST00000027856	Dcaf6	protein_coding	protein_coding
1	165351011	165351132	-	-3.34	-2.61	1.21	CDS	CDS	ENSMUSG00000026571	ENSMUST00000027856	Dcaf6	protein_coding	protein_coding
1	165593402	165593582	-	-8.29	-7.42	3.28	three_prime_utr	three_prime_utr	ENSMUSG00000026566	ENSMUST00000195410	Mpzl1	protein_coding	protein_coding
1	165866351	165866472	-	-2.12	-1.47	3.91	three_prime_utr	three_prime_utr	ENSMUSG00000026565	ENSMUST00000160260	Pou2f1	protein_coding	protein_coding
1	165875308	165876986	-	-39.9	-38.6	26.3	three_prime_utr	three_prime_utr	ENSMUSG00000026565	ENSMUST00000184799	Pou2f1	protein_coding	protein_coding
1	166098147	166099167	-	-1550	#NAME?	13	CDS	CDS	ENSMUSG00000026564	ENSMUST00000192369	Dusp27	protein_coding	protein_coding
1	166099316	166099647	-	-66	-64.6	2.54	CDS	CDS	ENSMUSG00000026564	ENSMUST00000192369	Dusp27	protein_coding	protein_coding
1	166099886	166101206	-	-139	-137	2.78	CDS	CDS	ENSMUSG00000026564	ENSMUST00000192369	Dusp27	protein_coding	protein_coding
1	166127153	166127922	-	-9.11	-8.22	1.67	five_prime_utr	five_prime_utr	ENSMUSG00000026564	ENSMUST00000192369	Dusp27	protein_coding	protein_coding
1	166377997	166378178	-	-3.72	-2.97	15.6	ncRNA	exon	ENSMUSG00000103400	ENSMUST00000195518	Gm15853	antisense	antisense
1	166378326	166378687	-	-8.2	-7.33	11.8	ncRNA	exon	ENSMUSG00000103400	ENSMUST00000195518	Gm15853	antisense	antisense
1	166378895	166379106	-	-4.11	-3.36	16.7	ncRNA	exon	ENSMUSG00000103400	ENSMUST00000195518	Gm15853	antisense	antisense
1	166379764	166380124	-	-15.4	-14.5	31.2	ncRNA	exon	ENSMUSG00000103400	ENSMUST00000195518	Gm15853	antisense	antisense
1	166398535	166399884	-	-22.2	-21.1	42.2	three_prime_utr	three_prime_utr	ENSMUSG00000040596	ENSMUST00000148243	Pogk	protein_coding	nonsense_mediated_decay
1	166400033	166403291	-	-7.21	-6.36	28.1	CDS	CDS	ENSMUSG00000040596	ENSMUST00000135673	Pogk	protein_coding	protein_coding
1	167226046	167226406	-	-223	-221	6.5	three_prime_utr	three_prime_utr	ENSMUSG00000026558	ENSMUST00000192702	Uck2	protein_coding	nonsense_mediated_decay
1	168121221	168121431	-	-5.03	-4.24	2.6	three_prime_utr	three_prime_utr	ENSMUSG00000052534	ENSMUST00000188912	Pbx1	protein_coding	protein_coding
1	168427849	168431581	-	-40.7	-39.4	27.6	CDS	CDS	ENSMUSG00000052534	ENSMUST00000188912	Pbx1	protein_coding	protein_coding
1	169498292	169498712	-	-6.6	-5.77	5.47	three_prime_utr	three_prime_utr	ENSMUSG00000026683	ENSMUST00000111368	Nuf2	protein_coding	protein_coding
1	169933893	169934071	-	-3.58	-2.84	8.85	ncRNA	exon	ENSMUSG00000089990	ENSMUST00000159701	Gm15852	processed_transcript	processed_transcript
1	169952667	169952997	-	-10.7	-9.75	3.54	three_prime_utr	three_prime_utr	ENSMUSG00000026675	ENSMUST00000027989	Hsd17b7	protein_coding	protein_coding
1	169972306	169972817	-	-119	-117	8.61	three_prime_utr	three_prime_utr	ENSMUSG00000026674	ENSMUST00000194690	Ddr2	protein_coding	protein_coding
1	169977492	169977943	-	-194	-192	7.22	three_prime_utr	three_prime_utr	ENSMUSG00000026674	ENSMUST00000194690	Ddr2	protein_coding	protein_coding
1	170110311	170110552	-	-8.83	-7.95	3.54	five_prime_utr	five_prime_utr	ENSMUSG00000026674	ENSMUST00000194690	Ddr2	protein_coding	protein_coding
1	170142027	170142417	-	-9.68	-8.78	3.19	three_prime_utr	three_prime_utr	ENSMUSG00000026670	ENSMUST00000111350	Uap1	protein_coding	protein_coding
1	170166699	170169382	-	-10.9	-9.97	2.76	CDS	CDS	ENSMUSG00000026670	ENSMUST00000111350	Uap1	protein_coding	protein_coding
1	170704703	170704914	-	-11.2	-10.2	3.61	three_prime_utr	three_prime_utr	ENSMUSG00000026663	ENSMUST00000027974	Atf6	protein_coding	protein_coding
1	170709678	170709948	-	-10.8	-9.87	1.76	three_prime_utr	three_prime_utr	ENSMUSG00000026663	ENSMUST00000027974	Atf6	protein_coding	protein_coding
1	170874153	170874482	-	-29.8	-28.7	5.9	three_prime_utr	three_prime_utr	ENSMUSG00000026659	ENSMUST00000170420	Dusp12	protein_coding	nonsense_mediated_decay
1	171129161	171129311	-	-7.09	-6.24	3.18	three_prime_utr	three_prime_utr	ENSMUSG00000058076	ENSMUST00000111336	Sdhc	protein_coding	protein_coding
1	171143601	171150573	-	-9.05	-8.16	2.6	five_prime_utr	five_prime_utr	ENSMUSG00000058076	ENSMUST00000155798	Sdhc	protein_coding	protein_coding
1	171217741	171218369	-	-36.8	-35.6	12.5	three_prime_utr	three_prime_utr	ENSMUSG00000005674	ENSMUST00000005817	Tomm40l	protein_coding	protein_coding
1	171218667	171219056	-	-10.6	-9.71	4.76	three_prime_utr	three_prime_utr	ENSMUSG00000005674	ENSMUST00000005817	Tomm40l	protein_coding	protein_coding
1	171219323	171219444	-	-2.81	-2.11	1.86	three_prime_utr	three_prime_utr	ENSMUSG00000005674	ENSMUST00000005817	Tomm40l	protein_coding	protein_coding
1	171222025	171222454	-	-10.5	-9.63	4.03	five_prime_utr	five_prime_utr	ENSMUSG00000005674	ENSMUST00000111327	Tomm40l	protein_coding	protein_coding
1	171276198	171276498	-	-16.4	-15.4	2.37	ncRNA	exon	ENSMUSG00000062729	ENSMUST00000155083	Ppox	protein_coding	retained_intron
1	171276976	171277450	-	-35.3	-34.1	4.48	CDS	CDS	ENSMUSG00000062729	ENSMUST00000073120	Ppox	protein_coding	protein_coding
1	171281944	171282154	-	-6.52	-5.68	3.91	three_prime_utr	three_prime_utr	ENSMUSG00000053483	ENSMUST00000065941	Usp21	protein_coding	protein_coding
1	171288562	171288743	-	-56.1	-54.7	4.28	three_prime_utr	three_prime_utr	ENSMUSG00000062963	ENSMUST00000080001	Ufc1	protein_coding	protein_coding
1	171320600	171320751	-	-2.83	-2.13	4.17	ncRNA	exon	ENSMUSG00000103983	ENSMUST00000192658	Gm20045	lincRNA	lincRNA
1	171340627	171341615	-	-294	-292	11.3	three_prime_utr	three_prime_utr	ENSMUSG00000013997	ENSMUST00000111289	Nit1	protein_coding	protein_coding
1	171342151	171342720	-	-201	-199	13.3	three_prime_utr	three_prime_utr	ENSMUSG00000013997	ENSMUST00000111289	Nit1	protein_coding	protein_coding
1	171345137	171345586	-	-13.3	-12.3	9.64	five_prime_utr	five_prime_utr	ENSMUSG00000013997	ENSMUST00000156856	Nit1	protein_coding	protein_coding
1	171503425	171504111	-	-73.4	-72	16.7	ncRNA	exon	ENSMUSG00000091993	ENSMUST00000181170	B930036N10Rik	antisense	antisense
1	172004229	172004440	-	-3.78	-3.03	2.66	three_prime_utr	three_prime_utr	ENSMUSG00000026556	ENSMUST00000027837	Vangl2	protein_coding	protein_coding
1	172004528	172006296	-	-11.4	-10.4	42.7	CDS	CDS	ENSMUSG00000026556	ENSMUST00000027837	Vangl2	protein_coding	protein_coding
1	172066072	172066730	-	-92.9	-91.4	2.89	three_prime_utr	three_prime_utr	ENSMUSG00000003458	ENSMUST00000140643	Ncstn	protein_coding	nonsense_mediated_decay
1	172082645	172082765	-	-2.66	-1.97	1.97	five_prime_utr	five_prime_utr	ENSMUSG00000003458	ENSMUST00000003550	Ncstn	protein_coding	protein_coding
1	172196727	172196908	-	-42.4	-41.1	3.86	three_prime_utr	three_prime_utr	ENSMUSG00000013698	ENSMUST00000013842	Pea15a	protein_coding	protein_coding
1	172209893	172210071	-	-6.32	-5.49	1.56	three_prime_utr	three_prime_utr	ENSMUSG00000007122	ENSMUST00000003554	Casq1	protein_coding	protein_coding
1	172274613	172275921	-	-19	-17.9	2.66	three_prime_utr	three_prime_utr	ENSMUSG00000007097	ENSMUST00000085913	Atp1a2	protein_coding	protein_coding
1	172631423	172631633	-	-3.58	-2.84	9.37	three_prime_utr	three_prime_utr	ENSMUSG00000026544	ENSMUST00000027826	Dusp23	protein_coding	protein_coding
1	173723515	173732332	-	-15.6	-14.6	14.4	CDS	CDS	ENSMUSG00000073490	ENSMUST00000042610	Ifi207	protein_coding	protein_coding
1	173732390	173741747	-	-3.27	-2.55	13.5	CDS	CDS	ENSMUSG00000073490	ENSMUST00000042610	Ifi207	protein_coding	protein_coding
1	173747352	173747472	-	-2.88	-2.18	3.27	three_prime_utr	three_prime_utr	ENSMUSG00000073489	ENSMUST00000111214	Ifi204	protein_coding	protein_coding
1	173749315	173751799	-	-6.54	-5.71	1.49	CDS	CDS	ENSMUSG00000073489	ENSMUST00000111214	Ifi204	protein_coding	protein_coding
1	173751918	173752763	-	-6.99	-6.15	1.8	CDS	CDS	ENSMUSG00000073489	ENSMUST00000111214	Ifi204	protein_coding	protein_coding
1	173755680	173759538	-	-23.8	-22.7	2.82	CDS	CDS	ENSMUSG00000073489	ENSMUST00000111214	Ifi204	protein_coding	protein_coding
1	173781029	173782527	-	-2.83	-2.13	10.4	ncRNA	exon	ENSMUSG00000090222	ENSMUST00000155076	Ifi203-ps	unprocessed_pseudogene	unprocessed_pseudogene
1	173782674	173783359	-	-5.85	-5.03	21.9	ncRNA	exon	ENSMUSG00000090222	ENSMUST00000155076	Ifi203-ps	unprocessed_pseudogene	unprocessed_pseudogene
1	173849155	173857244	-	-3.8	-3.05	3.57	three_prime_utr	three_prime_utr	ENSMUSG00000090272	ENSMUST00000186442	Mndal	protein_coding	protein_coding
1	173857363	173860179	-	-2.79	-2.1	7.29	CDS	CDS	ENSMUSG00000090272	ENSMUST00000186442	Mndal	protein_coding	protein_coding
1	173862722	173862843	-	-2.32	-1.65	10.4	CDS	CDS	ENSMUSG00000090272	ENSMUST00000186442	Mndal	protein_coding	protein_coding
1	173875534	173875774	-	-3.74	-3	11.5	CDS	CDS	ENSMUSG00000090272	ENSMUST00000186442	Mndal	protein_coding	protein_coding
1	173849148	173850750	-	-3.9	-3.15	2.95	ncRNA	exon	ENSMUSG00000090272	ENSMUST00000220623	Mndal	protein_coding	processed_transcript
1	173907845	173913046	-	-45.6	-44.3	4.36	five_prime_utr	five_prime_utr	ENSMUSG00000026536	ENSMUST00000009340	Ifi211	protein_coding	protein_coding
1	173920406	173920826	-	-18	-17	7.64	three_prime_utr	three_prime_utr	ENSMUSG00000039997	ENSMUST00000123708	Ifi203	protein_coding	protein_coding
1	173926813	173928345	-	-5	-4.21	2.95	CDS	CDS	ENSMUSG00000039997	ENSMUST00000123708	Ifi203	protein_coding	protein_coding
1	173928433	173928883	-	-9.17	-8.28	3.87	CDS	CDS	ENSMUSG00000039997	ENSMUST00000129829	Ifi203	protein_coding	protein_coding
1	173928942	173929452	-	-3.64	-2.9	5.56	CDS	CDS	ENSMUSG00000039997	ENSMUST00000129829	Ifi203	protein_coding	protein_coding
1	173936634	173942240	-	-8.19	-7.32	4.03	CDS	CDS	ENSMUSG00000039997	ENSMUST00000123708	Ifi203	protein_coding	protein_coding
1	173962597	173962806	-	-13.1	-12.2	2.43	three_prime_utr	three_prime_utr	ENSMUSG00000026535	ENSMUST00000000266	Ifi202b	protein_coding	protein_coding
1	173971591	173972204	-	-12.6	-11.7	2.17	CDS	CDS	ENSMUSG00000026535	ENSMUST00000000266	Ifi202b	protein_coding	protein_coding
1	173974764	173975122	-	-52.8	-51.4	3.67	CDS	CDS	ENSMUSG00000026535	ENSMUST00000000266	Ifi202b	protein_coding	protein_coding
1	174836030	174836331	-	-10	-9.1	16.7	three_prime_utr	three_prime_utr	ENSMUSG00000050069	ENSMUST00000055294	Grem2	protein_coding	protein_coding
1	175662420	175662899	-	-56.8	-55.5	18.1	three_prime_utr	three_prime_utr	ENSMUSG00000026525	ENSMUST00000027809	Opn3	protein_coding	protein_coding
1	175686007	175692191	-	-81.6	-80.1	15.6	three_prime_utr	three_prime_utr	ENSMUSG00000078185	ENSMUST00000209720	Chml	protein_coding	protein_coding
1	176755184	176756834	-	-128	-126	4.28	CDS	CDS	ENSMUSG00000057335	ENSMUST00000057037	Cep170	protein_coding	protein_coding
1	176761499	176772901	-	-16.3	-15.3	11.5	three_prime_utr	three_prime_utr	ENSMUSG00000057335	ENSMUST00000195433	Cep170	protein_coding	nonsense_mediated_decay
1	176774399	176774939	-	-60.9	-59.5	4.34	CDS	CDS	ENSMUSG00000057335	ENSMUST00000057037	Cep170	protein_coding	protein_coding
1	177635823	177636205	-	-13.6	-12.7	13	ncRNA	exon	ENSMUSG00000103767	ENSMUST00000192759	Gm37858	TEC	TEC
1	177636292	177636439	-	-2.26	-1.6	3.3	ncRNA	exon	ENSMUSG00000103767	ENSMUST00000192759	Gm37858	TEC	TEC
1	177641541	177642798	-	-26.8	-25.7	10.9	ncRNA	exon	ENSMUSG00000101746	ENSMUST00000189507	2310043L19Rik	lincRNA	lincRNA
1	177763140	177763349	-	-11.6	-10.6	2.51	three_prime_utr	three_prime_utr	ENSMUSG00000015961	ENSMUST00000016105	Adss	protein_coding	protein_coding
1	177764123	177767720	-	-15.4	-14.4	2.83	three_prime_utr	three_prime_utr	ENSMUSG00000015961	ENSMUST00000016105	Adss	protein_coding	protein_coding
1	178318280	178318549	-	-8.39	-7.52	32.3	ncRNA	exon	ENSMUSG00000086350	ENSMUST00000141846	B230369F24Rik	antisense	antisense
1	178321107	178321408	-	-43.1	-41.9	8.63	ncRNA	exon	ENSMUSG00000039630	ENSMUST00000159117	Hnrnpu	protein_coding	processed_transcript
1	178322456	178322726	-	-49.3	-48	3.22	ncRNA	exon	ENSMUSG00000039630	ENSMUST00000159117	Hnrnpu	protein_coding	processed_transcript
1	178329134	178330270	-	-255	-252	3.85	three_prime_utr	three_prime_utr	ENSMUSG00000039630	ENSMUST00000037748	Hnrnpu	protein_coding	protein_coding
1	178337137	178337288	-	-23.9	-22.8	1.68	CDS	CDS	ENSMUSG00000039630	ENSMUST00000161769	Hnrnpu	protein_coding	nonsense_mediated_decay
1	178916719	178917048	-	-3.1	-2.39	2.54	ncRNA	exon	ENSMUSG00000089713	ENSMUST00000162545	Gm16564	antisense	antisense
1	178957253	178957434	-	-3.93	-3.17	2.31	three_prime_utr	three_prime_utr	ENSMUSG00000055067	ENSMUST00000128302	Smyd3	protein_coding	protein_coding
1	179395515	179395726	-	-3.43	-2.7	14.6	three_prime_utr	three_prime_utr	ENSMUSG00000055067	ENSMUST00000111134	Smyd3	protein_coding	protein_coding
1	179508850	179508970	-	-2.32	-1.65	10.4	three_prime_utr	three_prime_utr	ENSMUSG00000055067	ENSMUST00000194237	Smyd3	protein_coding	protein_coding
1	179528143	179528294	-	-4.89	-4.1	4.17	three_prime_utr	three_prime_utr	ENSMUSG00000026492	ENSMUST00000027769	Tfb2m	protein_coding	protein_coding
1	179529127	179531346	-	-5.28	-4.48	3.65	CDS	CDS	ENSMUSG00000026492	ENSMUST00000027769	Tfb2m	protein_coding	protein_coding
1	179546027	179546267	-	-16.5	-15.5	5.62	five_prime_utr	five_prime_utr	ENSMUSG00000026492	ENSMUST00000027769	Tfb2m	protein_coding	protein_coding
1	179745121	179745271	-	-3.96	-3.2	4.37	three_prime_utr	three_prime_utr	ENSMUSG00000026491	ENSMUST00000027768	Ahctf1	protein_coding	protein_coding
1	179745103	179745314	-	-6.19	-5.36	3.12	three_prime_utr	three_prime_utr	ENSMUSG00000026491	ENSMUST00000027768	Ahctf1	protein_coding	protein_coding
1	179745403	179745704	-	-16.3	-15.3	2.8	three_prime_utr	three_prime_utr	ENSMUSG00000026491	ENSMUST00000027768	Ahctf1	protein_coding	protein_coding
1	179746273	179746603	-	-12.9	-11.9	2.09	three_prime_utr	three_prime_utr	ENSMUSG00000026491	ENSMUST00000140489	Ahctf1	protein_coding	protein_coding
1	179748562	179755644	-	-280	-278	7.6	CDS	CDS	ENSMUSG00000026491	ENSMUST00000027768	Ahctf1	protein_coding	protein_coding
1	180165267	180165477	-	-5.39	-4.59	8.68	three_prime_utr	three_prime_utr	ENSMUSG00000026489	ENSMUST00000027766	Coq8a	protein_coding	protein_coding
1	180166582	180167211	-	-36.5	-35.3	6.29	three_prime_utr	three_prime_utr	ENSMUSG00000026489	ENSMUST00000027766	Coq8a	protein_coding	protein_coding
1	180193444	180195952	-	-3.72	-2.97	15.6	five_prime_utr	five_prime_utr	ENSMUSG00000026489	ENSMUST00000027766	Coq8a	protein_coding	protein_coding
1	180227451	180228984	-	-11.4	-10.5	3.88	CDS	CDS	ENSMUSG00000010609	ENSMUST00000111106	Psen2	protein_coding	protein_coding
1	181001935	181017556	-	-10.4	-9.52	3.19	five_prime_utr	five_prime_utr	ENSMUSG00000038776	ENSMUST00000036928	Ephx1	protein_coding	protein_coding
1	181091938	181092111	-	-2.52	-1.84	2.36	three_prime_utr	three_prime_utr	ENSMUSG00000026516	ENSMUST00000027797	Nvl	protein_coding	protein_coding
1	181177300	181180565	-	-1970	#NAME?	14.7	three_prime_utr	three_prime_utr	ENSMUSG00000038733	ENSMUST00000036329	Wdr26	protein_coding	nonsense_mediated_decay
1	181181309	181182307	-	-13.1	-12.2	1.44	CDS	CDS	ENSMUSG00000038733	ENSMUST00000237749	Wdr26	protein_coding	protein_coding
1	181896473	181897013	-	-24.7	-23.6	14.4	three_prime_utr	three_prime_utr	ENSMUSG00000022995	ENSMUST00000193703	Enah	protein_coding	protein_coding
1	181902974	181903664	-	-30.1	-28.9	2.99	three_prime_utr	three_prime_utr	ENSMUSG00000022995	ENSMUST00000193703	Enah	protein_coding	protein_coding
1	181905521	181906550	-	-293	-291	5.87	three_prime_utr	three_prime_utr	ENSMUSG00000022995	ENSMUST00000193703	Enah	protein_coding	protein_coding
1	181921869	181922379	-	-10.4	-9.46	3.39	CDS	CDS	ENSMUSG00000022995	ENSMUST00000177811	Enah	protein_coding	protein_coding
1	181923585	181923796	-	-21	-20	1.9	CDS	CDS	ENSMUSG00000022995	ENSMUST00000193703	Enah	protein_coding	protein_coding
1	182275950	182276099	-	-6.16	-5.34	1.85	three_prime_utr	three_prime_utr	ENSMUSG00000038633	ENSMUST00000035295	Degs1	protein_coding	protein_coding
1	182278982	182279459	-	-138	-136	2.33	CDS	CDS	ENSMUSG00000038633	ENSMUST00000035295	Degs1	protein_coding	protein_coding
1	182316506	182317838	-	-190	-188	9.14	three_prime_utr	three_prime_utr	ENSMUSG00000047539	ENSMUST00000192544	Fbxo28	protein_coding	nonsense_mediated_decay
1	182467259	182468188	-	-675	#NAME?	12.2	three_prime_utr	three_prime_utr	ENSMUSG00000026509	ENSMUST00000068505	Capn2	protein_coding	protein_coding
1	183086265	183087460	-	-631	#NAME?	67.2	CDS	CDS	ENSMUSG00000030768	ENSMUST00000171366	Disp1	protein_coding	protein_coding
1	183087817	183088594	-	-31.9	-30.8	5.79	CDS	CDS	ENSMUSG00000030768	ENSMUST00000171366	Disp1	protein_coding	protein_coding
1	183088832	183089012	-	-2.67	-1.98	2.75	CDS	CDS	ENSMUSG00000030768	ENSMUST00000171366	Disp1	protein_coding	protein_coding
1	183089220	183096199	-	-53.2	-51.9	7.5	CDS	CDS	ENSMUSG00000030768	ENSMUST00000171366	Disp1	protein_coding	protein_coding
1	183276351	183276622	-	-56.6	-55.3	8.12	three_prime_utr	three_prime_utr	ENSMUSG00000046836	ENSMUST00000057062	Brox	protein_coding	protein_coding
1	183326843	183327292	-	-48.7	-47.4	5.29	three_prime_utr	three_prime_utr	ENSMUSG00000056050	ENSMUST00000109158	Mia3	protein_coding	protein_coding
1	183353860	183354040	-	-6.1	-5.28	2.23	CDS	CDS	ENSMUSG00000056050	ENSMUST00000069922	Mia3	protein_coding	protein_coding
1	184033031	184033383	-	-38.6	-37.4	58.3	CDS	CDS	ENSMUSG00000044854	ENSMUST00000050306	1700056E22Rik	protein_coding	protein_coding
1	184376519	184376755	-	-2.87	-2.17	12.5	ncRNA	exon	ENSMUSG00000102794	ENSMUST00000194295	Gm37712	lincRNA	lincRNA
1	184610308	184610543	-	-6.03	-5.21	24	ncRNA	exon	ENSMUSG00000103308	ENSMUST00000193667	Gm37800	lincRNA	lincRNA
1	184727139	184729997	-	-78.5	-77	11.5	CDS	CDS	ENSMUSG00000039377	ENSMUST00000174257	Hlx	protein_coding	protein_coding
1	185286639	185286969	-	-35.1	-33.9	3.08	three_prime_utr	three_prime_utr	ENSMUSG00000026618	ENSMUST00000027921	Iars2	protein_coding	protein_coding
1	185362568	185362687	-	-2.06	-1.41	3.12	ncRNA	exon	ENSMUSG00000097261	ENSMUST00000180632	4930532G15Rik	lincRNA	lincRNA
1	186622821	186623090	-	-25.6	-24.5	9.75	three_prime_utr	three_prime_utr	ENSMUSG00000039239	ENSMUST00000045288	Tgfb2	protein_coding	protein_coding
1	186624462	186625568	-	-942	#NAME?	11.3	three_prime_utr	three_prime_utr	ENSMUSG00000039239	ENSMUST00000045288	Tgfb2	protein_coding	protein_coding
1	186704102	186704467	-	-19.4	-18.3	10.7	CDS	CDS	ENSMUSG00000039239	ENSMUST00000045288	Tgfb2	protein_coding	protein_coding
1	186705779	186705989	-	-14.3	-13.3	6.7	five_prime_utr	five_prime_utr	ENSMUSG00000039239	ENSMUST00000045288	Tgfb2	protein_coding	protein_coding
1	186721067	186721488	-	-26	-24.8	21.2	three_prime_utr	three_prime_utr	ENSMUSG00000001305	ENSMUST00000001339	Rrp15	protein_coding	protein_coding
1	186736296	186737839	-	-8.41	-7.53	2.13	CDS	CDS	ENSMUSG00000001305	ENSMUST00000001339	Rrp15	protein_coding	protein_coding
1	186739517	186749328	-	-20.7	-19.7	5.21	CDS	CDS	ENSMUSG00000001305	ENSMUST00000001339	Rrp15	protein_coding	protein_coding
1	188971214	188971395	-	-5.94	-5.12	2.49	three_prime_utr	three_prime_utr	ENSMUSG00000026608	ENSMUST00000193143	Kctd3	protein_coding	nonsense_mediated_decay
1	188972114	188972775	-	-54.7	-53.4	3.6	three_prime_utr	three_prime_utr	ENSMUSG00000026608	ENSMUST00000193143	Kctd3	protein_coding	nonsense_mediated_decay
1	189208708	189208978	-	-8.84	-7.96	5.21	three_prime_utr	three_prime_utr	ENSMUSG00000037624	ENSMUST00000079451	Kcnk2	protein_coding	protein_coding
1	189209636	189242914	-	-11.9	-11	17.7	three_prime_utr	three_prime_utr	ENSMUSG00000037624	ENSMUST00000180044	Kcnk2	protein_coding	nonsense_mediated_decay
1	189640635	189640786	-	-3.05	-2.34	8.33	three_prime_utr	three_prime_utr	ENSMUSG00000026605	ENSMUST00000171929	Cenpf	protein_coding	protein_coding
1	189642373	189646852	-	-16.4	-15.4	3.39	three_prime_utr	three_prime_utr	ENSMUSG00000026605	ENSMUST00000171929	Cenpf	protein_coding	protein_coding
1	189646911	189648842	-	-9.22	-8.32	2.33	CDS	CDS	ENSMUSG00000026605	ENSMUST00000171929	Cenpf	protein_coding	protein_coding
1	189648961	189658678	-	-77.4	-75.9	10.1	CDS	CDS	ENSMUSG00000026605	ENSMUST00000171929	Cenpf	protein_coding	protein_coding
1	189658826	189667871	-	-20	-19	10.5	CDS	CDS	ENSMUSG00000026605	ENSMUST00000171929	Cenpf	protein_coding	protein_coding
1	189668529	189668710	-	-2.47	-1.79	3.91	CDS	CDS	ENSMUSG00000026605	ENSMUST00000171929	Cenpf	protein_coding	protein_coding
1	189671166	189680331	-	-7	-6.16	5.36	CDS	CDS	ENSMUSG00000026605	ENSMUST00000171929	Cenpf	protein_coding	protein_coding
1	189680420	189683903	-	-8.67	-7.79	11.5	CDS	CDS	ENSMUSG00000026605	ENSMUST00000171929	Cenpf	protein_coding	protein_coding
1	189880491	189882212	-	-107	-105	7.16	three_prime_utr	three_prime_utr	ENSMUSG00000026603	ENSMUST00000027897	Smyd2	protein_coding	protein_coding
1	189885097	189885247	-	-6.96	-6.11	1.95	ncRNA	exon	ENSMUSG00000026603	ENSMUST00000144452	Smyd2	protein_coding	retained_intron
1	190750188	190773699	-	-173	-171	12.6	three_prime_utr	three_prime_utr	ENSMUSG00000089872	ENSMUST00000160889	Rps6kc1	protein_coding	nonsense_mediated_decay
1	190796213	190796364	-	-3.77	-3.03	6.94	ncRNA	exon	ENSMUSG00000089872	ENSMUST00000159823	Rps6kc1	protein_coding	retained_intron
1	190799510	190800410	-	-125	-123	10.9	three_prime_utr	three_prime_utr	ENSMUSG00000089872	ENSMUST00000160889	Rps6kc1	protein_coding	nonsense_mediated_decay
1	190947675	190949114	-	-78	-76.5	11.9	three_prime_utr	three_prime_utr	ENSMUSG00000037568	ENSMUST00000166139	Vash2	protein_coding	protein_coding
1	190949472	190966950	-	-260	-258	25	three_prime_utr	three_prime_utr	ENSMUSG00000037568	ENSMUST00000166139	Vash2	protein_coding	protein_coding
1	191026007	191026128	-	-2.07	-1.42	4.51	CDS	CDS	ENSMUSG00000066595	ENSMUST00000085635	Flvcr1	protein_coding	protein_coding
1	191045825	191046096	-	-18.6	-17.6	8.59	three_prime_utr	three_prime_utr	ENSMUSG00000026632	ENSMUST00000110893	Tatdn3	protein_coding	protein_coding
1	191170295	191172456	-	-77.1	-75.6	10.9	three_prime_utr	three_prime_utr	ENSMUSG00000026628	ENSMUST00000027941	Atf3	protein_coding	protein_coding
1	191352692	191353081	-	-40.2	-39	2.83	three_prime_utr	three_prime_utr	ENSMUSG00000026626	ENSMUST00000067976	Ppp2r5a	protein_coding	protein_coding
1	191539155	191540116	-	-2.77	-2.07	3.75	three_prime_utr	three_prime_utr	ENSMUSG00000037474	ENSMUST00000195650	Dtl	protein_coding	nonsense_mediated_decay
1	191540715	191541076	-	-10.7	-9.76	6.71	three_prime_utr	three_prime_utr	ENSMUSG00000037474	ENSMUST00000195650	Dtl	protein_coding	nonsense_mediated_decay
1	191997234	191997981	-	-108	-107	19	CDS	CDS	ENSMUSG00000026637	ENSMUST00000192628	Traf5	protein_coding	protein_coding
1	192055516	192057009	-	-20.8	-19.8	10.1	ncRNA	exon	ENSMUSG00000026637	ENSMUST00000193355	Traf5	protein_coding	retained_intron
1	192100551	192101061	-	-41.2	-40	5.26	three_prime_utr	three_prime_utr	ENSMUSG00000037395	ENSMUST00000192158	Rcor3	protein_coding	nonsense_mediated_decay
1	192627618	192627769	-	-2.32	-1.65	10.4	ncRNA	exon	ENSMUSG00000037375	ENSMUST00000154755	Hhat	protein_coding	processed_transcript
1	192833257	192833855	-	-7.17	-6.32	15.6	ncRNA	exon	ENSMUSG00000047384	ENSMUST00000195012	A730013G03Rik	TEC	TEC
1	192833913	192834570	-	-11.4	-10.5	10.4	ncRNA	exon	ENSMUSG00000047384	ENSMUST00000195012	A730013G03Rik	TEC	TEC
1	192844636	192845085	-	-55.3	-53.9	2.68	three_prime_utr	three_prime_utr	ENSMUSG00000016262	ENSMUST00000155579	Sertad4	protein_coding	protein_coding
1	192846247	192849768	-	-868	#NAME?	12.1	CDS	CDS	ENSMUSG00000016262	ENSMUST00000155579	Sertad4	protein_coding	protein_coding
1	192854955	192855637	-	-27.2	-26.1	7.04	five_prime_utr	five_prime_utr	ENSMUSG00000016262	ENSMUST00000155579	Sertad4	protein_coding	protein_coding
1	193104425	193104965	-	-8.33	-7.45	29.2	three_prime_utr	three_prime_utr	ENSMUSG00000016181	ENSMUST00000085555	Utp25	protein_coding	protein_coding
1	193107300	193113810	-	-49.5	-48.2	17.2	three_prime_utr	three_prime_utr	ENSMUSG00000016181	ENSMUST00000195291	Utp25	protein_coding	nonsense_mediated_decay
1	193120418	193120658	-	-8.31	-7.43	2.55	CDS	CDS	ENSMUSG00000016181	ENSMUST00000085555	Utp25	protein_coding	protein_coding
1	193123727	193130182	-	-31.5	-30.3	25.8	CDS	CDS	ENSMUSG00000016181	ENSMUST00000085555	Utp25	protein_coding	protein_coding
1	193221813	193221993	-	-4.08	-3.32	1.72	three_prime_utr	three_prime_utr	ENSMUSG00000016194	ENSMUST00000016338	Hsd11b1	protein_coding	protein_coding
1	193272189	193272683	-	-171	-169	6.6	three_prime_utr	three_prime_utr	ENSMUSG00000009633	ENSMUST00000009777	G0s2	protein_coding	protein_coding
1	193272769	193273159	-	-17	-16	3.51	five_prime_utr	five_prime_utr	ENSMUSG00000009633	ENSMUST00000009777	G0s2	protein_coding	protein_coding
1	193346345	193346616	-	-18.3	-17.3	5.51	three_prime_utr	three_prime_utr	ENSMUSG00000016179	ENSMUST00000169907	Camk1g	protein_coding	protein_coding
1	195036825	195037125	-	-14.1	-13.2	31.2	three_prime_utr	three_prime_utr	ENSMUSG00000016493	ENSMUST00000162650	Cd46	protein_coding	protein_coding
1	195037184	195037664	-	-16.8	-15.8	4.72	three_prime_utr	three_prime_utr	ENSMUSG00000016493	ENSMUST00000162650	Cd46	protein_coding	protein_coding
1	195040057	195040388	-	-3.36	-2.64	4.17	three_prime_utr	three_prime_utr	ENSMUSG00000016493	ENSMUST00000162650	Cd46	protein_coding	protein_coding
1	195097381	195104004	-	-172	-170	14.9	three_prime_utr	three_prime_utr	ENSMUSG00000016481	ENSMUST00000193094	Cr1l	protein_coding	protein_coding
1	195107302	195111134	-	-3.75	-3	4.17	CDS	CDS	ENSMUSG00000016481	ENSMUST00000193094	Cr1l	protein_coding	protein_coding
2	3224914	3227806	+	-159	-157	7.89	three_prime_utr	three_prime_utr	ENSMUSG00000050530	ENSMUST00000091505	Fam171a1	protein_coding	protein_coding
2	3447153	3453882	+	-85.6	-84.1	24.2	CDS	CDS	ENSMUSG00000026648	ENSMUST00000102988	Dclre1c	protein_coding	protein_coding
2	3463230	3463591	+	-14.8	-13.8	6.04	three_prime_utr	three_prime_utr	ENSMUSG00000026648	ENSMUST00000061852	Dclre1c	protein_coding	protein_coding
2	3778433	3779963	+	-131	-130	9.71	three_prime_utr	three_prime_utr	ENSMUSG00000026655	ENSMUST00000177125	Fam107b	protein_coding	nonsense_mediated_decay
2	4559797	4560158	+	-25.3	-24.2	4.37	five_prime_utr	five_prime_utr	ENSMUSG00000026657	ENSMUST00000176828	Frmd4a	protein_coding	protein_coding
2	4603420	4603811	+	-17.4	-16.3	2.56	CDS	CDS	ENSMUSG00000026657	ENSMUST00000177457	Frmd4a	protein_coding	protein_coding
2	4603959	4604080	+	-4.08	-3.33	2.18	CDS	CDS	ENSMUSG00000026657	ENSMUST00000177457	Frmd4a	protein_coding	protein_coding
2	4610985	4612934	+	-805	#NAME?	11.7	three_prime_utr	three_prime_utr	ENSMUSG00000026657	ENSMUST00000177457	Frmd4a	protein_coding	protein_coding
2	4613862	4614013	+	-4.55	-3.77	4.86	three_prime_utr	three_prime_utr	ENSMUSG00000026657	ENSMUST00000177457	Frmd4a	protein_coding	protein_coding
2	4906607	4907056	+	-62	-60.6	4.3	three_prime_utr	three_prime_utr	ENSMUSG00000026662	ENSMUST00000027973	Sephs1	protein_coding	protein_coding
2	4908103	4908582	+	-83.8	-82.3	20	three_prime_utr	three_prime_utr	ENSMUSG00000026662	ENSMUST00000027973	Sephs1	protein_coding	protein_coding
2	4938552	4938730	+	-3.15	-2.43	3.91	three_prime_utr	three_prime_utr	ENSMUSG00000026664	ENSMUST00000027975	Phyh	protein_coding	protein_coding
2	5870968	5871178	+	-20.4	-19.3	3.62	three_prime_utr	three_prime_utr	ENSMUSG00000025817	ENSMUST00000026927	Nudt5	protein_coding	protein_coding
2	5951468	5973600	+	-256	-254	27.7	CDS	CDS	ENSMUSG00000043241	ENSMUST00000060092	Upf2	protein_coding	protein_coding
2	6034120	6040559	+	-63.5	-62.1	4.71	CDS	CDS	ENSMUSG00000043241	ENSMUST00000060092	Upf2	protein_coding	protein_coding
2	6055625	6056284	+	-75	-73.5	3.95	three_prime_utr	three_prime_utr	ENSMUSG00000043241	ENSMUST00000060092	Upf2	protein_coding	protein_coding
2	6056493	6056673	+	-5.66	-4.85	2.86	three_prime_utr	three_prime_utr	ENSMUSG00000043241	ENSMUST00000060092	Upf2	protein_coding	protein_coding
2	6440458	6442226	+	-201	-199	14.7	CDS	CDS	ENSMUSG00000039046	ENSMUST00000114937	Usp6nl	protein_coding	protein_coding
2	6446119	6446390	+	-9.87	-8.97	7.29	three_prime_utr	three_prime_utr	ENSMUSG00000039046	ENSMUST00000114937	Usp6nl	protein_coding	protein_coding
2	10090766	10092716	+	-461	#NAME?	26	CDS	CDS	ENSMUSG00000037262	ENSMUST00000042512	Kin	protein_coding	protein_coding
2	11058532	11058799	+	-4.29	-3.52	17.7	ncRNA	exon	ENSMUSG00000085257	ENSMUST00000138416	Gm13264	lincRNA	lincRNA
2	11058946	11059360	+	-2.74	-2.04	3.42	ncRNA	exon	ENSMUSG00000085257	ENSMUST00000138416	Gm13264	lincRNA	lincRNA
2	11778113	11778859	+	-9.06	-8.17	3.01	CDS	CDS	ENSMUSG00000047909	ENSMUST00000130186	Ankrd16	protein_coding	protein_coding
2	12697445	12704174	+	-5.89	-5.07	3.04	ncRNA	exon	ENSMUSG00000104045	ENSMUST00000192277	Gm37565	lincRNA	lincRNA
2	12705819	12706853	+	-40	-38.7	3.68	ncRNA	exon	ENSMUSG00000104045	ENSMUST00000192277	Gm37565	lincRNA	lincRNA
2	12924100	12977964	+	-6.96	-6.11	3.29	five_prime_utr	five_prime_utr	ENSMUSG00000026730	ENSMUST00000154269	Pter	protein_coding	protein_coding
2	13000860	13001338	+	-32.3	-31.1	6.44	three_prime_utr	three_prime_utr	ENSMUSG00000026730	ENSMUST00000028063	Pter	protein_coding	protein_coding
2	13324901	13325081	+	-2.59	-1.91	11.5	ncRNA	exon	ENSMUSG00000086358	ENSMUST00000149137	Gm13270	processed_transcript	antisense
2	13325319	13325767	+	-5.45	-4.64	21.9	ncRNA	exon	ENSMUSG00000086358	ENSMUST00000149137	Gm13270	processed_transcript	antisense
2	14141761	14142061	+	-16.7	-15.7	3.2	three_prime_utr	three_prime_utr	ENSMUSG00000026718	ENSMUST00000028050	Stam	protein_coding	protein_coding
2	14144336	14146849	+	-498	#NAME?	18.3	three_prime_utr	three_prime_utr	ENSMUSG00000026718	ENSMUST00000193636	Stam	protein_coding	nonsense_mediated_decay
2	14147357	14147478	+	-3.26	-2.54	1.42	three_prime_utr	three_prime_utr	ENSMUSG00000026718	ENSMUST00000102960	Stam	protein_coding	protein_coding
2	14985628	14986408	+	-69.6	-68.1	9.29	CDS	CDS	ENSMUSG00000057914	ENSMUST00000114723	Cacnb2	protein_coding	protein_coding
2	14987097	14987398	+	-15.1	-14.1	7.86	three_prime_utr	three_prime_utr	ENSMUSG00000057914	ENSMUST00000114723	Cacnb2	protein_coding	protein_coding
2	14987547	14987698	+	-2.68	-1.99	3.12	three_prime_utr	three_prime_utr	ENSMUSG00000057914	ENSMUST00000114723	Cacnb2	protein_coding	protein_coding
2	15076343	15076463	+	-2.28	-1.61	2.14	three_prime_utr	three_prime_utr	ENSMUSG00000017418	ENSMUST00000017562	Arl5b	protein_coding	protein_coding
2	16751197	16751707	+	-18.9	-17.8	14.8	three_prime_utr	three_prime_utr	ENSMUSG00000026748	ENSMUST00000028081	Plxdc2	protein_coding	protein_coding
2	18064698	18065169	+	-8.44	-7.57	8.85	five_prime_utr	five_prime_utr	ENSMUSG00000026743	ENSMUST00000114671	Mllt10	protein_coding	protein_coding
2	18159617	18162762	+	-56.6	-55.3	9.72	CDS	CDS	ENSMUSG00000026743	ENSMUST00000028076	Mllt10	protein_coding	protein_coding
2	18674969	18675149	+	-8.23	-7.35	1.46	CDS	CDS	ENSMUSG00000051154	ENSMUST00000171845	Commd3	protein_coding	protein_coding
2	18675872	18676231	+	-76.9	-75.5	4	three_prime_utr	three_prime_utr	ENSMUSG00000051154	ENSMUST00000061158	Commd3	protein_coding	protein_coding
2	18684208	18684807	+	-215	-213	8.24	three_prime_utr	three_prime_utr	ENSMUSG00000026739	ENSMUST00000028071	Bmi1	protein_coding	protein_coding
2	18686180	18686300	+	-2.42	-1.74	1.96	three_prime_utr	three_prime_utr	ENSMUSG00000026739	ENSMUST00000028071	Bmi1	protein_coding	protein_coding
2	18686359	18686599	+	-3.59	-2.85	2.24	three_prime_utr	three_prime_utr	ENSMUSG00000026739	ENSMUST00000028071	Bmi1	protein_coding	protein_coding
2	18998699	18999176	+	-4	-3.25	16.7	ncRNA	exon	ENSMUSG00000026736	ENSMUST00000238778	4930426L09Rik	bidirectional_promoter_lncRNA	bidirectional_promoter_lncRNA
2	18999264	18999384	+	-2.33	-1.66	2.4	ncRNA	exon	ENSMUSG00000026736	ENSMUST00000238778	4930426L09Rik	bidirectional_promoter_lncRNA	bidirectional_promoter_lncRNA
2	18999621	18999771	+	-2.34	-1.67	3.12	ncRNA	exon	ENSMUSG00000026736	ENSMUST00000238778	4930426L09Rik	bidirectional_promoter_lncRNA	bidirectional_promoter_lncRNA
2	19394287	19394916	+	-3.52	-2.79	13.5	three_prime_utr	three_prime_utr	ENSMUSG00000023094	ENSMUST00000023856	Msrb2	protein_coding	protein_coding
2	19658407	19658527	+	-2.87	-2.17	12.5	CDS	CDS	ENSMUSG00000043415	ENSMUST00000052168	Otud1	protein_coding	protein_coding
2	19658705	19659629	+	-581	#NAME?	15.4	CDS	CDS	ENSMUSG00000043415	ENSMUST00000052168	Otud1	protein_coding	protein_coding
2	20737343	20744175	+	-24.9	-23.8	2.9	CDS	CDS	ENSMUSG00000036617	ENSMUST00000114610	Etl4	protein_coding	protein_coding
2	20744444	20744565	+	-3.28	-2.56	4.58	three_prime_utr	three_prime_utr	ENSMUSG00000036617	ENSMUST00000114610	Etl4	protein_coding	protein_coding
2	20805637	20807248	+	-329	#NAME?	7.25	CDS	CDS	ENSMUSG00000036617	ENSMUST00000114627	Etl4	protein_coding	protein_coding
2	20810293	20810563	+	-8.33	-7.45	3.12	three_prime_utr	three_prime_utr	ENSMUSG00000036617	ENSMUST00000114608	Etl4	protein_coding	protein_coding
2	21209917	21210038	+	-3.26	-2.54	5.21	five_prime_utr	five_prime_utr	ENSMUSG00000048550	ENSMUST00000054591	Thnsl1	protein_coding	protein_coding
2	21211595	21212494	+	-62.1	-60.7	11.3	CDS	CDS	ENSMUSG00000048550	ENSMUST00000054591	Thnsl1	protein_coding	protein_coding
2	21212792	21213901	+	-90.2	-88.7	13.4	CDS	CDS	ENSMUSG00000048550	ENSMUST00000054591	Thnsl1	protein_coding	protein_coding
2	21214349	21214560	+	-1.98	-1.34	4.69	three_prime_utr	three_prime_utr	ENSMUSG00000048550	ENSMUST00000054591	Thnsl1	protein_coding	protein_coding
2	22940026	22940176	+	-3.01	-2.3	2.57	three_prime_utr	three_prime_utr	ENSMUSG00000026784	ENSMUST00000053729	Pdss1	protein_coding	protein_coding
2	23110758	23112860	+	-10.1	-9.2	3	three_prime_utr	three_prime_utr	ENSMUSG00000026781	ENSMUST00000227663	Acbd5	protein_coding	protein_coding
2	23156518	23156729	+	-16.6	-15.6	2.8	five_prime_utr	five_prime_utr	ENSMUSG00000026775	ENSMUST00000028117	Yme1l1	protein_coding	protein_coding
2	23195351	23197610	+	-155	-153	3.41	three_prime_utr	three_prime_utr	ENSMUSG00000026775	ENSMUST00000028117	Yme1l1	protein_coding	protein_coding
2	23202387	23202772	+	-4.93	-4.14	15.6	ncRNA	exon	ENSMUSG00000081648	ENSMUST00000117205	Gm13423	processed_pseudogene	processed_pseudogene
2	23492960	23493139	+	-6.03	-5.21	24	ncRNA	exon	ENSMUSG00000102704	ENSMUST00000192063	Gm38309	TEC	TEC
2	24462858	24463009	+	-3.52	-2.79	6.6	ncRNA	exon	ENSMUSG00000085057	ENSMUST00000131886	Gm13415	processed_transcript	antisense
2	24464386	24464776	+	-5.15	-4.36	20.8	ncRNA	exon	ENSMUSG00000085057	ENSMUST00000131886	Gm13415	processed_transcript	antisense
2	24958986	24959677	+	-94.4	-92.9	38.5	three_prime_utr	three_prime_utr	ENSMUSG00000026974	ENSMUST00000028350	Zmynd19	protein_coding	protein_coding
2	24961534	24961685	+	-2.74	-2.04	6.77	three_prime_utr	three_prime_utr	ENSMUSG00000026974	ENSMUST00000028350	Zmynd19	protein_coding	protein_coding
2	24969600	24972163	+	-154	-153	20.8	three_prime_utr	three_prime_utr	ENSMUSG00000026975	ENSMUST00000126909	Dph7	protein_coding	nonsense_mediated_decay
2	25053876	25054057	+	-11.4	-10.4	9.2	three_prime_utr	three_prime_utr	ENSMUSG00000036833	ENSMUST00000045295	Pnpla7	protein_coding	protein_coding
2	25062671	25062881	+	-14.7	-13.7	3.65	three_prime_utr	three_prime_utr	ENSMUSG00000006476	ENSMUST00000100334	Nsmf	protein_coding	protein_coding
2	25222131	25222280	+	-62.4	-61.1	4.92	three_prime_utr	three_prime_utr	ENSMUSG00000026969	ENSMUST00000028346	Fam166a	protein_coding	protein_coding
2	25255497	25256292	+	-10.5	-9.63	19.8	CDS	CDS	ENSMUSG00000078201	ENSMUST00000104998	Tmem203	protein_coding	protein_coding
2	25263993	25264203	+	-3.1	-2.39	2.71	CDS	CDS	ENSMUSG00000048707	ENSMUST00000114336	Tprn	protein_coding	protein_coding
2	25264262	25267602	+	-8.49	-7.61	3.39	CDS	CDS	ENSMUSG00000048707	ENSMUST00000114336	Tprn	protein_coding	protein_coding
2	25272477	25272628	+	-14.6	-13.6	27.1	CDS	CDS	ENSMUSG00000026965	ENSMUST00000028341	Anapc2	protein_coding	protein_coding
2	25273043	25273374	+	-19.1	-18.1	1.59	CDS	CDS	ENSMUSG00000026965	ENSMUST00000028341	Anapc2	protein_coding	protein_coding
2	25285405	25285705	+	-54.1	-52.8	2.64	three_prime_utr	three_prime_utr	ENSMUSG00000026965	ENSMUST00000028341	Anapc2	protein_coding	protein_coding
2	25352001	25352212	+	-22.6	-21.6	6.58	three_prime_utr	three_prime_utr	ENSMUSG00000036646	ENSMUST00000042390	Man1b1	protein_coding	protein_coding
2	25376269	25376688	+	-4.93	-4.14	14.6	three_prime_utr	three_prime_utr	ENSMUSG00000026955	ENSMUST00000028329	Sapcd2	protein_coding	protein_coding
2	25409314	25409434	+	-3.97	-3.21	1.41	three_prime_utr	three_prime_utr	ENSMUSG00000015094	ENSMUST00000071442	Npdc1	protein_coding	protein_coding
2	25448330	25448540	+	-8.46	-7.59	2.82	three_prime_utr	three_prime_utr	ENSMUSG00000026944	ENSMUST00000102919	Abca2	protein_coding	protein_coding
2	25505201	25505471	+	-5.3	-4.5	2.47	three_prime_utr	three_prime_utr	ENSMUSG00000015095	ENSMUST00000015239	Fbxw5	protein_coding	protein_coding
2	25561054	25561234	+	-2.03	-1.38	1.41	CDS	CDS	ENSMUSG00000015092	ENSMUST00000015236	Edf1	protein_coding	protein_coding
2	25561323	25562082	+	-26.1	-25	2.08	three_prime_utr	three_prime_utr	ENSMUSG00000015092	ENSMUST00000015236	Edf1	protein_coding	protein_coding
2	25707303	25707602	+	-9.75	-8.85	34.4	three_prime_utr	three_prime_utr	ENSMUSG00000049086	ENSMUST00000061483	Bmyc	protein_coding	protein_coding
2	26348087	26348237	+	-12.2	-11.3	5.51	three_prime_utr	three_prime_utr	ENSMUSG00000026930	ENSMUST00000066936	Gpsm1	protein_coding	protein_coding
2	26352704	26365679	+	-6.02	-5.2	5.56	ncRNA	exon	ENSMUSG00000086779	ENSMUST00000125198	Gm13562	processed_transcript	processed_transcript
2	26385512	26386815	+	-5.81	-5	1.39	ncRNA	exon	ENSMUSG00000085767	ENSMUST00000125518	Gm13563	antisense	antisense
2	26386934	26388808	+	-29.3	-28.1	3.65	ncRNA	exon	ENSMUSG00000085767	ENSMUST00000125518	Gm13563	antisense	antisense
2	26389398	26390066	+	-41.9	-40.6	5.54	CDS	CDS	ENSMUSG00000026926	ENSMUST00000076431	Pmpca	protein_coding	protein_coding
2	26396822	26397122	+	-10.4	-9.45	2.47	three_prime_utr	three_prime_utr	ENSMUSG00000026926	ENSMUST00000076431	Pmpca	protein_coding	protein_coding
2	26458473	26458888	+	-85.4	-83.9	13.7	ncRNA	exon	ENSMUSG00000086714	ENSMUST00000133463	0610009E02Rik	processed_transcript	processed_transcript
2	26635900	26636497	+	-33.8	-32.7	20.4	CDS	CDS	ENSMUSG00000036186	ENSMUST00000074240	Dipk1b	protein_coding	protein_coding
2	26912961	26913229	+	-89.5	-88	3.1	CDS	CDS	ENSMUSG00000062647	ENSMUST00000102898	Rpl7a	protein_coding	protein_coding
2	26917966	26918146	+	-4.08	-3.32	2.3	ncRNA	exon	ENSMUSG00000014873	ENSMUST00000126947	Surf2	protein_coding	processed_transcript
2	26919644	26920183	+	-29.9	-28.7	2.91	three_prime_utr	three_prime_utr	ENSMUSG00000014873	ENSMUST00000015017	Surf2	protein_coding	protein_coding
2	27016516	27016667	+	-4.46	-3.69	3.47	three_prime_utr	three_prime_utr	ENSMUSG00000015488	ENSMUST00000114005	Cacfd1	protein_coding	protein_coding
2	27018380	27019415	+	-54	-52.7	9.55	three_prime_utr	three_prime_utr	ENSMUSG00000015488	ENSMUST00000114007	Cacfd1	protein_coding	protein_coding
2	27019474	27020312	+	-8.23	-7.36	2.76	three_prime_utr	three_prime_utr	ENSMUSG00000015488	ENSMUST00000114007	Cacfd1	protein_coding	protein_coding
2	27020401	27020551	+	-4.32	-3.55	1.74	three_prime_utr	three_prime_utr	ENSMUSG00000015488	ENSMUST00000114006	Cacfd1	protein_coding	protein_coding
2	27020849	27021089	+	-15.5	-14.5	5.7	three_prime_utr	three_prime_utr	ENSMUSG00000015488	ENSMUST00000114006	Cacfd1	protein_coding	protein_coding
2	27040524	27040793	+	-7.89	-7.02	7.47	three_prime_utr	three_prime_utr	ENSMUSG00000087364	ENSMUST00000149378	Gm13398	protein_coding	protein_coding
2	27108411	27108951	+	-10.9	-10	3.85	three_prime_utr	three_prime_utr	ENSMUSG00000036040	ENSMUST00000091233	Adamtsl2	protein_coding	protein_coding
2	27442622	27443104	+	-12.9	-12	7.29	five_prime_utr	five_prime_utr	ENSMUSG00000109946	ENSMUST00000209765	Brd3os	protein_coding	protein_coding
2	27540455	27542768	+	-2.87	-2.17	12.5	ncRNA	exon	ENSMUSG00000085929	ENSMUST00000142511	Gm13421	processed_transcript	processed_transcript
2	27542856	27543095	+	-3.01	-2.3	3.39	ncRNA	exon	ENSMUSG00000085929	ENSMUST00000142511	Gm13421	processed_transcript	processed_transcript
2	27759999	27760777	+	-85.5	-84	11.6	three_prime_utr	three_prime_utr	ENSMUSG00000015846	ENSMUST00000077257	Rxra	protein_coding	protein_coding
2	27761881	27762957	+	-110	-109	20.8	three_prime_utr	three_prime_utr	ENSMUSG00000015846	ENSMUST00000077257	Rxra	protein_coding	protein_coding
2	27886424	27886545	+	-34.8	-33.6	5.65	five_prime_utr	five_prime_utr	ENSMUSG00000026837	ENSMUST00000028280	Col5a1	protein_coding	protein_coding
2	28036880	28037479	+	-2300	#NAME?	4.53	three_prime_utr	three_prime_utr	ENSMUSG00000026837	ENSMUST00000028280	Col5a1	protein_coding	protein_coding
2	28038825	28039155	+	-63.4	-62.1	2.02	three_prime_utr	three_prime_utr	ENSMUSG00000026837	ENSMUST00000028280	Col5a1	protein_coding	protein_coding
2	28039304	28039514	+	-52.6	-51.2	3.69	three_prime_utr	three_prime_utr	ENSMUSG00000026837	ENSMUST00000028280	Col5a1	protein_coding	protein_coding
2	28229063	28230348	+	-407	#NAME?	8.22	CDS	CDS	ENSMUSG00000026833	ENSMUST00000113920	Olfm1	protein_coding	protein_coding
2	28230496	28230736	+	-50.9	-49.6	5.67	three_prime_utr	three_prime_utr	ENSMUSG00000026833	ENSMUST00000100244	Olfm1	protein_coding	protein_coding
2	28468969	28469119	+	-2.33	-1.66	2.16	ncRNA	exon	ENSMUSG00000035772	ENSMUST00000123533	Mrps2	protein_coding	processed_transcript
2	28469450	28470672	+	-218	-216	9.24	three_prime_utr	three_prime_utr	ENSMUSG00000035772	ENSMUST00000038600	Mrps2	protein_coding	protein_coding
2	28470760	28471089	+	-3.62	-2.88	1.93	three_prime_utr	three_prime_utr	ENSMUSG00000035772	ENSMUST00000038600	Mrps2	protein_coding	protein_coding
2	28550415	28553081	+	-246	-244	11.1	three_prime_utr	three_prime_utr	ENSMUSG00000026821	ENSMUST00000028170	Ralgds	protein_coding	protein_coding
2	28676058	28676419	+	-5.31	-4.51	1.98	CDS	CDS	ENSMUSG00000026812	ENSMUST00000028155	Tsc1	protein_coding	protein_coding
2	28685882	28687423	+	-162	-160	10.1	three_prime_utr	three_prime_utr	ENSMUSG00000026812	ENSMUST00000133565	Tsc1	protein_coding	nonsense_mediated_decay
2	28689908	28690059	+	-5.49	-4.69	3.94	three_prime_utr	three_prime_utr	ENSMUSG00000026812	ENSMUST00000028155	Tsc1	protein_coding	protein_coding
2	28690866	28691137	+	-14.2	-13.2	3.85	three_prime_utr	three_prime_utr	ENSMUSG00000026812	ENSMUST00000028155	Tsc1	protein_coding	protein_coding
2	28812956	28813165	+	-4.7	-3.92	7.29	CDS	CDS	ENSMUSG00000026807	ENSMUST00000074156	Ak8	protein_coding	protein_coding
2	28840435	28840586	+	-1.98	-1.34	3.33	five_prime_utr	five_prime_utr	ENSMUSG00000026806	ENSMUST00000113853	Ddx31	protein_coding	protein_coding
2	28904732	28905571	+	-85.5	-83.9	18.4	three_prime_utr	three_prime_utr	ENSMUSG00000026806	ENSMUST00000113853	Ddx31	protein_coding	protein_coding
2	29060261	29070041	+	-95.9	-94.4	11.4	CDS	CDS	ENSMUSG00000026803	ENSMUST00000100237	Ttf1	protein_coding	protein_coding
2	29086247	29086637	+	-11.5	-10.6	3.97	three_prime_utr	three_prime_utr	ENSMUSG00000026803	ENSMUST00000100237	Ttf1	protein_coding	protein_coding
2	29087146	29087356	+	-3.1	-2.39	2.54	three_prime_utr	three_prime_utr	ENSMUSG00000026803	ENSMUST00000100237	Ttf1	protein_coding	protein_coding
2	29087415	29087536	+	-2.06	-1.41	3.82	three_prime_utr	three_prime_utr	ENSMUSG00000026803	ENSMUST00000100237	Ttf1	protein_coding	protein_coding
2	29145060	29145421	+	-25.1	-24	3.68	CDS	CDS	ENSMUSG00000043535	ENSMUST00000061578	Setx	protein_coding	protein_coding
2	29145570	29147068	+	-57	-55.6	7.41	CDS	CDS	ENSMUSG00000043535	ENSMUST00000061578	Setx	protein_coding	protein_coding
2	29147246	29148595	+	-40.5	-39.2	6.36	CDS	CDS	ENSMUSG00000043535	ENSMUST00000061578	Setx	protein_coding	protein_coding
2	29174477	29180285	+	-495	#NAME?	15.3	CDS	CDS	ENSMUSG00000043535	ENSMUST00000061578	Setx	protein_coding	protein_coding
2	29182290	29182471	+	-3.43	-2.7	2.47	three_prime_utr	three_prime_utr	ENSMUSG00000043535	ENSMUST00000061578	Setx	protein_coding	protein_coding
2	29524583	29524763	+	-2.42	-1.74	3.12	three_prime_utr	three_prime_utr	ENSMUSG00000026799	ENSMUST00000028139	Med27	protein_coding	protein_coding
2	29738612	29738793	+	-3.55	-2.81	1.47	three_prime_utr	three_prime_utr	ENSMUSG00000039844	ENSMUST00000095087	Rapgef1	protein_coding	protein_coding
2	29740199	29740439	+	-33.6	-32.4	3.63	three_prime_utr	three_prime_utr	ENSMUSG00000039844	ENSMUST00000102872	Rapgef1	protein_coding	protein_coding
2	29740708	29740888	+	-4.48	-3.71	16.7	three_prime_utr	three_prime_utr	ENSMUSG00000039844	ENSMUST00000102872	Rapgef1	protein_coding	protein_coding
2	29796593	29796981	+	-17.9	-16.9	5.46	three_prime_utr	three_prime_utr	ENSMUSG00000026798	ENSMUST00000143616	Coq4	protein_coding	nonsense_mediated_decay
2	29802663	29802872	+	-6.32	-5.49	25	five_prime_utr	five_prime_utr	ENSMUSG00000059316	ENSMUST00000080065	Slc27a4	protein_coding	protein_coding
2	29815763	29816240	+	-8.04	-7.17	2.1	three_prime_utr	three_prime_utr	ENSMUSG00000059316	ENSMUST00000080065	Slc27a4	protein_coding	protein_coding
2	29843865	29844075	+	-20.4	-19.4	3.93	three_prime_utr	three_prime_utr	ENSMUSG00000069020	ENSMUST00000091142	Urm1	protein_coding	protein_coding
2	29844762	29845002	+	-4.22	-3.46	7.29	three_prime_utr	three_prime_utr	ENSMUSG00000069020	ENSMUST00000091142	Urm1	protein_coding	protein_coding
2	29881881	29882122	+	-9.76	-8.86	2	three_prime_utr	three_prime_utr	ENSMUSG00000039787	ENSMUST00000047521	Cercam	protein_coding	protein_coding
2	29882181	29882810	+	-179	-177	9.47	three_prime_utr	three_prime_utr	ENSMUSG00000039787	ENSMUST00000047521	Cercam	protein_coding	protein_coding
2	29930846	29931027	+	-6.6	-5.77	1.73	three_prime_utr	three_prime_utr	ENSMUSG00000026790	ENSMUST00000113757	Odf2	protein_coding	protein_coding
2	29965649	29965890	+	-27.2	-26.1	5.03	five_prime_utr	five_prime_utr	ENSMUSG00000057738	ENSMUST00000113717	Sptan1	protein_coding	protein_coding
2	29988147	29988268	+	-2.96	-2.25	3.02	ncRNA	exon	ENSMUSG00000057738	ENSMUST00000143918	Sptan1	protein_coding	retained_intron
2	30031210	30031451	+	-480	#NAME?	10.4	three_prime_utr	three_prime_utr	ENSMUSG00000057738	ENSMUST00000113717	Sptan1	protein_coding	protein_coding
2	30061948	30062068	+	-4.11	-3.36	9.9	five_prime_utr	five_prime_utr	ENSMUSG00000054766	ENSMUST00000102866	Set	protein_coding	protein_coding
2	30066456	30066667	+	-27.3	-26.2	7.71	five_prime_utr	five_prime_utr	ENSMUSG00000054766	ENSMUST00000067996	Set	protein_coding	protein_coding
2	30071379	30071650	+	-43	-41.8	3.08	three_prime_utr	three_prime_utr	ENSMUSG00000054766	ENSMUST00000102866	Set	protein_coding	protein_coding
2	30072217	30072577	+	-44.4	-43.1	6.51	three_prime_utr	three_prime_utr	ENSMUSG00000054766	ENSMUST00000102866	Set	protein_coding	protein_coding
2	30090841	30091022	+	-8.2	-7.33	6.25	three_prime_utr	three_prime_utr	ENSMUSG00000026785	ENSMUST00000045246	Pkn3	protein_coding	protein_coding
2	30151743	30152013	+	-20.9	-19.9	41.7	three_prime_utr	three_prime_utr	ENSMUSG00000039678	ENSMUST00000044556	Tbc1d13	protein_coding	protein_coding
2	30173743	30174069	+	-7.34	-6.49	3.56	CDS	CDS	ENSMUSG00000015337	ENSMUST00000015481	Endog	protein_coding	protein_coding
2	30237714	30240657	+	-5.54	-4.73	4.91	five_prime_utr	five_prime_utr	ENSMUSG00000007476	ENSMUST00000113654	Lrrc8a	protein_coding	protein_coding
2	30255236	30256105	+	-37.7	-36.4	4.8	CDS	CDS	ENSMUSG00000007476	ENSMUST00000113654	Lrrc8a	protein_coding	protein_coding
2	30257120	30262863	+	-164	-162	21.1	three_prime_utr	three_prime_utr	ENSMUSG00000007476	ENSMUST00000113654	Lrrc8a	protein_coding	protein_coding
2	30263669	30263790	+	-2.08	-1.43	2.31	three_prime_utr	three_prime_utr	ENSMUSG00000007476	ENSMUST00000095078	Lrrc8a	protein_coding	protein_coding
2	30255235	30256101	+	-37	-35.8	4.83	CDS	CDS	ENSMUSG00000007476	ENSMUST00000113654	Lrrc8a	protein_coding	protein_coding
2	30257115	30266932	+	-159	-157	21.7	three_prime_utr	three_prime_utr	ENSMUSG00000007476	ENSMUST00000095078	Lrrc8a	protein_coding	protein_coding
2	30281968	30282148	+	-8.47	-7.59	4.56	three_prime_utr	three_prime_utr	ENSMUSG00000099041	ENSMUST00000139454	Gm28035	protein_coding	nonsense_mediated_decay
2	30281969	30282149	+	-8.26	-7.39	4.91	three_prime_utr	three_prime_utr	ENSMUSG00000079484	ENSMUST00000091132	Phyhd1	protein_coding	protein_coding
2	30344026	30344266	+	-17.3	-16.3	7.41	three_prime_utr	three_prime_utr	ENSMUSG00000052533	ENSMUST00000064447	Nup188	protein_coding	protein_coding
2	30399151	30399422	+	-12.9	-12	4.82	three_prime_utr	three_prime_utr	ENSMUSG00000026856	ENSMUST00000137248	Dolpp1	protein_coding	nonsense_mediated_decay
2	30447685	30447806	+	-5.77	-4.96	1.7	three_prime_utr	three_prime_utr	ENSMUSG00000039515	ENSMUST00000113601	Ptpa	protein_coding	protein_coding
2	30608313	30608943	+	-32.4	-31.2	68.7	three_prime_utr	three_prime_utr	ENSMUSG00000047363	ENSMUST00000102853	Cstad	protein_coding	protein_coding
2	30815393	30816282	+	-4.68	-3.9	5.21	five_prime_utr	five_prime_utr	ENSMUSG00000026857	ENSMUST00000152374	Ntmt1	protein_coding	protein_coding
2	30819821	30823033	+	-131	-129	13.4	three_prime_utr	three_prime_utr	ENSMUSG00000026857	ENSMUST00000138889	Ntmt1	protein_coding	nonsense_mediated_decay
2	30879591	30881251	+	-79.2	-77.8	5.02	three_prime_utr	three_prime_utr	ENSMUSG00000039476	ENSMUST00000041659	Prrx2	protein_coding	protein_coding
2	30953497	30954006	+	-11.1	-10.2	6.6	CDS	CDS	ENSMUSG00000026848	ENSMUST00000028199	Tor1b	protein_coding	protein_coding
2	30955890	30957639	+	-539	#NAME?	20.1	three_prime_utr	three_prime_utr	ENSMUSG00000026848	ENSMUST00000156711	Tor1b	protein_coding	nonsense_mediated_decay
2	30958775	30959015	+	-82.9	-81.4	4.81	three_prime_utr	three_prime_utr	ENSMUSG00000026848	ENSMUST00000028199	Tor1b	protein_coding	protein_coding
2	31210516	31215299	+	-460	#NAME?	9.08	three_prime_utr	three_prime_utr	ENSMUSG00000000194	ENSMUST00000056433	Gpr107	protein_coding	protein_coding
2	31292410	31292828	+	-91.2	-89.7	6.72	three_prime_utr	three_prime_utr	ENSMUSG00000062661	ENSMUST00000000199	Ncs1	protein_coding	protein_coding
2	31292976	31293365	+	-20.7	-19.6	4.2	three_prime_utr	three_prime_utr	ENSMUSG00000062661	ENSMUST00000000199	Ncs1	protein_coding	protein_coding
2	31295302	31295482	+	-5.67	-4.86	4.17	three_prime_utr	three_prime_utr	ENSMUSG00000062661	ENSMUST00000000199	Ncs1	protein_coding	protein_coding
2	31460437	31460678	+	-6.62	-5.79	9.37	three_prime_utr	three_prime_utr	ENSMUSG00000055632	ENSMUST00000113532	Hmcn2	protein_coding	protein_coding
2	31681080	31681319	+	-6.52	-5.68	4.79	three_prime_utr	three_prime_utr	ENSMUSG00000039356	ENSMUST00000038474	Exosc2	protein_coding	protein_coding
2	31689184	31689934	+	-76.4	-75	11.8	five_prime_utr	five_prime_utr	ENSMUSG00000026842	ENSMUST00000075759	Abl1	protein_coding	protein_coding
2	31800241	31802579	+	-286	-283	13.5	CDS	CDS	ENSMUSG00000026842	ENSMUST00000075759	Abl1	protein_coding	protein_coding
2	31803297	31803568	+	-15.4	-14.4	6.7	three_prime_utr	three_prime_utr	ENSMUSG00000026842	ENSMUST00000028190	Abl1	protein_coding	protein_coding
2	31803687	31804227	+	-8.66	-7.78	16.7	three_prime_utr	three_prime_utr	ENSMUSG00000026842	ENSMUST00000028190	Abl1	protein_coding	protein_coding
2	31945822	31945942	+	-2.67	-1.98	2.75	three_prime_utr	three_prime_utr	ENSMUSG00000026840	ENSMUST00000028187	Lamc3	protein_coding	protein_coding
2	31946299	31946449	+	-2.59	-1.9	2.46	three_prime_utr	three_prime_utr	ENSMUSG00000026840	ENSMUST00000028187	Lamc3	protein_coding	protein_coding
2	31972874	31973442	+	-47.4	-46.2	3.45	three_prime_utr	three_prime_utr	ENSMUSG00000001864	ENSMUST00000001920	Aif1l	protein_coding	protein_coding
2	32033440	32033621	+	-5.03	-4.24	3.88	CDS	CDS	ENSMUSG00000001855	ENSMUST00000065398	Nup214	protein_coding	protein_coding
2	32033680	32033831	+	-2.92	-2.21	1.95	CDS	CDS	ENSMUSG00000001855	ENSMUST00000065398	Nup214	protein_coding	protein_coding
2	32034070	32034671	+	-11.5	-10.6	3.26	CDS	CDS	ENSMUSG00000001855	ENSMUST00000065398	Nup214	protein_coding	protein_coding
2	32051704	32052415	+	-117	-115	10.5	three_prime_utr	three_prime_utr	ENSMUSG00000001855	ENSMUST00000138012	Nup214	protein_coding	protein_coding
2	32095735	32095914	+	-3.11	-2.4	2.29	CDS	CDS	ENSMUSG00000051373	ENSMUST00000057423	Plpp7	protein_coding	protein_coding
2	32109929	32110227	+	-17.9	-16.9	8.9	three_prime_utr	three_prime_utr	ENSMUSG00000051373	ENSMUST00000146502	Plpp7	protein_coding	protein_coding
2	32110374	32110820	+	-28.5	-27.3	21.9	three_prime_utr	three_prime_utr	ENSMUSG00000051373	ENSMUST00000057423	Plpp7	protein_coding	protein_coding
2	32213002	32214800	+	-344	#NAME?	7.98	CDS	CDS	ENSMUSG00000039262	ENSMUST00000069817	Prrc2b	protein_coding	protein_coding
2	32229317	32231063	+	-515	#NAME?	8.06	three_prime_utr	three_prime_utr	ENSMUSG00000039262	ENSMUST00000036691	Prrc2b	protein_coding	protein_coding
2	32234386	32234537	+	-15.5	-14.5	3.67	three_prime_utr	three_prime_utr	ENSMUSG00000039262	ENSMUST00000036691	Prrc2b	protein_coding	protein_coding
2	32244058	32244209	+	-3.08	-2.36	3.24	ncRNA	exon	ENSMUSG00000039254	ENSMUST00000129163	Pomt1	protein_coding	retained_intron
2	32254345	32255005	+	-71.9	-70.5	6.74	three_prime_utr	three_prime_utr	ENSMUSG00000039254	ENSMUST00000036473	Pomt1	protein_coding	protein_coding
2	32303175	32303736	+	-5.5	-4.7	1.49	CDS	CDS	ENSMUSG00000002546	ENSMUST00000239447	Golga2	protein_coding	protein_coding
2	32306605	32306726	+	-3	-2.29	1.41	three_prime_utr	three_prime_utr	ENSMUSG00000002546	ENSMUST00000239447	Golga2	protein_coding	protein_coding
2	32307651	32307921	+	-28.3	-27.1	6.53	three_prime_utr	three_prime_utr	ENSMUSG00000002546	ENSMUST00000239447	Golga2	protein_coding	protein_coding
2	32363207	32363627	+	-59	-57.6	13.1	five_prime_utr	five_prime_utr	ENSMUSG00000039205	ENSMUST00000113332	Ciz1	protein_coding	protein_coding
2	32378087	32378208	+	-3.54	-2.81	2.08	CDS	CDS	ENSMUSG00000039205	ENSMUST00000113334	Ciz1	protein_coding	protein_coding
2	32402270	32402451	+	-5.53	-4.72	2.62	three_prime_utr	three_prime_utr	ENSMUSG00000026820	ENSMUST00000028162	Ptges2	protein_coding	protein_coding
2	32452286	32452527	+	-8.05	-7.18	4.17	five_prime_utr	five_prime_utr	ENSMUSG00000039164	ENSMUST00000048431	Naif1	protein_coding	protein_coding
2	32455032	32456923	+	-82.5	-81	27.2	three_prime_utr	three_prime_utr	ENSMUSG00000039164	ENSMUST00000048431	Naif1	protein_coding	protein_coding
2	32573100	32573579	+	-139	-138	8.81	three_prime_utr	three_prime_utr	ENSMUSG00000026810	ENSMUST00000028151	Dpm2	protein_coding	protein_coding
2	32587423	32587573	+	-5.35	-4.55	2.06	ncRNA	exon	ENSMUSG00000079442	ENSMUST00000123080	St6galnac4	protein_coding	retained_intron
2	32597009	32598235	+	-329	#NAME?	11.1	three_prime_utr	three_prime_utr	ENSMUSG00000079442	ENSMUST00000102818	St6galnac4	protein_coding	protein_coding
2	32620536	32620806	+	-34.5	-33.3	26	three_prime_utr	three_prime_utr	ENSMUSG00000026811	ENSMUST00000095044	St6galnac6	protein_coding	protein_coding
2	32629510	32629749	+	-22.2	-21.2	2.19	CDS	CDS	ENSMUSG00000026817	ENSMUST00000068271	Ak1	protein_coding	protein_coding
2	32634848	32635058	+	-15.4	-14.4	4.17	three_prime_utr	three_prime_utr	ENSMUSG00000026817	ENSMUST00000113278	Ak1	protein_coding	protein_coding
2	32681529	32682399	+	-33.2	-32	42.4	three_prime_utr	three_prime_utr	ENSMUSG00000026814	ENSMUST00000009705	Eng	protein_coding	protein_coding
2	32761765	32762244	+	-273	-271	86.5	three_prime_utr	three_prime_utr	ENSMUSG00000009563	ENSMUST00000009707	Tor2a	protein_coding	protein_coding
2	32776760	32777597	+	-60.7	-59.4	8.52	three_prime_utr	three_prime_utr	ENSMUSG00000053746	ENSMUST00000066352	Ptrh1	protein_coding	protein_coding
2	32923486	32924116	+	-513	#NAME?	6.22	CDS	CDS	ENSMUSG00000026796	ENSMUST00000028135	Fam129b	protein_coding	protein_coding
2	32924445	32924565	+	-43	-41.7	1.95	three_prime_utr	three_prime_utr	ENSMUSG00000026796	ENSMUST00000028135	Fam129b	protein_coding	protein_coding
2	32925043	32925254	+	-22.8	-21.8	3.21	three_prime_utr	three_prime_utr	ENSMUSG00000026796	ENSMUST00000028135	Fam129b	protein_coding	protein_coding
2	32963516	32964026	+	-41.5	-40.3	2.46	CDS	CDS	ENSMUSG00000038900	ENSMUST00000126610	Rpl12	protein_coding	protein_coding
2	33216068	33228748	+	-338	#NAME?	10.6	CDS	CDS	ENSMUSG00000004105	ENSMUST00000004208	Angptl2	protein_coding	protein_coding
2	33247357	33247717	+	-15	-14.1	2.1	three_prime_utr	three_prime_utr	ENSMUSG00000004105	ENSMUST00000004208	Angptl2	protein_coding	protein_coding
2	34623487	34623935	+	-39.6	-38.4	4.49	three_prime_utr	three_prime_utr	ENSMUSG00000038696	ENSMUST00000147337	Mapkap1	protein_coding	protein_coding
2	34624621	34624860	+	-11.5	-10.6	2.75	three_prime_utr	three_prime_utr	ENSMUSG00000038696	ENSMUST00000147337	Mapkap1	protein_coding	protein_coding
2	34774070	34774221	+	-12.3	-11.3	1.27	CDS	CDS	ENSMUSG00000026864	ENSMUST00000028222	Hspa5	protein_coding	protein_coding
2	34775190	34776527	+	-15800	#NAME?	11.1	CDS	CDS	ENSMUSG00000026864	ENSMUST00000028222	Hspa5	protein_coding	protein_coding
2	35122791	35126064	+	-2.63	-1.94	2.46	CDS	CDS	ENSMUSG00000057110	ENSMUST00000028235	Cntrl	protein_coding	protein_coding
2	35127362	35129943	+	-8.43	-7.55	4.43	CDS	CDS	ENSMUSG00000057110	ENSMUST00000028235	Cntrl	protein_coding	protein_coding
2	35132257	35132993	+	-2.4	-1.73	4.69	five_prime_utr	five_prime_utr	ENSMUSG00000057110	ENSMUST00000113034	Cntrl	protein_coding	protein_coding
2	35133987	35140505	+	-11.4	-10.4	3.44	CDS	CDS	ENSMUSG00000057110	ENSMUST00000156933	Cntrl	protein_coding	protein_coding
2	35155309	35160527	+	-17	-16	5.34	CDS	CDS	ENSMUSG00000057110	ENSMUST00000156933	Cntrl	protein_coding	protein_coding
2	35178491	35178792	+	-11.4	-10.4	9.64	three_prime_utr	three_prime_utr	ENSMUSG00000057110	ENSMUST00000028237	Cntrl	protein_coding	protein_coding
2	35281773	35282010	+	-5.21	-4.41	12	ncRNA	exon	ENSMUSG00000106961	ENSMUST00000202212	Gm43128	TEC	TEC
2	35707694	35710114	+	-117	-115	6.46	CDS	CDS	ENSMUSG00000026883	ENSMUST00000112986	Dab2ip	protein_coding	protein_coding
2	35720154	35720635	+	-75.5	-74.1	5.18	CDS	CDS	ENSMUSG00000026883	ENSMUST00000112986	Dab2ip	protein_coding	protein_coding
2	35723128	35728535	+	-121	-119	7.64	three_prime_utr	three_prime_utr	ENSMUSG00000026883	ENSMUST00000145698	Dab2ip	protein_coding	nonsense_mediated_decay
2	35730633	35730994	+	-22.8	-21.7	7.06	three_prime_utr	three_prime_utr	ENSMUSG00000026883	ENSMUST00000112986	Dab2ip	protein_coding	protein_coding
2	36177229	36189719	+	-108	-107	12.4	three_prime_utr	three_prime_utr	ENSMUSG00000026887	ENSMUST00000028250	Mrrf	protein_coding	protein_coding
2	36216776	36217497	+	-5.15	-4.36	20.8	ncRNA	exon	ENSMUSG00000087187	ENSMUST00000147012	Gm13431	lincRNA	lincRNA
2	36222786	36222934	+	-6.22	-5.39	2.64	ncRNA	exon	ENSMUSG00000087187	ENSMUST00000122948	Gm13431	lincRNA	lincRNA
2	36251763	36252272	+	-598	#NAME?	17.7	three_prime_utr	three_prime_utr	ENSMUSG00000047250	ENSMUST00000062069	Ptgs1	protein_coding	protein_coding
2	37517318	37517438	+	-2.04	-1.39	9.37	five_prime_utr	five_prime_utr	ENSMUSG00000053164	ENSMUST00000065441	Gpr21	protein_coding	protein_coding
2	38585478	38585778	+	-6.15	-5.32	2.47	three_prime_utr	three_prime_utr	ENSMUSG00000026749	ENSMUST00000054234	Nek6	protein_coding	protein_coding
2	38586136	38586526	+	-61.8	-60.4	5.07	three_prime_utr	three_prime_utr	ENSMUSG00000026749	ENSMUST00000054234	Nek6	protein_coding	protein_coding
2	38588052	38588382	+	-22.7	-21.6	2.24	three_prime_utr	three_prime_utr	ENSMUSG00000026749	ENSMUST00000054234	Nek6	protein_coding	protein_coding
2	38823375	38823553	+	-2.54	-1.86	5.73	ncRNA	exon	ENSMUSG00000085201	ENSMUST00000129089	Nr6a1os	antisense	antisense
2	38959883	38960214	+	-10.5	-9.56	39.6	CDS	CDS	ENSMUSG00000046618	ENSMUST00000057279	Olfml2a	protein_coding	protein_coding
2	39013789	39015817	+	-67.8	-66.4	3.27	three_prime_utr	three_prime_utr	ENSMUSG00000026755	ENSMUST00000112862	Arpc5l	protein_coding	protein_coding
2	44788622	44788802	+	-3.15	-2.43	13.5	ncRNA	exon	ENSMUSG00000083849	ENSMUST00000121620	Gm13477	processed_pseudogene	processed_pseudogene
2	48897026	48900367	+	-312	-310	17.6	three_prime_utr	three_prime_utr	ENSMUSG00000052155	ENSMUST00000063886	Acvr2a	protein_coding	protein_coding
2	49245597	49245898	+	-8.37	-7.5	3.42	five_prime_utr	five_prime_utr	ENSMUSG00000036792	ENSMUST00000112745	Mbd5	protein_coding	protein_coding
2	49256392	49258371	+	-101	-98.9	12.8	CDS	CDS	ENSMUSG00000036792	ENSMUST00000112745	Mbd5	protein_coding	protein_coding
2	49272789	49272970	+	-2.34	-1.67	4.17	CDS	CDS	ENSMUSG00000036792	ENSMUST00000047413	Mbd5	protein_coding	protein_coding
2	49278700	49317030	+	-106	-104	14.1	CDS	CDS	ENSMUSG00000036792	ENSMUST00000112754	Mbd5	protein_coding	protein_coding
2	49324984	49325345	+	-6.32	-5.49	16.7	three_prime_utr	three_prime_utr	ENSMUSG00000036792	ENSMUST00000132717	Mbd5	protein_coding	nonsense_mediated_decay
2	49451545	49451755	+	-3.05	-2.34	9.37	five_prime_utr	five_prime_utr	ENSMUSG00000069495	ENSMUST00000092123	Epc2	protein_coding	protein_coding
2	49488753	49513330	+	-6.62	-5.79	2.33	CDS	CDS	ENSMUSG00000069495	ENSMUST00000092123	Epc2	protein_coding	protein_coding
2	49530012	49550183	+	-189	-187	11.5	CDS	CDS	ENSMUSG00000069495	ENSMUST00000092123	Epc2	protein_coding	protein_coding
2	49771401	49771880	+	-10.9	-10	4.32	three_prime_utr	three_prime_utr	ENSMUSG00000026764	ENSMUST00000028102	Kif5c	protein_coding	protein_coding
2	49774628	49774778	+	-5.37	-4.57	4.95	three_prime_utr	three_prime_utr	ENSMUSG00000026764	ENSMUST00000028102	Kif5c	protein_coding	protein_coding
2	49947651	49947772	+	-2.87	-2.17	12.5	three_prime_utr	three_prime_utr	ENSMUSG00000026765	ENSMUST00000028103	Lypd6b	protein_coding	protein_coding
2	50412494	50412610	+	-1.98	-1.34	3.47	ncRNA	exon	ENSMUSG00000115545	ENSMUST00000227437	Gm48908	lincRNA	lincRNA
2	52109230	52112866	+	-162	-160	20	CDS	CDS	ENSMUSG00000036202	ENSMUST00000112693	Rif1	protein_coding	protein_coding
2	52857979	52858190	+	-5.5	-4.69	7.55	five_prime_utr	five_prime_utr	ENSMUSG00000036053	ENSMUST00000155586	Fmnl2	protein_coding	protein_coding
2	53133683	53133804	+	-6.32	-5.49	7.03	three_prime_utr	three_prime_utr	ENSMUSG00000036053	ENSMUST00000090952	Fmnl2	protein_coding	protein_coding
2	53191725	53192171	+	-7.66	-6.8	4.33	CDS	CDS	ENSMUSG00000026960	ENSMUST00000028336	Arl6ip6	protein_coding	protein_coding
2	53219071	53219190	+	-2.19	-1.53	3.65	three_prime_utr	three_prime_utr	ENSMUSG00000026960	ENSMUST00000028336	Arl6ip6	protein_coding	protein_coding
2	55594938	55595238	+	-3.43	-2.7	14.6	CDS	CDS	ENSMUSG00000026824	ENSMUST00000067101	Kcnj3	protein_coding	protein_coding
2	57367489	57367639	+	-6	-5.19	2.31	three_prime_utr	three_prime_utr	ENSMUSG00000026827	ENSMUST00000169687	Gpd2	protein_coding	protein_coding
2	57370479	57370689	+	-6.1	-5.28	4.86	three_prime_utr	three_prime_utr	ENSMUSG00000026827	ENSMUST00000169687	Gpd2	protein_coding	protein_coding
2	57998631	57998812	+	-2.59	-1.91	11.5	CDS	CDS	ENSMUSG00000026828	ENSMUST00000112616	Galnt5	protein_coding	protein_coding
2	58038916	58039277	+	-4.29	-3.52	17.7	three_prime_utr	three_prime_utr	ENSMUSG00000026828	ENSMUST00000112616	Galnt5	protein_coding	protein_coding
2	58284622	58284863	+	-3.15	-2.43	13.5	ncRNA	exon	ENSMUSG00000086995	ENSMUST00000131189	Gm13544	antisense	antisense
2	58583342	58583762	+	-27.4	-26.3	7.22	ncRNA	exon	ENSMUSG00000026839	ENSMUST00000137007	Upp2	protein_coding	processed_transcript
2	58617726	58633039	+	-5.74	-4.93	22.9	ncRNA	exon	ENSMUSG00000026839	ENSMUST00000229829	Upp2	protein_coding	processed_transcript
2	58634566	58634777	+	-2.04	-1.39	7.29	ncRNA	exon	ENSMUSG00000026839	ENSMUST00000135737	Upp2	protein_coding	processed_transcript
2	59160968	59161977	+	-8.67	-7.79	18.7	five_prime_utr	five_prime_utr	ENSMUSG00000026991	ENSMUST00000102754	Pkp4	protein_coding	protein_coding
2	59308118	59308538	+	-14.5	-13.5	3.46	CDS	CDS	ENSMUSG00000026991	ENSMUST00000102754	Pkp4	protein_coding	protein_coding
2	59352294	59355208	+	-127	-126	7.23	three_prime_utr	three_prime_utr	ENSMUSG00000026991	ENSMUST00000037903	Pkp4	protein_coding	protein_coding
2	59612131	59630148	+	-2.05	-1.4	2.15	five_prime_utr	five_prime_utr	ENSMUSG00000035168	ENSMUST00000112568	Tanc1	protein_coding	protein_coding
2	59842087	59844440	+	-407	#NAME?	10.6	CDS	CDS	ENSMUSG00000035168	ENSMUST00000112568	Tanc1	protein_coding	protein_coding
2	60229877	60234859	+	-75.9	-74.5	4.18	CDS	CDS	ENSMUSG00000026977	ENSMUST00000102748	Marchf7	protein_coding	protein_coding
2	60249058	60249209	+	-5.85	-5.04	1.91	three_prime_utr	three_prime_utr	ENSMUSG00000026977	ENSMUST00000102748	Marchf7	protein_coding	protein_coding
2	61593174	61594112	+	-6.22	-5.39	2.83	five_prime_utr	five_prime_utr	ENSMUSG00000064289	ENSMUST00000112501	Tank	protein_coding	protein_coding
2	61644265	61646293	+	-19.5	-18.5	2.53	CDS	CDS	ENSMUSG00000064289	ENSMUST00000112502	Tank	protein_coding	protein_coding
2	61649753	61650441	+	-354	#NAME?	8.17	CDS	CDS	ENSMUSG00000064289	ENSMUST00000112494	Tank	protein_coding	protein_coding
2	61651784	61653723	+	-48.6	-47.3	3.42	CDS	CDS	ENSMUSG00000064289	ENSMUST00000112502	Tank	protein_coding	protein_coding
2	65670460	65671211	+	-3.85	-3.1	11.5	CDS	CDS	ENSMUSG00000075318	ENSMUST00000144254	Scn2a	protein_coding	protein_coding
2	65717468	65717799	+	-4.86	-4.08	19.8	CDS	CDS	ENSMUSG00000075318	ENSMUST00000028377	Scn2a	protein_coding	protein_coding
2	65763877	65764028	+	-2.87	-2.17	12.5	CDS	CDS	ENSMUSG00000075318	ENSMUST00000028377	Scn2a	protein_coding	protein_coding
2	65764627	65764808	+	-4.93	-4.14	13.5	CDS	CDS	ENSMUSG00000075318	ENSMUST00000028377	Scn2a	protein_coding	protein_coding
2	67508008	67511873	+	-28	-26.8	18.2	CDS	CDS	ENSMUSG00000027022	ENSMUST00000238912	Xirp2	protein_coding	protein_coding
2	67511991	67516246	+	-38.2	-36.9	9.14	CDS	CDS	ENSMUSG00000027022	ENSMUST00000238912	Xirp2	protein_coding	protein_coding
2	67516335	67516905	+	-22.4	-21.3	5.08	CDS	CDS	ENSMUSG00000027022	ENSMUST00000238912	Xirp2	protein_coding	protein_coding
2	67519219	67526615	+	-52.6	-51.3	7.29	three_prime_utr	three_prime_utr	ENSMUSG00000027022	ENSMUST00000238912	Xirp2	protein_coding	protein_coding
2	69108495	69108646	+	-5.09	-4.3	1.45	CDS	CDS	ENSMUSG00000027035	ENSMUST00000028426	Cers6	protein_coding	protein_coding
2	69392993	69393174	+	-3.58	-2.84	8.85	CDS	CDS	ENSMUSG00000027068	ENSMUST00000063690	Dhrs9	protein_coding	protein_coding
2	69397696	69402438	+	-13.5	-12.5	28.1	three_prime_utr	three_prime_utr	ENSMUSG00000027068	ENSMUST00000063690	Dhrs9	protein_coding	protein_coding
2	69667123	69667422	+	-18.3	-17.3	22.9	three_prime_utr	three_prime_utr	ENSMUSG00000063145	ENSMUST00000074963	Bbs5	protein_coding	protein_coding
2	69670119	69670269	+	-6.51	-5.68	1.31	five_prime_utr	five_prime_utr	ENSMUSG00000075307	ENSMUST00000100050	Klhl41	protein_coding	protein_coding
2	69670625	69671072	+	-496	#NAME?	2.54	CDS	CDS	ENSMUSG00000075307	ENSMUST00000100050	Klhl41	protein_coding	protein_coding
2	69741642	69743772	+	-9.93	-9.02	1.53	CDS	CDS	ENSMUSG00000042133	ENSMUST00000090858	Ppig	protein_coding	protein_coding
2	69749012	69750566	+	-273	-271	4.21	CDS	CDS	ENSMUSG00000042133	ENSMUST00000090858	Ppig	protein_coding	protein_coding
2	69792335	69796186	+	-95.2	-93.7	10.8	CDS	CDS	ENSMUSG00000027088	ENSMUST00000028494	Phospho2	protein_coding	protein_coding
2	69796813	69799347	+	-77.5	-76	34.4	three_prime_utr	three_prime_utr	ENSMUSG00000027088	ENSMUST00000028494	Phospho2	protein_coding	protein_coding
2	69870807	69871456	+	-24.9	-23.8	4.17	three_prime_utr	three_prime_utr	ENSMUSG00000068882	ENSMUST00000132186	Ssb	protein_coding	nonsense_mediated_decay
2	69973261	69973442	+	-12.2	-11.2	1.52	CDS	CDS	ENSMUSG00000044308	ENSMUST00000055758	Ubr3	protein_coding	protein_coding
2	71089928	71090079	+	-2.85	-2.15	3.01	three_prime_utr	three_prime_utr	ENSMUSG00000041966	ENSMUST00000112167	Dcaf17	protein_coding	nonsense_mediated_decay
2	71211765	71212066	+	-14	-13	1.55	five_prime_utr	five_prime_utr	ENSMUSG00000027012	ENSMUST00000081710	Dync1i2	protein_coding	protein_coding
2	71263062	71263303	+	-139	-138	5.35	three_prime_utr	three_prime_utr	ENSMUSG00000027012	ENSMUST00000112140	Dync1i2	protein_coding	protein_coding
2	71441294	71441444	+	-5.44	-4.64	2.58	three_prime_utr	three_prime_utr	ENSMUSG00000027018	ENSMUST00000112122	Hat1	protein_coding	protein_coding
2	71524954	71525194	+	-66.4	-65	10.5	three_prime_utr	three_prime_utr	ENSMUSG00000041921	ENSMUST00000037210	Metap1d	protein_coding	protein_coding
2	71529841	71529962	+	-2.59	-1.91	11.5	five_prime_utr	five_prime_utr	ENSMUSG00000041911	ENSMUST00000037119	Dlx1	protein_coding	protein_coding
2	71855868	71857247	+	-500	#NAME?	14	three_prime_utr	three_prime_utr	ENSMUSG00000027111	ENSMUST00000028522	Itga6	protein_coding	protein_coding
2	71858205	71858326	+	-2.61	-1.92	3.12	ncRNA	exon	ENSMUSG00000027111	ENSMUST00000126787	Itga6	protein_coding	processed_transcript
2	71900477	71901046	+	-22.3	-21.2	2.61	three_prime_utr	three_prime_utr	ENSMUSG00000006494	ENSMUST00000006669	Pdk1	protein_coding	protein_coding
2	72242319	72256606	+	-6.89	-6.04	24	three_prime_utr	three_prime_utr	ENSMUSG00000049044	ENSMUST00000090826	Rapgef4	protein_coding	protein_coding
2	72402084	72402295	+	-3.21	-2.49	1.57	CDS	CDS	ENSMUSG00000004085	ENSMUST00000135469	Map3k20	protein_coding	protein_coding
2	72407291	72407471	+	-6.32	-5.49	2.12	three_prime_utr	three_prime_utr	ENSMUSG00000004085	ENSMUST00000135469	Map3k20	protein_coding	protein_coding
2	72441322	72442490	+	-75.4	-73.9	22.5	CDS	CDS	ENSMUSG00000004085	ENSMUST00000090824	Map3k20	protein_coding	protein_coding
2	72988409	72988647	+	-3.7	-2.96	2.75	ncRNA	exon	ENSMUSG00000063714	ENSMUST00000135297	Sp3os	antisense	antisense
2	73284436	73284706	+	-41.7	-40.4	5.95	ncRNA	exon	ENSMUSG00000068859	ENSMUST00000147133	Sp9	protein_coding	processed_transcript
2	73319594	73319714	+	-2.84	-2.14	2.64	three_prime_utr	three_prime_utr	ENSMUSG00000008226	ENSMUST00000112050	Scrn3	protein_coding	protein_coding
2	73320461	73320731	+	-13.8	-12.9	19.8	three_prime_utr	three_prime_utr	ENSMUSG00000008226	ENSMUST00000112050	Scrn3	protein_coding	protein_coding
2	73596884	73612459	+	-144	-143	19.7	ncRNA	exon	ENSMUSG00000086544	ENSMUST00000147420	Chn1os3	antisense	antisense
2	73615503	73615952	+	-13.5	-12.6	22.9	ncRNA	exon	ENSMUSG00000086544	ENSMUST00000147420	Chn1os3	antisense	antisense
2	74876548	74876699	+	-4.2	-3.44	2.46	three_prime_utr	three_prime_utr	ENSMUSG00000027099	ENSMUST00000028511	Mtx2	protein_coding	protein_coding
2	75662487	75665451	+	-609	#NAME?	3.24	three_prime_utr	three_prime_utr	ENSMUSG00000059005	ENSMUST00000141974	Hnrnpa3	protein_coding	protein_coding
2	75929495	75929645	+	-3.37	-2.65	2.08	three_prime_utr	three_prime_utr	ENSMUSG00000042410	ENSMUST00000047232	Agps	protein_coding	protein_coding
2	77480583	77480790	+	-4	-3.25	16.7	ncRNA	exon	ENSMUSG00000085845	ENSMUST00000146495	Gm13944	antisense	antisense
2	79326553	79327784	+	-48.7	-47.4	30.2	three_prime_utr	three_prime_utr	ENSMUSG00000027009	ENSMUST00000099972	Itga4	protein_coding	protein_coding
2	79327903	79328024	+	-2.15	-1.49	2.98	three_prime_utr	three_prime_utr	ENSMUSG00000027009	ENSMUST00000099972	Itga4	protein_coding	protein_coding
2	79642181	79651395	+	-185	-183	15.6	CDS	CDS	ENSMUSG00000027007	ENSMUST00000111785	Itprid2	protein_coding	protein_coding
2	79657320	79658279	+	-100	-98.6	11	CDS	CDS	ENSMUSG00000027007	ENSMUST00000111785	Itprid2	protein_coding	protein_coding
2	79671768	79671948	+	-7.92	-7.05	3.06	three_prime_utr	three_prime_utr	ENSMUSG00000027007	ENSMUST00000111785	Itprid2	protein_coding	protein_coding
2	79672785	79672966	+	-4.63	-3.85	2.81	three_prime_utr	three_prime_utr	ENSMUSG00000027007	ENSMUST00000111785	Itprid2	protein_coding	protein_coding
2	80315705	80317508	+	-26.3	-25.2	2.75	five_prime_utr	five_prime_utr	ENSMUSG00000027006	ENSMUST00000028392	Dnajc10	protein_coding	protein_coding
2	80353083	80353414	+	-50.1	-48.8	2.85	three_prime_utr	three_prime_utr	ENSMUSG00000027006	ENSMUST00000028392	Dnajc10	protein_coding	protein_coding
2	80630924	80631165	+	-8.02	-7.16	17.2	three_prime_utr	three_prime_utr	ENSMUSG00000027001	ENSMUST00000028384	Dusp19	protein_coding	protein_coding
2	80657313	80658430	+	-3.94	-3.19	2.01	CDS	CDS	ENSMUSG00000026999	ENSMUST00000028382	Nup35	protein_coding	protein_coding
2	83658271	83660097	+	-6.08	-5.26	1.89	CDS	CDS	ENSMUSG00000027091	ENSMUST00000081591	Zc3h15	protein_coding	protein_coding
2	83662205	83664622	+	-375	#NAME?	15.1	three_prime_utr	three_prime_utr	ENSMUSG00000027091	ENSMUST00000081591	Zc3h15	protein_coding	protein_coding
2	83803713	83803924	+	-10.4	-9.47	1.42	three_prime_utr	three_prime_utr	ENSMUSG00000027087	ENSMUST00000028499	Itgav	protein_coding	protein_coding
2	83879357	83880585	+	-8.4	-7.53	11.5	CDS	CDS	ENSMUSG00000048388	ENSMUST00000051454	Fam171b	protein_coding	protein_coding
2	84686232	84686992	+	-6.27	-5.45	2.45	CDS	CDS	ENSMUSG00000027080	ENSMUST00000102645	Med19	protein_coding	protein_coding
2	84688035	84688155	+	-2.06	-1.41	1.87	three_prime_utr	three_prime_utr	ENSMUSG00000027080	ENSMUST00000102645	Med19	protein_coding	protein_coding
2	84734057	84735418	+	-9.3	-8.41	9.9	five_prime_utr	five_prime_utr	ENSMUSG00000034059	ENSMUST00000238573	Ypel4	protein_coding	protein_coding
2	84738090	84738269	+	-4.16	-3.4	1.78	three_prime_utr	three_prime_utr	ENSMUSG00000034059	ENSMUST00000238573	Ypel4	protein_coding	protein_coding
2	84829892	84830184	+	-6.52	-5.69	3.57	three_prime_utr	three_prime_utr	ENSMUSG00000027076	ENSMUST00000028470	Timm10	protein_coding	protein_coding
2	84838909	84839119	+	-3.74	-3	9.37	five_prime_utr	five_prime_utr	ENSMUSG00000027075	ENSMUST00000121114	Slc43a1	protein_coding	protein_coding
2	84839268	84839448	+	-3.43	-2.7	14.6	five_prime_utr	five_prime_utr	ENSMUSG00000027075	ENSMUST00000121114	Slc43a1	protein_coding	protein_coding
2	84862995	84863564	+	-42.3	-41	56.2	three_prime_utr	three_prime_utr	ENSMUSG00000027075	ENSMUST00000121114	Slc43a1	protein_coding	protein_coding
2	84936638	84937089	+	-5.85	-5.03	9.9	five_prime_utr	five_prime_utr	ENSMUSG00000027074	ENSMUST00000141650	Slc43a3	protein_coding	protein_coding
2	84937478	84937838	+	-11.3	-10.4	5.08	five_prime_utr	five_prime_utr	ENSMUSG00000027074	ENSMUST00000130278	Slc43a3	protein_coding	protein_coding
2	84957849	84958419	+	-8.65	-7.77	3.44	three_prime_utr	three_prime_utr	ENSMUSG00000027074	ENSMUST00000090726	Slc43a3	protein_coding	protein_coding
2	85046660	85047109	+	-39.1	-37.9	6.15	three_prime_utr	three_prime_utr	ENSMUSG00000027067	ENSMUST00000077798	Ssrp1	protein_coding	protein_coding
2	85052116	85052416	+	-23.8	-22.8	2.77	CDS	CDS	ENSMUSG00000033955	ENSMUST00000111605	Tnks1bp1	protein_coding	protein_coding
2	85058177	85063893	+	-1130	#NAME?	14.8	CDS	CDS	ENSMUSG00000033955	ENSMUST00000111605	Tnks1bp1	protein_coding	protein_coding
2	85072808	85072988	+	-18	-16.9	3.28	three_prime_utr	three_prime_utr	ENSMUSG00000033955	ENSMUST00000111605	Tnks1bp1	protein_coding	protein_coding
2	85137448	85139836	+	-2.87	-2.17	12.5	three_prime_utr	three_prime_utr	ENSMUSG00000044338	ENSMUST00000057019	Aplnr	protein_coding	protein_coding
2	85975975	85976156	+	-2.59	-1.91	11.5	CDS	CDS	ENSMUSG00000059873	ENSMUST00000217244	Olfr1029	protein_coding	protein_coding
2	88623362	88623538	+	-2.83	-2.13	6.25	CDS	CDS	ENSMUSG00000075126	ENSMUST00000117982	Olfr475-ps1	polymorphic_pseudogene	polymorphic_pseudogene
2	89979640	89979790	+	-2.54	-1.86	9.37	three_prime_utr	three_prime_utr	ENSMUSG00000042894	ENSMUST00000111512	Olfr1260	protein_coding	protein_coding
2	90736088	90736328	+	-16.6	-15.6	9.37	three_prime_utr	three_prime_utr	ENSMUSG00000051329	ENSMUST00000057481	Nup160	protein_coding	protein_coding
2	90757501	90757681	+	-6.6	-5.77	1.51	CDS	CDS	ENSMUSG00000008200	ENSMUST00000238890	Fnbp4	protein_coding	protein_coding
2	90779290	90779645	+	-5	-4.21	1.49	CDS	CDS	ENSMUSG00000008200	ENSMUST00000238890	Fnbp4	protein_coding	protein_coding
2	90780302	90780453	+	-3.16	-2.45	1.5	three_prime_utr	three_prime_utr	ENSMUSG00000008200	ENSMUST00000238890	Fnbp4	protein_coding	protein_coding
2	90904739	90905754	+	-24.3	-23.2	9.9	five_prime_utr	five_prime_utr	ENSMUSG00000005505	ENSMUST00000090682	Kbtbd4	protein_coding	protein_coding
2	90905872	90906113	+	-4.32	-3.55	2.33	CDS	CDS	ENSMUSG00000005505	ENSMUST00000111464	Kbtbd4	protein_coding	protein_coding
2	90909156	90909665	+	-40.9	-39.7	6.48	CDS	CDS	ENSMUSG00000005505	ENSMUST00000111464	Kbtbd4	protein_coding	protein_coding
2	90910142	90910472	+	-6.28	-5.45	3.47	three_prime_utr	three_prime_utr	ENSMUSG00000005505	ENSMUST00000111464	Kbtbd4	protein_coding	protein_coding
2	90911416	90911566	+	-4.52	-3.75	4.05	ncRNA	exon	ENSMUSG00000005505	ENSMUST00000155372	Kbtbd4	protein_coding	processed_transcript
2	91019346	91019497	+	-13.1	-12.1	2.82	three_prime_utr	three_prime_utr	ENSMUSG00000005506	ENSMUST00000068726	Celf1	protein_coding	protein_coding
2	91035678	91035856	+	-4.06	-3.3	1.29	five_prime_utr	five_prime_utr	ENSMUSG00000002104	ENSMUST00000111445	Rapsn	protein_coding	protein_coding
2	91045610	91045729	+	-9.15	-8.26	2.47	three_prime_utr	three_prime_utr	ENSMUSG00000002104	ENSMUST00000111445	Rapsn	protein_coding	protein_coding
2	91059242	91063915	+	-26.7	-25.6	2.08	CDS	CDS	ENSMUSG00000002102	ENSMUST00000067663	Psmc3	protein_coding	protein_coding
2	91210620	91211580	+	-462	#NAME?	8.05	three_prime_utr	three_prime_utr	ENSMUSG00000002103	ENSMUST00000002172	Acp2	protein_coding	protein_coding
2	91213947	91214098	+	-5.53	-4.72	2.27	three_prime_utr	three_prime_utr	ENSMUSG00000002103	ENSMUST00000002172	Acp2	protein_coding	protein_coding
2	91264409	91264679	+	-132	-130	5.99	three_prime_utr	three_prime_utr	ENSMUSG00000027257	ENSMUST00000059566	Pacsin3	protein_coding	protein_coding
2	91276541	91276931	+	-34.5	-33.4	4.04	three_prime_utr	three_prime_utr	ENSMUSG00000027255	ENSMUST00000080008	Arfgap2	protein_coding	protein_coding
2	91478943	91479214	+	-4.72	-3.94	2.83	ncRNA	exon	ENSMUSG00000027253	ENSMUST00000143874	Lrp4	protein_coding	processed_transcript
2	91511624	91512403	+	-872	#NAME?	7.58	three_prime_utr	three_prime_utr	ENSMUSG00000027253	ENSMUST00000028689	Lrp4	protein_coding	protein_coding
2	91513569	91513779	+	-180	-178	4.24	three_prime_utr	three_prime_utr	ENSMUSG00000027253	ENSMUST00000028689	Lrp4	protein_coding	protein_coding
2	91619832	91620664	+	-124	-123	7.1	three_prime_utr	three_prime_utr	ENSMUSG00000040549	ENSMUST00000111338	Ckap5	protein_coding	protein_coding
2	91711210	91712935	+	-37.3	-36.1	15.4	CDS	CDS	ENSMUSG00000027243	ENSMUST00000142692	Harbi1	protein_coding	protein_coding
2	91720379	91720798	+	-4.71	-3.93	3.12	CDS	CDS	ENSMUSG00000027243	ENSMUST00000090608	Harbi1	protein_coding	protein_coding
2	91721335	91721515	+	-3.53	-2.79	2.53	three_prime_utr	three_prime_utr	ENSMUSG00000027243	ENSMUST00000090608	Harbi1	protein_coding	protein_coding
2	91772828	91773396	+	-10.6	-9.69	2.69	CDS	CDS	ENSMUSG00000040506	ENSMUST00000099712	Ambra1	protein_coding	protein_coding
2	91773455	91773665	+	-9.72	-8.82	1.95	CDS	CDS	ENSMUSG00000040506	ENSMUST00000099712	Ambra1	protein_coding	protein_coding
2	91917415	91918849	+	-150	-148	7.15	three_prime_utr	three_prime_utr	ENSMUSG00000040506	ENSMUST00000099712	Ambra1	protein_coding	protein_coding
2	92359157	92361194	+	-296	-294	22.3	three_prime_utr	three_prime_utr	ENSMUSG00000058318	ENSMUST00000044036	Phf21a	protein_coding	protein_coding
2	92380448	92381217	+	-5.46	-4.66	3.57	three_prime_utr	three_prime_utr	ENSMUSG00000027222	ENSMUST00000028650	Pex16	protein_coding	protein_coding
2	92613701	92614476	+	-35.8	-34.6	10.9	CDS	CDS	ENSMUSG00000027221	ENSMUST00000065797	Chst1	protein_coding	protein_coding
2	92759028	92759208	+	-3.15	-2.43	13.5	ncRNA	exon	ENSMUSG00000085976	ENSMUST00000152230	Gm13816	lincRNA	lincRNA
2	92953461	92954059	+	-84.4	-83	7.29	three_prime_utr	three_prime_utr	ENSMUSG00000027220	ENSMUST00000028648	Syt13	protein_coding	protein_coding
2	92955520	92955730	+	-10.1	-9.15	1.98	three_prime_utr	three_prime_utr	ENSMUSG00000027220	ENSMUST00000028648	Syt13	protein_coding	protein_coding
2	93033192	93033372	+	-5.45	-4.64	21.9	ncRNA	exon	ENSMUSG00000075027	ENSMUST00000111270	4631405J19Rik	antisense	antisense
2	93980450	93982384	+	-6.91	-6.07	9.37	ncRNA	exon	ENSMUSG00000027196	ENSMUST00000136886	Alkbh3os1	antisense	antisense
2	94406780	94410782	+	-15	-14	5.26	ncRNA	exon	ENSMUSG00000045464	ENSMUST00000152313	2810002D19Rik	processed_transcript	processed_transcript
2	94411531	94411652	+	-2.75	-2.06	2.69	ncRNA	exon	ENSMUSG00000045464	ENSMUST00000152313	2810002D19Rik	processed_transcript	processed_transcript
2	97467747	97468047	+	-12	-11.1	5.15	five_prime_utr	five_prime_utr	ENSMUSG00000050587	ENSMUST00000059049	Lrrc4c	protein_coding	protein_coding
2	97468165	97603503	+	-5.69	-4.88	3.65	five_prime_utr	five_prime_utr	ENSMUSG00000050587	ENSMUST00000059049	Lrrc4c	protein_coding	protein_coding
2	97629218	97631218	+	-107	-105	23.1	CDS	CDS	ENSMUSG00000050587	ENSMUST00000135431	Lrrc4c	protein_coding	protein_coding
2	101691428	101697833	+	-139	-137	17.7	CDS	CDS	ENSMUSG00000027164	ENSMUST00000004949	Traf6	protein_coding	protein_coding
2	101700769	101700950	+	-12.6	-11.7	3.95	three_prime_utr	three_prime_utr	ENSMUSG00000027164	ENSMUST00000004949	Traf6	protein_coding	protein_coding
2	101901319	101901646	+	-13.7	-12.7	11.5	three_prime_utr	three_prime_utr	ENSMUSG00000027163	ENSMUST00000028584	Commd9	protein_coding	protein_coding
2	103091912	103092644	+	-25.1	-24	11.6	CDS	CDS	ENSMUSG00000010911	ENSMUST00000011055	Apip	protein_coding	protein_coding
2	103566369	103566937	+	-10.6	-9.69	9.17	five_prime_utr	five_prime_utr	ENSMUSG00000032724	ENSMUST00000076212	Abtb2	protein_coding	protein_coding
2	103718034	103718244	+	-4.2	-3.44	2.54	three_prime_utr	three_prime_utr	ENSMUSG00000032724	ENSMUST00000076212	Abtb2	protein_coding	protein_coding
2	104057353	104059891	+	-2.97	-2.26	2.29	three_prime_utr	three_prime_utr	ENSMUSG00000027180	ENSMUST00000111135	Fbxo3	protein_coding	protein_coding
2	104114967	104115324	+	-29.3	-28.2	5.1	three_prime_utr	three_prime_utr	ENSMUSG00000032679	ENSMUST00000040423	Cd59a	protein_coding	protein_coding
2	104567890	104571340	+	-120	-119	18.5	ncRNA	exon	ENSMUSG00000086454	ENSMUST00000146553	Platr14	processed_transcript	processed_transcript
2	104663992	104665219	+	-62.6	-61.2	4.17	three_prime_utr	three_prime_utr	ENSMUSG00000027176	ENSMUST00000028599	Cstf3	protein_coding	protein_coding
2	104991275	104991425	+	-2.06	-1.41	5.73	CDS	CDS	ENSMUSG00000045106	ENSMUST00000111114	Ccdc73	protein_coding	protein_coding
2	109293258	109293379	+	-2.07	-1.42	5.73	ncRNA	exon	ENSMUSG00000027115	ENSMUST00000152751	Kif18a	protein_coding	retained_intron
2	109293798	109294338	+	-5.74	-4.93	22.9	ncRNA	exon	ENSMUSG00000027115	ENSMUST00000152751	Kif18a	protein_coding	retained_intron
2	109318040	109333636	+	-7.06	-6.22	10.8	CDS	CDS	ENSMUSG00000027115	ENSMUST00000028527	Kif18a	protein_coding	protein_coding
2	109693812	109694581	+	-27.5	-26.4	9.31	five_prime_utr	five_prime_utr	ENSMUSG00000048482	ENSMUST00000111043	Bdnf	protein_coding	protein_coding
2	109709640	109724437	+	-313	-310	20.3	CDS	CDS	ENSMUSG00000048482	ENSMUST00000053317	Bdnf	protein_coding	protein_coding
2	109899924	109900105	+	-2.43	-1.75	2.53	three_prime_utr	three_prime_utr	ENSMUSG00000027162	ENSMUST00000028583	Lin7c	protein_coding	protein_coding
2	110011598	110012794	+	-148	-146	18.4	CDS	CDS	ENSMUSG00000050199	ENSMUST00000046548	Lgr4	protein_coding	protein_coding
2	110021932	110028931	+	-6.66	-5.83	2.16	CDS	CDS	ENSMUSG00000027160	ENSMUST00000028580	Ccdc34	protein_coding	protein_coding
2	110029109	110038029	+	-9.54	-8.64	2.83	CDS	CDS	ENSMUSG00000027160	ENSMUST00000028580	Ccdc34	protein_coding	protein_coding
2	110040573	110040903	+	-22.5	-21.4	4.6	CDS	CDS	ENSMUSG00000027160	ENSMUST00000028580	Ccdc34	protein_coding	protein_coding
2	110041291	110044495	+	-4.09	-3.34	2.08	three_prime_utr	three_prime_utr	ENSMUSG00000027160	ENSMUST00000127630	Ccdc34	protein_coding	nonsense_mediated_decay
2	110172491	110172671	+	-3.72	-2.97	15.6	three_prime_utr	three_prime_utr	ENSMUSG00000027160	ENSMUST00000150183	Ccdc34	protein_coding	protein_coding
2	112246872	112246992	+	-2.7	-2.01	4.17	three_prime_utr	three_prime_utr	ENSMUSG00000027134	ENSMUST00000028554	Lpcat4	protein_coding	protein_coding
2	112262579	112262940	+	-14.5	-13.6	10.4	three_prime_utr	three_prime_utr	ENSMUSG00000027133	ENSMUST00000028553	Nop10	protein_coding	protein_coding
2	112266004	112266575	+	-35.4	-34.2	5.83	five_prime_utr	five_prime_utr	ENSMUSG00000027130	ENSMUST00000110991	Slc12a6	protein_coding	protein_coding
2	112266693	112284628	+	-11.2	-10.3	3.03	CDS	CDS	ENSMUSG00000027130	ENSMUST00000110991	Slc12a6	protein_coding	protein_coding
2	112362982	112363163	+	-9.94	-9.04	3.78	three_prime_utr	three_prime_utr	ENSMUSG00000027130	ENSMUST00000028549	Slc12a6	protein_coding	protein_coding
2	112266313	112266582	+	-18.6	-17.5	5.95	five_prime_utr	five_prime_utr	ENSMUSG00000027130	ENSMUST00000110991	Slc12a6	protein_coding	protein_coding
2	112266701	112267089	+	-10.4	-9.44	3.06	CDS	CDS	ENSMUSG00000027130	ENSMUST00000110991	Slc12a6	protein_coding	protein_coding
2	112410217	112412959	+	-555	#NAME?	14.6	three_prime_utr	three_prime_utr	ENSMUSG00000027132	ENSMUST00000028552	Katnbl1	protein_coding	protein_coding
2	112630859	112631100	+	-2.76	-2.06	2.53	three_prime_utr	three_prime_utr	ENSMUSG00000003604	ENSMUST00000003705	Aven	protein_coding	protein_coding
2	112631338	112632327	+	-329	#NAME?	14.7	three_prime_utr	three_prime_utr	ENSMUSG00000003604	ENSMUST00000003705	Aven	protein_coding	protein_coding
2	113441116	113441447	+	-4.13	-3.37	4.43	five_prime_utr	five_prime_utr	ENSMUSG00000044042	ENSMUST00000081349	Fmn1	protein_coding	protein_coding
2	113441596	113442197	+	-30.8	-29.6	17.2	CDS	CDS	ENSMUSG00000044042	ENSMUST00000081349	Fmn1	protein_coding	protein_coding
2	113525230	113529382	+	-16.6	-15.6	5.47	CDS	CDS	ENSMUSG00000044042	ENSMUST00000099576	Fmn1	protein_coding	protein_coding
2	113707869	113709659	+	-10.3	-9.38	15.3	three_prime_utr	three_prime_utr	ENSMUSG00000044042	ENSMUST00000099576	Fmn1	protein_coding	protein_coding
2	113710048	113710349	+	-2.68	-1.99	2.43	three_prime_utr	three_prime_utr	ENSMUSG00000044042	ENSMUST00000099576	Fmn1	protein_coding	protein_coding
2	114061212	114067849	+	-38.5	-37.3	10.7	ncRNA	exon	ENSMUSG00000092201	ENSMUST00000131299	A530058N18Rik	processed_transcript	antisense
2	114054393	114054543	+	-2.14	-1.49	2.71	ncRNA	exon	ENSMUSG00000092397	ENSMUST00000154140	C130080G10Rik	antisense	antisense
2	114054928	114055167	+	-4.27	-3.5	4.17	ncRNA	exon	ENSMUSG00000092397	ENSMUST00000154140	C130080G10Rik	antisense	antisense
2	114061200	114064452	+	-41.9	-40.7	9.5	ncRNA	exon	ENSMUSG00000092201	ENSMUST00000131299	A530058N18Rik	processed_transcript	antisense
2	115776968	115777239	+	-14.2	-13.2	4	three_prime_utr	three_prime_utr	ENSMUSG00000040282	ENSMUST00000166472	BC052040	protein_coding	protein_coding
2	116082813	116083171	+	-4.48	-3.71	14.6	ncRNA	exon	ENSMUSG00000086308	ENSMUST00000152412	G630016G05Rik	lincRNA	lincRNA
2	117175372	117177886	+	-229	-227	12.4	CDS	CDS	ENSMUSG00000027351	ENSMUST00000028829	Spred1	protein_coding	protein_coding
2	117178125	117178365	+	-14	-13	2.28	three_prime_utr	three_prime_utr	ENSMUSG00000027351	ENSMUST00000028829	Spred1	protein_coding	protein_coding
2	117249738	117257656	+	-16.9	-15.9	4.62	CDS	CDS	ENSMUSG00000027349	ENSMUST00000028825	Fam98b	protein_coding	protein_coding
2	117262878	117271240	+	-395	#NAME?	251	CDS	CDS	ENSMUSG00000027349	ENSMUST00000028825	Fam98b	protein_coding	protein_coding
2	117271419	117271540	+	-4.9	-4.11	2.83	three_prime_utr	three_prime_utr	ENSMUSG00000027349	ENSMUST00000028825	Fam98b	protein_coding	protein_coding
2	118113153	118113483	+	-365	#NAME?	1.75	CDS	CDS	ENSMUSG00000040152	ENSMUST00000039559	Thbs1	protein_coding	protein_coding
2	118124186	118125966	+	-6640	#NAME?	4.34	three_prime_utr	three_prime_utr	ENSMUSG00000040152	ENSMUST00000039559	Thbs1	protein_coding	protein_coding
2	118126055	118126236	+	-55.7	-54.3	1.31	three_prime_utr	three_prime_utr	ENSMUSG00000040152	ENSMUST00000039559	Thbs1	protein_coding	protein_coding
2	118617876	118622195	+	-2.01	-1.36	1.6	CDS	CDS	ENSMUSG00000040084	ENSMUST00000038341	Bub1b	protein_coding	protein_coding
2	118746176	118747254	+	-11.6	-10.7	7.29	three_prime_utr	three_prime_utr	ENSMUSG00000074918	ENSMUST00000149978	Inafm2	protein_coding	protein_coding
2	118748390	118748810	+	-221	-220	21.6	three_prime_utr	three_prime_utr	ENSMUSG00000074918	ENSMUST00000149978	Inafm2	protein_coding	protein_coding
2	118792939	118793150	+	-2.54	-1.86	9.37	three_prime_utr	three_prime_utr	ENSMUSG00000040035	ENSMUST00000037547	Disp2	protein_coding	protein_coding
2	118814272	118814453	+	-2.26	-1.6	3.39	five_prime_utr	five_prime_utr	ENSMUSG00000027331	ENSMUST00000110842	Knstrn	protein_coding	protein_coding
2	118823701	118828993	+	-2.49	-1.81	1.78	CDS	CDS	ENSMUSG00000027331	ENSMUST00000134661	Knstrn	protein_coding	protein_coding
2	118831582	118834585	+	-19.6	-18.6	5.92	three_prime_utr	three_prime_utr	ENSMUSG00000027331	ENSMUST00000028803	Knstrn	protein_coding	protein_coding
2	118835873	118836234	+	-11.8	-10.9	12.8	three_prime_utr	three_prime_utr	ENSMUSG00000027331	ENSMUST00000134661	Knstrn	protein_coding	protein_coding
2	118861983	118862104	+	-4.99	-4.19	18.7	CDS	CDS	ENSMUSG00000027332	ENSMUST00000028807	Ivd	protein_coding	protein_coding
2	118870084	118870324	+	-2.87	-2.17	12.5	ncRNA	exon	ENSMUSG00000027332	ENSMUST00000126082	Ivd	protein_coding	retained_intron
2	118880724	118880875	+	-6.47	-5.64	2.78	three_prime_utr	three_prime_utr	ENSMUSG00000027332	ENSMUST00000028807	Ivd	protein_coding	protein_coding
2	118882758	118882909	+	-3.34	-2.62	4.69	three_prime_utr	three_prime_utr	ENSMUSG00000027332	ENSMUST00000028807	Ivd	protein_coding	protein_coding
2	118916349	118916828	+	-7.16	-6.32	3.42	CDS	CDS	ENSMUSG00000040007	ENSMUST00000036578	Bahd1	protein_coding	protein_coding
2	118926691	118927302	+	-26	-24.9	4.42	CDS	CDS	ENSMUSG00000074916	ENSMUST00000099546	Chst14	protein_coding	protein_coding
2	118927420	118928579	+	-284	-282	11.2	three_prime_utr	three_prime_utr	ENSMUSG00000074916	ENSMUST00000099546	Chst14	protein_coding	protein_coding
2	119034848	119035385	+	-7.8	-6.94	30.2	CDS	CDS	ENSMUSG00000027324	ENSMUST00000028796	Rpusd2	protein_coding	protein_coding
2	119037130	119038937	+	-18.7	-17.7	12.2	CDS	CDS	ENSMUSG00000027324	ENSMUST00000028796	Rpusd2	protein_coding	protein_coding
2	119065989	119068381	+	-3.15	-2.43	13.5	CDS	CDS	ENSMUSG00000027326	ENSMUST00000152380	Knl1	protein_coding	protein_coding
2	119068470	119068860	+	-5.45	-4.64	21.9	CDS	CDS	ENSMUSG00000027326	ENSMUST00000152380	Knl1	protein_coding	protein_coding
2	119070358	119070988	+	-4.54	-3.77	9.37	CDS	CDS	ENSMUSG00000027326	ENSMUST00000099542	Knl1	protein_coding	protein_coding
2	119071886	119072337	+	-4.23	-3.47	15.6	CDS	CDS	ENSMUSG00000027326	ENSMUST00000099542	Knl1	protein_coding	protein_coding
2	119072426	119072606	+	-2.12	-1.47	3.91	CDS	CDS	ENSMUSG00000027326	ENSMUST00000099542	Knl1	protein_coding	protein_coding
2	119134488	119135308	+	-4.99	-4.19	7.03	three_prime_utr	three_prime_utr	ENSMUSG00000027323	ENSMUST00000152327	Rad51	protein_coding	nonsense_mediated_decay
2	119167801	119169751	+	-4.11	-3.35	2.16	CDS	CDS	ENSMUSG00000046814	ENSMUST00000057454	Gchfr	protein_coding	protein_coding
2	119172184	119172390	+	-6.07	-5.25	8.33	three_prime_utr	three_prime_utr	ENSMUSG00000046814	ENSMUST00000057454	Gchfr	protein_coding	protein_coding
2	119174508	119174717	+	-4.58	-3.8	2.26	five_prime_utr	five_prime_utr	ENSMUSG00000055926	ENSMUST00000239130	Gm14137	protein_coding	protein_coding
2	119175044	119176087	+	-111	-109	5.59	three_prime_utr	three_prime_utr	ENSMUSG00000055926	ENSMUST00000239130	Gm14137	protein_coding	protein_coding
2	119176949	119177575	+	-310	-308	15.2	three_prime_utr	three_prime_utr	ENSMUSG00000055926	ENSMUST00000239130	Gm14137	protein_coding	protein_coding
2	119214494	119214704	+	-22.8	-21.8	4.84	ncRNA	exon	ENSMUSG00000068580	ENSMUST00000123323	Zfyve19	protein_coding	retained_intron
2	119216483	119217049	+	-59.5	-58.1	9.29	three_prime_utr	three_prime_utr	ENSMUSG00000068580	ENSMUST00000102519	Zfyve19	protein_coding	protein_coding
2	119249020	119249378	+	-5.74	-4.93	22.9	three_prime_utr	three_prime_utr	ENSMUSG00000027315	ENSMUST00000028783	Spint1	protein_coding	protein_coding
2	119292760	119294415	+	-188	-187	14.3	CDS	CDS	ENSMUSG00000034216	ENSMUST00000037280	Vps18	protein_coding	protein_coding
2	119294564	119294684	+	-2.65	-1.96	2.08	CDS	CDS	ENSMUSG00000034216	ENSMUST00000037280	Vps18	protein_coding	protein_coding
2	119296897	119298363	+	-221	-219	15	three_prime_utr	three_prime_utr	ENSMUSG00000034216	ENSMUST00000037280	Vps18	protein_coding	protein_coding
2	119332586	119334088	+	-4.66	-3.88	15.6	CDS	CDS	ENSMUSG00000027314	ENSMUST00000102517	Dll4	protein_coding	protein_coding
2	119334737	119334947	+	-2.87	-2.17	12.5	three_prime_utr	three_prime_utr	ENSMUSG00000027314	ENSMUST00000102517	Dll4	protein_coding	protein_coding
2	119351615	119354381	+	-69.4	-67.9	22.9	three_prime_utr	three_prime_utr	ENSMUSG00000027313	ENSMUST00000028780	Chac1	protein_coding	protein_coding
2	119594296	119600216	+	-332	#NAME?	14.3	ncRNA	exon	ENSMUSG00000085438	ENSMUST00000147425	Oip5os1	lincRNA	lincRNA
2	119600335	119600696	+	-63.6	-62.2	3.93	ncRNA	exon	ENSMUSG00000085438	ENSMUST00000147425	Oip5os1	lincRNA	lincRNA
2	119607321	119607502	+	-10.8	-9.85	3.01	ncRNA	exon	ENSMUSG00000085438	ENSMUST00000153581	Oip5os1	lincRNA	lincRNA
2	119705564	119712144	+	-15.4	-14.4	1.79	CDS	CDS	ENSMUSG00000027304	ENSMUST00000028767	Rtf1	protein_coding	protein_coding
2	119732421	119733348	+	-96.3	-94.7	9.36	three_prime_utr	three_prime_utr	ENSMUSG00000027304	ENSMUST00000028767	Rtf1	protein_coding	protein_coding
2	119816696	119816966	+	-9.05	-8.16	3.47	CDS	CDS	ENSMUSG00000027298	ENSMUST00000110783	Tyro3	protein_coding	protein_coding
2	119897257	119917431	+	-148	-146	17	CDS	CDS	ENSMUSG00000033943	ENSMUST00000046717	Mga	protein_coding	protein_coding
2	119923481	119926464	+	-25.5	-24.4	6.47	CDS	CDS	ENSMUSG00000033943	ENSMUST00000046717	Mga	protein_coding	protein_coding
2	119926552	119926673	+	-2.41	-1.73	1.62	CDS	CDS	ENSMUSG00000033943	ENSMUST00000046717	Mga	protein_coding	protein_coding
2	119941410	119941801	+	-28.2	-27.1	3.99	CDS	CDS	ENSMUSG00000033943	ENSMUST00000046717	Mga	protein_coding	protein_coding
2	119946419	119951192	+	-200	-198	10.9	CDS	CDS	ENSMUSG00000033943	ENSMUST00000046717	Mga	protein_coding	protein_coding
2	119962210	119964847	+	-362	#NAME?	32.3	CDS	CDS	ENSMUSG00000033943	ENSMUST00000046717	Mga	protein_coding	protein_coding
2	120023656	120024106	+	-37.6	-36.4	3.1	CDS	CDS	ENSMUSG00000033902	ENSMUST00000066058	Mapkbp1	protein_coding	protein_coding
2	120025193	120025612	+	-28.5	-27.4	6.89	three_prime_utr	three_prime_utr	ENSMUSG00000033902	ENSMUST00000066058	Mapkbp1	protein_coding	protein_coding
2	120032267	120032594	+	-44.8	-43.5	7.39	three_prime_utr	three_prime_utr	ENSMUSG00000098789	ENSMUST00000044675	Jmjd7	protein_coding	protein_coding
2	120032267	120034610	+	-41.7	-40.5	6.09	three_prime_utr	three_prime_utr	ENSMUSG00000098789	ENSMUST00000044675	Jmjd7	protein_coding	protein_coding
2	120039320	120039765	+	-2.67	-1.98	4.17	three_prime_utr	three_prime_utr	ENSMUSG00000033852	ENSMUST00000162393	Gm28042	protein_coding	nonsense_mediated_decay
2	120041443	120042074	+	-46.6	-45.3	12.3	three_prime_utr	three_prime_utr	ENSMUSG00000033852	ENSMUST00000162393	Gm28042	protein_coding	nonsense_mediated_decay
2	120042762	120042913	+	-2.87	-2.17	12.5	three_prime_utr	three_prime_utr	ENSMUSG00000033852	ENSMUST00000162393	Gm28042	protein_coding	nonsense_mediated_decay
2	120039332	120039868	+	-2.47	-1.79	4.51	three_prime_utr	three_prime_utr	ENSMUSG00000033852	ENSMUST00000162393	Gm28042	protein_coding	nonsense_mediated_decay
2	120041444	120042073	+	-46.6	-45.3	12.3	three_prime_utr	three_prime_utr	ENSMUSG00000033852	ENSMUST00000162393	Gm28042	protein_coding	nonsense_mediated_decay
2	120042760	120042910	+	-2.59	-1.91	11.5	three_prime_utr	three_prime_utr	ENSMUSG00000033852	ENSMUST00000162393	Gm28042	protein_coding	nonsense_mediated_decay
2	120404463	120404883	+	-11.8	-10.9	4.9	five_prime_utr	five_prime_utr	ENSMUSG00000062646	ENSMUST00000135074	Ganc	protein_coding	protein_coding
2	120422235	120422445	+	-10.2	-9.32	9.37	ncRNA	exon	ENSMUSG00000062646	ENSMUST00000132835	Ganc	protein_coding	retained_intron
2	120422504	120422745	+	-6.77	-5.93	3.32	ncRNA	exon	ENSMUSG00000062646	ENSMUST00000154574	Ganc	protein_coding	processed_transcript
2	120504707	120504918	+	-27.3	-26.2	5.29	three_prime_utr	three_prime_utr	ENSMUSG00000079110	ENSMUST00000028749	Capn3	protein_coding	protein_coding
2	120629150	120631453	+	-4.01	-3.26	2.38	five_prime_utr	five_prime_utr	ENSMUSG00000033705	ENSMUST00000180041	Stard9	protein_coding	protein_coding
2	120692856	120693527	+	-7.44	-6.58	2.07	CDS	CDS	ENSMUSG00000033705	ENSMUST00000180041	Stard9	protein_coding	protein_coding
2	120695853	120696004	+	-2.55	-1.87	1.82	CDS	CDS	ENSMUSG00000033705	ENSMUST00000180041	Stard9	protein_coding	protein_coding
2	120696063	120697322	+	-150	-148	17.5	CDS	CDS	ENSMUSG00000033705	ENSMUST00000180041	Stard9	protein_coding	protein_coding
2	120697531	120698101	+	-25.1	-24	3.58	CDS	CDS	ENSMUSG00000033705	ENSMUST00000180041	Stard9	protein_coding	protein_coding
2	120698310	120698671	+	-7.91	-7.05	2.96	CDS	CDS	ENSMUSG00000033705	ENSMUST00000180041	Stard9	protein_coding	protein_coding
2	120699149	120699959	+	-135	-134	6.98	CDS	CDS	ENSMUSG00000033705	ENSMUST00000180041	Stard9	protein_coding	protein_coding
2	120700318	120701427	+	-153	-152	14	CDS	CDS	ENSMUSG00000033705	ENSMUST00000180041	Stard9	protein_coding	protein_coding
2	120702145	120702925	+	-82.5	-81	5.81	CDS	CDS	ENSMUSG00000033705	ENSMUST00000070420	Stard9	protein_coding	nonsense_mediated_decay
2	120703134	120703944	+	-33.6	-32.4	6.43	CDS	CDS	ENSMUSG00000033705	ENSMUST00000180041	Stard9	protein_coding	protein_coding
2	120714020	120715321	+	-254	-252	11.7	three_prime_utr	three_prime_utr	ENSMUSG00000033705	ENSMUST00000140843	Stard9	protein_coding	nonsense_mediated_decay
2	120730006	120730816	+	-21.5	-20.4	5.57	three_prime_utr	three_prime_utr	ENSMUSG00000033705	ENSMUST00000154193	Stard9	protein_coding	nonsense_mediated_decay
2	120731205	120731895	+	-37.6	-36.4	29.2	three_prime_utr	three_prime_utr	ENSMUSG00000033705	ENSMUST00000154193	Stard9	protein_coding	nonsense_mediated_decay
2	120850973	120851212	+	-5.5	-4.69	12.5	ncRNA	exon	ENSMUSG00000087519	ENSMUST00000124795	AV039307	processed_transcript	processed_transcript
2	121004757	121007852	+	-233	-231	13.4	three_prime_utr	three_prime_utr	ENSMUSG00000054484	ENSMUST00000139428	Tmem62	protein_coding	nonsense_mediated_decay
2	121140457	121140577	+	-3.15	-2.43	13.5	five_prime_utr	five_prime_utr	ENSMUSG00000027259	ENSMUST00000028702	Adal	protein_coding	protein_coding
[truncated: 21,869 more rows]
