# Supplementary material for: Dynamic m6A mRNA Methylation Reveals the Role of METTL3/14-m6A-MNK2-ERK Signaling Axis in Skeletal Muscle Differentiation and Regeneration
Source: Front Cell Dev Biol. 2021 Oct 1;9:744171. doi: 10.3389/fcell.2021.744171 (PMC8517268; doi:10.3389/fcell.2021.744171)
Supplement: Supplementary file 14 [file Table_12.XLS]

	ID	Description	GeneRatio	BgRatio	pvalue	p.adjust	qvalue	geneID	Count
mmu04510	mmu04510	Focal adhesion	73/1257	200/6698	1.58763034190987e-09	3.25464220091523e-07	2.43993715704043e-07	Fn1/Col6a3/Lamc1/Capn2/Col5a1/Rapgef1/Itga6/Itgav/Thbs1/Myl9/Pdgfc/Shc1/Itga10/Rap1a/Pik3r3/Tln1/Tnc/Jun/Spp1/Pxn/Ppp1cc/Rac1/Col1a2/Cav1/Met/Flnc/Zyx/Raf1/Ccnd2/Igf1r/Ilk/Parva/Arhgap35/Actn4/Hras/Ccnd1/Col4a2/Itgb1/Col4a1/Pik3r2/Bcar1/Rhoa/Lamb2/Ctnnb1/Birc2/Fyn/Ppp1r12a/Itga7/Col6a1/Shc2/Crk/Col1a1/Erbb2/Itga3/Prkca/Grb2/Rock2/Arhgap5/Sos2/Actn1/Flnb/Parvb/Ptk2/Pdgfb/Mapk1/Crkl/Thbs2/Pdpk1/Veg…	73
mmu04120	mmu04120	Ubiquitin mediated proteolysis	56/1257	142/6698	5.46938050772708e-09	5.60611502042026e-07	4.20278712699028e-07	Cul3/Trip12/Anapc2/Ube2e3/Traf6/Itch/Ube2c/Fbxw7/Ube2q1/Ube2d3/Ube2j1/Ube2r2/Trim32/Ube2j2/Klhl9/Anapc4/Ube2k/Ube3b/Smurf1/Cul1/Herc2/Sae1/Det1/Cul4a/Cdc16/Herc1/Anapc13/Birc2/Keap1/Pml/Herc4/Rhobtb1/Ube2n/Ube2d1/Mdm2/Fancl/Skp1/Ube2b/Cdc27/Smurf2/Ube2o/Rhobtb2/Rbx1/Ppil2/Ube2l3/Cul7/Birc6/Elob/Cul2/Pias2/Cdc23/Syvn1/Prpf19/Uba1/Huwe1/Mid1	56
mmu04141	mmu04141	Protein processing in endoplasmic reticulum	63/1257	171/6698	1.41744755098112e-08	9.68589159837101e-07	7.26131026116646e-07	Bag2/Atf6/Capn2/Hspa5/Ube2e3/Dnajc10/Pdia3/Traf2/Sec62/Hspa4l/Ssr2/Ube2d3/Sec24b/Ube2j1/Ddost/Ube2j2/Bag1/Vcp/Eif2ak1/Preb/Wfs1/Erp29/Hsph1/Cul1/Mogs/Ppp1r15a/Map2k7/Dnajb1/Rad23a/Calr/Amfr/Mbtps1/Stt3b/Sec63/Sar1a/Ddit3/Ube2d1/Hsp90b1/Xbp1/Skp1/Sec61g/Canx/Sec24a/Derl2/P4hb/Hsp90aa1/Txndc5/Lman2/Sec24c/Dnajc3/Atf4/Rbx1/Marchf6/Hspa1l/Hsp90ab1/Ubxn6/Eif2ak2/Syvn1/Ganab/Capn1/Ssr4/Ubqln2/Mbtps2	63
mmu04520	mmu04520	Adherens junction	34/1257	75/6698	1.10883040459336e-07	5.68275582354097e-06	4.26024313343764e-06	Snai1/Ptpn1/Ctnnd1/Ssx2ip/Wasf2/Ptprf/Rac1/Met/Igf1r/Actn4/Tjp1/Iqgap1/Pard3/Insr/Csnk2a2/Rhoa/Ctnnb1/Tgfbr2/Fyn/Wasf1/Erbb2/Baiap2/Nlk/Actn1/Lmo7/Ep300/Snai2/Mapk1/Nectin3/Afdn/Ctnna1/Smad4/Sorbs1/Actb	34
mmu04722	mmu04722	Neurotrophin signaling pathway	49/1257	132/6698	4.47624949611883e-07	1.83526229340872e-05	1.37585773985968e-05	Irs1/Rapgef1/Abl1/Traf6/Bdnf/Plcg1/Shc1/Ngf/Rap1a/Nfkb1/Pik3r3/Jun/Ptpn11/Sh2b3/Ywhag/Rac1/Irak2/Raf1/Arhgdib/Zfp110/Hras/Map2k7/Irs2/Pik3r2/Rhoa/Shc2/Prdm4/Frs2/Crk/Ywhae/Grb2/Arhgdia/Kidins220/Psen1/Calm1/Ywhaq/Sos2/Zfp369/Camk2g/Atf4/Ywhaz/Mapk1/Crkl/Rps6ka2/Calm2/Bad/Rps6ka4/Rps6ka3/Irak1	49
mmu04360	mmu04360	Axon guidance	47/1257	132/6698	3.0095675262965e-06	9.53206510821733e-05	7.14598976020401e-05	Nck2/Ngef/Abl1/Lrrc4c/Sema6d/Ppp3ca/Efna1/Ephb2/Sema3a/Sema3e/Limk1/Rac1/Met/Cxcl12/Epha1/Sema4f/Plxna1/Srgap3/Hras/Nfat5/Nrp1/Itgb1/Efnb2/Sema7a/Rhoa/Plxnb1/Arhgef12/Nck1/Sema3b/Gnai2/Fyn/Ntn4/Ntn1/Rock2/Rasa1/Ptk2/Plxnb2/Mapk1/Rock1/Sema6a/Nfatc1/Cfl1/Rhod/Ablim1/Plxna3/Efnb1/L1cam	47
mmu05220	mmu05220	Chronic myeloid leukemia	31/1257	74/6698	3.25485150036689e-06	9.53206510821733e-05	7.14598976020401e-05	Abl1/Bcl2l1/Shc1/Mecom/Nfkb1/Pik3r3/E2f2/Ptpn11/Raf1/Tgfb1/Ctbp2/Hras/Ccnd1/Pik3r2/Tgfbr2/Hdac2/Bcr/Cdk4/Shc2/Mdm2/Crk/Grb2/Sos2/Tgfb3/Myc/Mapk1/Crkl/Runx1/Cdkn1a/Smad4/Bad	31
mmu04350	mmu04350	TGF-beta signaling pathway	34/1257	85/6698	3.84717406045844e-06	9.63270335658936e-05	7.22143614922745e-05	Bmpr2/Acvr2a/Thbs1/Acvr1/Pitx2/Smurf1/Cul1/Tgfb1/Tfdp1/Smad1/Ppp2r1b/Rhoa/Tgfbr2/Ppp2ca/Skp1/Rps6kb1/Smurf2/Rock2/Id2/Tgfb3/Inhba/Smad5/Zfyve16/Bmp4/Myc/Rbx1/Ep300/Mapk1/Ppp2r1a/Ltbp1/Thbs2/Smad7/Rock1/Smad4	34
mmu00310	mmu00310	Lysine degradation	22/1257	45/6698	4.22899171752703e-06	9.63270335658936e-05	7.22143614922745e-05	Suv39h2/Ehmt1/Ash1l/Setd7/Plod1/Nsd2/Setd1b/Plod3/Hadha/Aldh2/Kmt5c/Setd1a/Nsd3/Colgalt1/Gcdh/Setd2/Dot1l/Ogdh/Aldh3a2/Dlst/Nsd1/Kmt5b	22
mmu05200	mmu05200	Pathways in cancer	93/1257	326/6698	7.19442477063451e-06	0.000147485707798007	0.000110566949106594	Casp8/Fzd7/Tpr/Fzd5/Fn1/Rassf5/Lamc1/Abl1/Itga6/Itgav/Traf6/Plcg1/Traf2/Bcl2l1/Tpm3/Mecom/Nfkb1/Pik3r3/Slc2a1/E2f2/Mtor/Jun/Jak1/Rac1/Met/Cycs/Raf1/Tgfb1/Igf1r/Egln2/Ctbp2/Hras/Fadd/Ccnd1/Col4a2/Casp3/Mmp2/Itgb1/Col4a1/Pik3r2/Egln1/Rhoa/Lamb2/Ctnnb1/Birc2/Pml/Tgfbr2/Hdac2/Bcr/Apc2/Cdk4/Hsp90b1/Mdm2/Crk/Erbb2/Fzd2/Axin2/Traf4/Itga3/Prkca/Grb2/Traf3/Sos2/Tgfb3/Hsp90aa1/Fgf10/Ncoa4/Bmp4/Fzd3/Myc/Rbx…	93
mmu04110	mmu04110	Cell cycle	43/1257	128/6698	4.06184114775405e-05	0.000672410934095197	0.000504092407588697	Mcm3/Orc2/Anapc2/Abl1/Pcna/E2f2/Orc3/Anapc4/Dbf4/Ywhag/Mcm7/Cul1/Gadd45a/Ccnd2/Tgfb1/Wee1/Ccnd1/Tfdp1/Cdc16/Orc6/Atr/Tfdp2/Anapc13/Hdac2/Cdk4/Mdm2/Skp1/Ywhae/Cdc27/Ywhaq/Tgfb3/Gadd45g/Cdc14b/Cdk7/Myc/Rbx1/Ep300/Ywhaz/Cdkn1a/Cdc23/Smad4/Smc3/Smc1a	43
mmu03040	mmu03040	Spliceosome	46/1257	140/6698	4.15827076213091e-05	0.000672410934095197	0.000504092407588697	Sf3b1/Hnrnpu/Snrpb2/Prpf40a/Sf3b4/Prpf3/Prpf38b/Prpf4/Srsf4/Tra2a/Isy1/U2af2/Snrpd2/Snrpa1/Snrnp70/Dhx38/Sf3b3/Cwc15/Snrpd3/Sf3a1/Slu7/Srsf1/Dhx8/Ddx42/Ddx5/Eif4a3/Srsf5/Rbm25/Snw1/Ddx46/Hnrnpk/Acin1/Hnrnpa1/Puf60/Ddx23/Ncbp2/Snrpc/Hspa1l/Ddx39b/Hnrnpm/Thoc1/Tcerg1/Prpf19/Sart1/Pqbp1/Rbmx	46
mmu05010	mmu05010	Alzheimer's disease	58/1257	189/6698	4.26406933816466e-05	0.000672410934095197	0.000504092407588697	Cox5b/Casp8/Ndufa10/Atf6/Capn2/Ndufa8/Ndufs3/Ryr3/Aph1a/Ppp3ca/Uqcrh/Ndufs5/Cox6a1/Cycs/Gapdh/Itpr2/Cox6b1/Apbb1/Ndufab1/Fadd/Casp3/Ndufb7/Bace1/Atp5d/Ndufa12/Atp5b/Uqcr11/Mapt/Uqcr10/Uqcrq/Psen1/Calm1/Adam17/Uqcrfs1/Uqcrb/Cox7c/Ndufs4/Ndufb9/Cox6c/Mapk1/Ndufb4/Ndufb4c/Ndufb4b/Atp5j/Itpr3/Cox7a2l/Calm2/Ndufa2/Bad/Gnaq/Fas/Casp7/Capn1/Cox7b/Ndufb11/Ndufa1/CYTB/Cdk5r1	58
mmu03010	mmu03010	Ribosome	41/1257	122/6698	6.03856339734324e-05	0.000884218211753831	0.000662879891738431	Rpl31/Rpl37a/Rpl7a/Rpl12/Rpl22l1/Rps27/Rpl22/Rps6/Rps8/Gm15501/Rpl5/Rpl6/Rps9/Rpl28/Rps19/Rps11/Rpl13a/Rps17/Rpl13/Rpl18a/Rpl4/Rpsa/Rpl14/Rps15/Rps12/Rpl41/Rpl19/Rpl38/Rpl23a/Rps29/Rpl36al/Rps23/Rps24/Rpl8/Rpl35a/Rpl36/Rps28/Rpl17/Fau/Rpl36a/Rpl39	41
mmu03050	mmu03050	Proteasome	20/1257	45/6698	6.60284854587749e-05	0.000902389301269924	0.00067650237733201	Psmd1/Psmc3/Psmb7/Psmb4/Psmd4/Psmc2/Sem1/Psmd13/Psmd8/Psmd7/Psmb6/Psmd11/Psme3/Psmc1/Psma2/Psmc6/Psme1/Psmb5/Psmd2/Psmb1	20
mmu05100	mmu05100	Bacterial invasion of epithelial cells	27/1257	71/6698	0.000106513317076588	0.00136470187504378	0.00102308844034091	Fn1/Arhgef26/Shc1/Pik3r3/Wasf2/Pxn/Arpc3/Arpc1b/Rac1/Cav1/Met/Arpc4/Ilk/Rhog/Itgb1/Pik3r2/Bcar1/Dnm2/Rhoa/Ctnnb1/Wasf1/Shc2/Crk/Ptk2/Crkl/Ctnna1/Actb	27
mmu05211	mmu05211	Renal cell carcinoma	27/1257	72/6698	0.000140454793594924	0.00169371956982114	0.00126974612166309	Rapgef1/Rap1a/Pik3r3/Slc2a1/Jun/Ptpn11/Rac1/Met/Raf1/Tgfb1/Egln2/Hras/Pik3r2/Egln1/Crk/Flcn/Grb2/Sos2/Tgfb3/Rbx1/Ep300/Pdgfb/Mapk1/Crkl/Elob/Vegfa/Cul2	27
mmu04540	mmu04540	Gap junction	31/1257	88/6698	0.000178766997969489	0.00201334625439778	0.00150936355913775	Tuba4a/Htr2b/Gnas/Tubb4b/Pdgfc/Lpar1/Prkg2/Raf1/Itpr2/Tjp1/Hras/Adcy7/Tubb3/Gnai2/Gna11/Prkca/Grb2/Csnk1d/Sos2/Tubb2a/Tubb2b/Tuba1c/Pdgfb/Adcy6/Tuba1a/Mapk1/Itpr3/Tubb5/Map3k2/Tubb6/Gnaq	31
mmu00190	mmu00190	Oxidative phosphorylation	46/1257	148/6698	0.000186602823578331	0.00201334625439778	0.00150936355913775	Cox5b/Ndufa10/Ndufa8/Ndufs3/Uqcrh/Ndufs5/Atp6v0a2/Atp5k/Cox6a1/Atp5j2/Atp6v1f/Cox6b1/Ndufab1/Ndufb7/Atp6v0d1/Atp5d/Ndufa12/Atp5b/Uqcr11/Cox11/Uqcr10/Uqcrq/Uqcrfs1/Uqcrb/Cox7c/Ndufs4/Ndufb9/Cox6c/Cox17/Ndufb4/Ndufb4c/Ndufb4b/Atp5j/Atp6v1g2/Cox7a2l/Ndufa2/Atp6ap1/Cox7b/Ndufb11/Ndufa1/ND1/ND2/ND4/ND5/CYTB/ND6	46
mmu05016	mmu05016	Huntington's disease	58/1257	199/6698	0.000206980423442181	0.00212154934028235	0.0015904811485557	Cox5b/Casp8/Creb1/Ndufa10/Bdnf/Ndufa8/Ndufs3/Taf4/Creb3/Uqcrh/Ndufs5/Htt/Cox6a1/Hip1/Cycs/Cox6b1/Ndufab1/Polr2l/Casp3/Ndufb7/Slc25a4/Gpx1/Hdac2/Atp5d/Ndufa12/Atp5b/Tbpl1/Tfam/Uqcr11/Dlg4/Uqcr10/Uqcrq/Polr2a/Rcor1/Uqcrfs1/Uqcrb/Cox7c/Ndufs4/Vdac2/Ndufb9/Polr2f/Ep300/Cox6c/Dnal4/Sod1/Ndufb4/Ndufb4c/Ndufb4b/Atp5j/Sod2/Cox7a2l/Dctn4/Ndufa2/Gnaq/Cox7b/Ndufb11/Ndufa1/CYTB	58
mmu04310	mmu04310	Wnt signaling pathway	47/1257	154/6698	0.000256657131482449	0.00238589924301928	0.00178865873931099	Fzd7/Fzd5/Ppp2r5a/Dkk2/Ppp3ca/Vangl1/Jun/Rac1/Cul1/Ccnd2/Ctbp2/Ccnd1/Nfat5/Csnk2a2/Ppp2r1b/Rhoa/Ctnnb1/Apc2/Ppp2ca/Skp1/Fzd2/Axin2/Nlk/Prkca/Rock2/Daam1/Psen1/Ppp2r5e/Sfrp4/Camk2g/Chd8/Fzd3/Myc/Rbx1/Ep300/Wnt7b/Senp2/Ppp2r1a/Axin1/Ppp2r5d/Fzd8/Apc/Csnk1a1/Rock1/Smad4/Nfatc1/Lrp5	47
mmu05012	mmu05012	Parkinson's disease	46/1257	150/6698	0.000263319115111481	0.00238589924301928	0.00178865873931099	Cox5b/Ndufa10/Ndufa8/Ndufs3/Ube2j1/Ube2j2/Uqcrh/Ndufs5/Cox6a1/Cycs/Cox6b1/Ndufab1/Casp3/Ndufb7/Slc25a4/Atp5d/Ndufa12/Atp5b/Uqcr11/Uqcr10/Uqcrq/Uqcrfs1/Uqcrb/Cox7c/Ndufs4/Vdac2/Ndufb9/Cox6c/Ube2l3/Septin5/Ndufb4/Ndufb4c/Ndufb4b/Atp5j/Cox7a2l/Ndufa2/Uba1/Cox7b/Ndufb11/Ndufa1/ND1/ND2/ND4/ND5/CYTB/ND6	46
mmu04810	mmu04810	Regulation of actin cytoskeleton	62/1257	218/6698	0.000267686256533871	0.00238589924301928	0.00178865873931099	Fn1/Enah/Itga6/Itgav/Myl9/Pdgfc/Itga10/Pfn2/Pik3r3/Wasf2/Slc9a1/Pxn/Ppp1cc/Arpc3/Arpc1b/Limk1/Gna12/Rac1/Arpc4/Raf1/Arhgap35/Actn4/Iqgap1/Hras/Arhgef7/Itgb1/Pik3r2/Bcar1/Rdx/Rhoa/Arhgef12/Wasf1/Apc2/Ppp1r12a/Itga7/Myh10/Crk/Ssh2/Gna13/Baiap2/Itga3/Rock2/Sos2/Actn1/Fgf10/Fgd3/F2r/Ptk2/Myh9/Pdgfb/Mapk1/Crkl/Tiam1/Tiam2/Ezr/Myl12a/Apc/Rock1/Cfl1/Msn/Tmsb4x/Actb	62
mmu03015	mmu03015	mRNA surveillance pathway	32/1257	94/6698	0.000290718215155004	0.00248321808778233	0.00186161664090485	Ppp2r5a/Upf2/Cstf3/Smg5/Srrm1/Fip1l1/Sympk/Ppp2r2d/Pcf11/Smg1/Upf3a/Ppp2r1b/Ppp2r3a/Dazap1/Ppp2ca/Smg6/Casc3/Eif4a3/Pnn/Papola/Ppp2r5e/Pabpn1/Acin1/Ncbp2/Gspt1/Ppp2r1a/Ddx39b/Ppp2r5d/Etf1/Cpsf7/Cstf2t/Upf3b	32
mmu03013	mmu03013	RNA transport	50/1257	168/6698	0.000323674533836485	0.00265413117745917	0.00198974660800534	Eif5b/Eif4e2/Tpr/Upf2/Nup214/Eif3j1/Rpp38/Eif2s2/Eif4e/Ddx20/Tgs1/Eif4g3/Srrm1/Pop5/Eif3b/Eif2b4/Nup54/Eif2b1/Trnt1/Gemin7/Eif3c/Upf3a/Eef1a1/Ranbp2/Xpot/Casc3/Eif1/Nup88/Kpnb1/Eif4a3/Pnn/Eif2b2/Eif5/Nup153/Prmt5/Acin1/Nup50/Eif3e/Eif3h/Eif2b5/Eif4g1/Senp2/Eif4a2/Ncbp2/Ddx39b/Xpo5/Thoc1/Eif1a/Eif3a/Upf3b	50
mmu04910	mmu04910	Insulin signaling pathway	42/1257	137/6698	0.000483424663047856	0.00381161753556964	0.00285748991113308	Eif4e2/Irs1/Rapgef1/Ptpn1/Shc1/Eif4e/Mknk1/Pik3r3/Mtor/Rps6/Ptprf/Ppp1cc/Raf1/Pde3b/Phkg2/Hras/Insr/Irs2/Pik3r2/Prkar2a/Hk1/Shc2/Mknk2/Crk/Prkar1a/Rptor/Rps6kb1/Grb2/Fasn/Calm1/Sos2/Pck2/Prkaa1/Mapk1/Crkl/Rhoq/Pdpk1/Tsc2/Calm2/Bad/Sorbs1/Hk2	42
mmu04114	mmu04114	Oocyte meiosis	36/1257	114/6698	0.000650150311447286	0.00493632643876643	0.00370066064215609	Ppp2r5a/Anapc2/Ppp3ca/Anapc4/Ppp1cc/Ywhag/Cul1/Itpr2/Igf1r/Cdc16/Adcy7/Ppp2r1b/Anapc13/Fbxo5/Ppp2ca/Skp1/Ywhae/Cdc27/Calm1/Ywhaq/Ppp2r5e/Camk2g/Rbx1/Ywhaz/Adcy6/Mapk1/Rps6ka2/Ppp2r1a/Itpr3/Ppp2r5d/Sgo1/Calm2/Cdc23/Smc3/Smc1a/Rps6ka3	36
mmu04142	mmu04142	Lysosome	38/1257	125/6698	0.00105122247137831	0.00769645023687695	0.00576986770004639	Abca2/Acp2/Ctsa/Ctsz/Ctso/Ap4b1/Atp6v0a2/Gusb/Smpd1/Ap3s2/Ctsd/Dnase2a/Pla2g15/Ap3m2/Atp6v0d1/Glb1/Cd164/Psap/Gnptab/Cd63/Ap3d1/Ap1b1/Gaa/Gga3/Sgsh/Laptm4a/Npc2/Ap3b1/Ctsl/Ctsb/Gga1/Arsa/Slc11a2/Nagpa/Igf2r/Gnptg/Lipa/Atp6ap1	38
mmu04330	mmu04330	Notch signaling pathway	19/1257	51/6698	0.00145715405816817	0.0102078308785404	0.00765259721831529	Notch1/Cir1/Jag1/Aph1a/Maml3/Rbpj/Dtx2/Ncor2/Ctbp2/Hdac2/Maml1/Kat2a/Psen1/Adam17/Snw1/Ep300/Notch3/Dtx4/Hes1	19
mmu04512	mmu04512	ECM-receptor interaction	28/1257	86/6698	0.0014938289090547	0.0102078308785404	0.00765259721831529	Fn1/Col6a3/Lamc1/Col5a1/Itga6/Itgav/Thbs1/Cd44/Sdc4/Itga10/Hspg2/Tnc/Agrn/Spp1/Col1a2/Col4a2/Itgb1/Col4a1/Lamb2/Dag1/Itga7/Col6a1/Col1a1/Itga3/Sdc1/Sdc2/Gp5/Thbs2	28
mmu04012	mmu04012	ErbB signaling pathway	28/1257	87/6698	0.00181704348925083	0.0120159327514974	0.00900809335927405	Nck2/Abl1/Plcg1/Shc1/Pik3r3/Mtor/Jun/Raf1/Hras/Map2k7/Nrg1/Pik3r2/Nck1/Shc2/Crk/Erbb2/Rps6kb1/Prkca/Grb2/Sos2/Camk2g/Myc/Ptk2/Mapk1/Crkl/Cdkn1a/Hbegf/Bad	28
mmu05213	mmu05213	Endometrial cancer	19/1257	52/6698	0.00189957559430555	0.01216915615102	0.00912296173580957	Pik3r3/Raf1/Ilk/Hras/Ccnd1/Pik3r2/Ctnnb1/Apc2/Erbb2/Axin2/Grb2/Sos2/Myc/Mapk1/Axin1/Pdpk1/Apc/Ctnna1/Bad	19
mmu04010	mmu04010	MAPK signaling pathway	69/1257	269/6698	0.00273688702885835	0.0168749335233873	0.0126507845669553	Map4k4/Elk4/Dusp10/Map3k20/Traf6/Bdnf/Traf2/Ngf/Ppp3ca/Mecom/Rapgef2/Rap1a/Nfkb1/Mknk1/Jun/Cacna2d1/Taok3/Hspb1/Gna12/Rac1/Flnc/Gadd45a/Raf1/Tgfb1/Taok2/Hras/Map2k7/Dusp4/Casp3/Jund/Ecsit/Tgfbr2/Dusp6/Ddit3/Tab2/Mknk2/Crk/Nf1/Mapt/Taok1/Nlk/Dusp3/Map3k14/Cacng1/Prkca/Grb2/Sos2/Tgfb3/Gadd45g/Fgf10/Rasa1/Flnb/Myc/Atf4/Cacnb3/Pdgfb/Mapk1/Crkl/Map3k13/Rps6ka2/Hspa1l/Ppm1b/Map3k4/Dusp1/Map3k2/Fas/Dusp…	69
mmu03030	mmu03030	DNA replication	14/1257	35/6698	0.00279876946241546	0.0168749335233873	0.0126507845669553	Mcm3/Pcna/Pole3/Rfc2/Rfc1/Mcm7/Ssbp1/Pole4/Pold3/Prim1/Rpa1/Rnaseh1/Pold4/Pola2	14
mmu05214	mmu05214	Glioma	22/1257	66/6698	0.00333487683803757	0.0195328500513629	0.0146433689730372	Plcg1/Shc1/Pik3r3/E2f2/Mtor/Raf1/Igf1r/Hras/Ccnd1/Pik3r2/Cdk4/Shc2/Mdm2/Prkca/Grb2/Calm1/Sos2/Camk2g/Pdgfb/Mapk1/Cdkn1a/Calm2	22
mmu04260	mmu04260	Cardiac muscle contraction	25/1257	81/6698	0.00576134544981945	0.0328076615892497	0.0245952174173579	Cox5b/Tnnt2/Tpm3/Slc9a1/Tpm2/Uqcrh/Cacna2d1/Cox6a1/Cox6b1/Tpm4/Tpm1/Atp1b3/Uqcr11/Uqcr10/Uqcrq/Cacng1/Uqcrfs1/Uqcrb/Cox7c/Tnnc1/Cacnb3/Cox6c/Cox7a2l/Cox7b/CYTB	25
mmu04150	mmu04150	mTOR signaling pathway	18/1257	53/6698	0.00608873981976906	0.0331930245979031	0.0248841160015088	Eif4e2/Eif4e/Pik3r3/Mtor/Rps6/Pik3r2/Stk11/Rptor/Rps6kb1/Prkaa1/Rictor/Mapk1/Rps6ka2/Pdpk1/Mlst8/Tsc2/Vegfa/Rps6ka3	18
mmu05210	mmu05210	Colorectal cancer	21/1257	65/6698	0.0061528533400991	0.0331930245979031	0.0248841160015088	Pik3r3/Jun/Rac1/Cycs/Raf1/Tgfb1/Ccnd1/Casp3/Pik3r2/Rhoa/Ctnnb1/Tgfbr2/Apc2/Axin2/Tgfb3/Myc/Mapk1/Axin1/Apc/Smad4/Bad	21
mmu05215	mmu05215	Prostate cancer	27/1257	90/6698	0.00644134206292923	0.0335144382120767	0.0251250730627122	Creb1/Pdgfc/Nfkb1/Creb3/Pik3r3/E2f2/Mtor/Raf1/Igf1r/Hras/Ccnd1/Pik3r2/Ctnnb1/Hsp90b1/Mdm2/Erbb2/Grb2/Sos2/Hsp90aa1/Atf4/Ep300/Pdgfb/Mapk1/Cdkn1a/Pdpk1/Hsp90ab1/Bad	27
mmu04670	mmu04670	Leukocyte transendothelial migration	34/1257	120/6698	0.00653940257796619	0.0335144382120767	0.0251250730627122	Rassf5/Myl9/Plcg1/Ctnnd1/Rap1a/Pik3r3/Pxn/Ptpn11/Rac1/Cxcl12/Arhgap35/Actn4/Mmp2/Itgb1/Pik3r2/Bcar1/Rhoa/Ctnnb1/Jam3/Gnai2/Prkca/Rock2/Arhgap5/Actn1/Ptk2/Jam2/Afdn/Ezr/Myl12a/Ctnna1/Rock1/Sipa1/Msn/Actb	34
mmu05222	mmu05222	Small cell lung cancer	26/1257	87/6698	0.00783539953786901	0.0391769976893451	0.0293701754179429	Fn1/Lamc1/Itga6/Itgav/Traf6/Traf2/Bcl2l1/Nfkb1/Pik3r3/E2f2/Cycs/Ccnd1/Col4a2/Itgb1/Col4a1/Pik3r2/Lamb2/Birc2/Cdk4/Traf4/Itga3/Traf3/Myc/Ptk2/Rxrb/Pias2	26
mmu03420	mmu03420	Nucleotide excision repair	15/1257	43/6698	0.00900118842664752	0.0434178856368473	0.0325494803747354	Pcna/Pole3/Rfc2/Rfc1/Pole4/Ercc2/Pold3/Cul4a/Rad23a/Rpa1/Cdk7/Rbx1/Ercc4/Gtf2h5/Pold4	15
mmu00052	mmu00052	Galactose metabolism	11/1257	28/6698	0.00910716625553384	0.0434178856368473	0.0325494803747354	Pgm1/B4galt2/Akr1b8/Mgam/Glb1/Hk1/Pfkl/Gaa/Ugp2/Pfkp/Hk2	11
mmu00100	mmu00100	Steroid biosynthesis	8/1257	18/6698	0.0110207924457102	0.0513468738947863	0.0384936769634855	Dhcr24/Msmo1/Sc5d/Lss/Fdft1/Sqle/Lipa/Ebp	8
mmu04210	mmu04210	Apoptosis	25/1257	86/6698	0.013013399694395	0.0592832652744663	0.0444434235177	Casp8/Capn2/Traf2/Bcl2l1/Ngf/Ppp3ca/Nfkb1/Pik3r3/Dffb/Irak2/Cycs/Fadd/Casp3/Pik3r2/Prkar2a/Birc2/Endod1/Prkar1a/Map3k14/Ripk1/Bad/Fas/Casp7/Capn1/Irak1	25
mmu00600	mmu00600	Sphingolipid metabolism	14/1257	41/6698	0.0139953700843849	0.062370671028237	0.0467579870096154	Degs1/Sgms2/Plpp3/Smpd1/Sphk2/Glb1/Sgpl1/Plpp2/Sgpp1/Sptlc2/Arsa/Smpd4/B4galt6/Sgms1	14
mmu04530	mmu04530	Tight junction	36/1257	137/6698	0.0180205811103741	0.0786004069707808	0.0589250804504955	Map3k20/Myl9/Ash1l/Magi3/Exoc4/Magi1/Ybx3/Sympk/Ppp2r2d/Actn4/Tjp1/Hras/Pard3/Csnk2a2/Ppp2r1b/Rhoa/Ctnnb1/Amotl1/Jam3/Gnai2/Epb41l2/Cdk4/Ppp2ca/Llgl1/Myh10/Sptbn1/Prkca/Actn1/Myh9/Jam2/Afdn/Ppp2r1a/Tjap1/Myl12a/Ctnna1/Actb	36
mmu05223	mmu05223	Non-small cell lung cancer	17/1257	55/6698	0.0204104689399092	0.0871697110975287	0.0653493084479548	Rassf5/Plcg1/Pik3r3/E2f2/Raf1/Hras/Ccnd1/Pik3r2/Cdk4/Erbb2/Prkca/Grb2/Sos2/Mapk1/Rxrb/Pdpk1/Bad	17
mmu04144	mmu04144	Endocytosis	54/1257	223/6698	0.0235173500680016	0.0983889135498027	0.0737601097728945	Agap1/Smap1/Stam/Traf6/Usp8/Chmp4b/Itch/Ehd4/Acap3/Agap3/Git2/Smurf1/Cav1/Met/Rab11fip5/Iqsec1/Tgfb1/Igf1r/Arap1/Ehd2/Hras/Vps4a/Pard3/Chmp1a/Dnm2/Rhoa/Pml/Pdcd6ip/Tgfbr2/Eea1/Rnf41/Mdm2/Rabep1/Hgs/Epn2/Smurf2/Arf6/Tgfb3/Zfyve16/F2r/Asap1/Hspa1l/H2-D1/Rab5a/Rab11fip3/H2-K1/Sh3gl1/Rab31/Chmp1b/Smad7/Ehd1/Grk2/Psd/Iqsec2	54
mmu04962	mmu04962	Vasopressin-regulated water reabsorption	14/1257	44/6698	0.0263119267859152	0.107878899822252	0.0808745539103919	Creb1/Dync1i2/Gnas/Creb3/Dynll1/Arhgdib/Stx4a/Dync1li2/Dynll2/Arhgdia/Dync1h1/Adcy6/Rab5a/Dctn4	14
mmu04666	mmu04666	Fc gamma R-mediated phagocytosis	25/1257	92/6698	0.0298228242726927	0.118785550716553	0.0890510418722298	Plcg1/Plpp3/Pik3r3/Wasf2/Arpc3/Arpc1b/Limk1/Rac1/Arpc4/Raf1/Sphk2/Pik3r2/Dnm2/Wasf1/Marcks/Plpp2/Crk/Rps6kb1/Prkca/Arf6/Myo10/Asap1/Mapk1/Crkl/Cfl1	25
mmu05142	mmu05142	Chagas disease (American trypanosomiasis)	27/1257	101/6698	0.0301309689622476	0.118785550716553	0.0890510418722298	Casp8/Traf6/Gnas/Nfkb1/Pik3r3/Jun/Tlr6/Tgfb1/Ppp2r2d/Fadd/Gnao1/Pik3r2/Calr/Ppp2r1b/Gnai2/Tgfbr2/Ifngr1/Gna11/Ppp2ca/Tgfb3/Mapk1/Ifngr2/Ppp2r1a/Ticam1/Gnaq/Fas/Irak1	27
mmu03008	mmu03008	Ribosome biogenesis in eukaryotes	24/1257	88/6698	0.031516947713598	0.121905175118634	0.0913897590106318	Utp14b/Nop56/Rpp38/Wdr3/Gar1/Mdn1/Pop5/Bms1/Emg1/Fbl/Mphosph10/Csnk2a2/Nob1/Rexo2/Nhp2/Utp6/Utp15/Rrp7a/Lsg1/Riok2/Wdr43/Rcl1/Dkc1/Nvl	24
mmu05414	mmu05414	Dilated cardiomyopathy	24/1257	89/6698	0.035742858751274	0.135690482296503	0.101724315354503	Des/Tnnt2/Itga6/Itgav/Gnas/Ttn/Tpm3/Itga10/Tpm2/Cacna2d1/Tgfb1/Tpm4/Adcy7/Itgb1/Tpm1/Dag1/Itga7/Itga3/Cacng1/Tgfb3/Tnnc1/Cacnb3/Adcy6/Actb	24
mmu04730	mmu04730	Long-term depression	20/1257	72/6698	0.0391916735811451	0.146078056075177	0.109511662064061	Gnas/Prkg2/Gna12/Raf1/Itpr2/Igf1r/Ryr1/Hras/Gnao1/Ppp2r1b/Gnai2/Gna11/Ppp2ca/Gria1/Gna13/Prkca/Mapk1/Ppp2r1a/Itpr3/Gnaq	20
mmu03410	mmu03410	Base excision repair	12/1257	38/6698	0.040366538697917	0.147770364876303	0.110780350561953	Pcna/Pole3/Hmgb1/Pole4/Mbd4/Pold3/Polb/Parp3/Lig3/Parp4/Smug1/Pold4	12
mmu00533	mmu00533	Glycosaminoglycan biosynthesis - keratan sulfate	6/1257	15/6698	0.046281045516487	0.164637549723431	0.123425326108452	B4galt2/St3gal3/St3gal2/Fut8/St3gal1/B4gat1	6
mmu05219	mmu05219	Bladder cancer	13/1257	43/6698	0.0470260354065559	0.164637549723431	0.123425326108452	Thbs1/E2f2/Raf1/Hras/Ccnd1/Mmp2/Cdk4/Mdm2/Erbb2/Myc/Mapk1/Cdkn1a/Vegfa	13
mmu04720	mmu04720	Long-term potentiation	19/1257	69/6698	0.0473834899204022	0.164637549723431	0.123425326108452	Ppp3ca/Rap1a/Ppp1cc/Raf1/Itpr2/Hras/Ppp1r12a/Gria1/Prkca/Calm1/Camk2g/Atf4/Ep300/Mapk1/Rps6ka2/Itpr3/Calm2/Gnaq/Rps6ka3	19
mmu05410	mmu05410	Hypertrophic cardiomyopathy (HCM)	22/1257	83/6698	0.0512089758967555	0.174208855289007	0.13060073361846	Des/Tnnt2/Itga6/Itgav/Ttn/Tpm3/Itga10/Tpm2/Cacna2d1/Tgfb1/Tpm4/Itgb1/Tpm1/Dag1/Itga7/Itga3/Cacng1/Tgfb3/Tnnc1/Prkaa1/Cacnb3/Actb	22
mmu03440	mmu03440	Homologous recombination	9/1257	27/6698	0.0518377569396559	0.174208855289007	0.13060073361846	Rad54l/Ssbp1/Rad52/Sem1/Pold3/Rad50/Rpa1/Eme1/Pold4	9
mmu05212	mmu05212	Pancreatic cancer	19/1257	71/6698	0.0613132846431396	0.202729408900703	0.151981995889616	Bcl2l1/Nfkb1/Pik3r3/E2f2/Jak1/Rac1/Raf1/Tgfb1/Ccnd1/Pik3r2/Tgfbr2/Cdk4/Erbb2/Tgfb3/Mapk1/Vegfa/Ralbp1/Smad4/Bad	19
mmu04115	mmu04115	p53 signaling pathway	18/1257	70/6698	0.092976693499087	0.300710423202024	0.225436312130914	Casp8/Steap3/Thbs1/Cd82/Cycs/Gadd45a/Ccnd2/Pidd1/Ccnd1/Casp3/Atr/Cdk4/Mdm2/Ppm1d/Gadd45g/Cdkn1a/Tsc2/Fas	18
mmu05216	mmu05216	Thyroid cancer	9/1257	30/6698	0.0938803272435586	0.300710423202024	0.225436312130914	Tpr/Tpm3/Hras/Ccnd1/Ctnnb1/Ncoa4/Myc/Mapk1/Rxrb	9
mmu05221	mmu05221	Acute myeloid leukemia	15/1257	57/6698	0.100730469781991	0.31140230413184	0.23345179154428	Nfkb1/Pik3r3/Mtor/Raf1/Hras/Ccnd1/Pik3r2/Pml/Rps6kb1/Grb2/Sos2/Myc/Mapk1/Runx1/Bad	15
mmu03430	mmu03430	Mismatch repair	7/1257	22/6698	0.101775387204065	0.31140230413184	0.23345179154428	Pcna/Rfc2/Rfc1/Ssbp1/Pold3/Rpa1/Pold4	7
mmu04710	mmu04710	Circadian rhythm	7/1257	22/6698	0.101775387204065	0.31140230413184	0.23345179154428	Per2/Cul1/Rora/Skp1/Csnk1d/Fbxl3/Rbx1	7
mmu04912	mmu04912	GnRH signaling pathway	24/1257	99/6698	0.103350442385795	0.311571186604235	0.233578399200094	Gnas/Jun/Raf1/Itpr2/Hras/Map2k7/Adcy7/Mmp2/Gna11/Prkca/Grb2/Calm1/Sos2/Mmp14/Camk2g/Atf4/Adcy6/Mapk1/Itpr3/Map3k4/Calm2/Map3k2/Hbegf/Gnaq	24
mmu00010	mmu00010	Glycolysis / Gluconeogenesis	16/1257	63/6698	0.118660701559085	0.352542664052353	0.264293858545025	Pgm1/Aldh2/Bpgm/Tpi1/Gapdh/Ldha/Gpi1/Hk1/Pfkl/Aldh3a1/Eno3/Aldh3a2/Pfkp/Pck2/Pgam1/Hk2	16
mmu03022	mmu03022	Basal transcription factors	10/1257	36/6698	0.122322885150034	0.358231306510813	0.268558514765487	Taf4/Taf12/Gtf2ird1/Taf6/Taf10/Tbpl1/Ston1/Gtf2f1/Taf7/Taf5	10
mmu00670	mmu00670	One carbon pool by folate	6/1257	19/6698	0.129398166635314	0.371291340551346	0.278349349014103	Mthfr/Mthfd2/Aldh1l2/Shmt2/Shmt1/Mtr	6
mmu03060	mmu03060	Protein export	9/1257	32/6698	0.130404763510717	0.371291340551346	0.278349349014103	Srp9/Hspa5/Sec62/Srp72/Sec63/Sec61g/Oxa1l/Spcs1/Srp19	9
mmu00604	mmu00604	Glycosphingolipid biosynthesis - ganglio series	5/1257	15/6698	0.133699235494738	0.37545675721125	0.281472074725763	Slc33a1/St3gal5/St3gal2/Glb1/St3gal1	5
mmu00350	mmu00350	Tyrosine metabolism	10/1257	37/6698	0.140948484038684	0.39046539497203	0.292723736410354	Bud23/Il4i1/Il4i1b/Got2/Mif/Aldh3a1/Mettl2/Gstz1/Mettl6/Comt	10
mmu00240	mmu00240	Pyrimidine metabolism	23/1257	99/6698	0.154567818141738	0.418900171509614	0.31404069340387	Uck2/Polr1b/Polr3c/Nudt2/Pole3/Polr1d/Polr1a/Pole4/Rrm1/Pold3/Polr2l/Prim1/Polr2a/Nme2/Nme1/Nt5c/Tk1/Cant1/Polr3d/Polr2f/Pold4/Pola2/Ctps2	23
mmu04964	mmu04964	Proximal tubule bicarbonate reclamation	6/1257	20/6698	0.157066807908364	0.418900171509614	0.31404069340387	Gls/Aqp1/Atp1b3/Slc25a10/Mdh1/Pck2	6
mmu00564	mmu00564	Glycerophospholipid metabolism	19/1257	80/6698	0.157342991249953	0.418900171509614	0.31404069340387	Dgkd/Agpat2/Dgkz/Plpp3/Ptdss2/Mboat7/Pla2g15/Gnpat/Gpat4/Agpat3/Plpp2/Dgka/Pgs1/Adprm/Ptdss1/Chkb/Pcyt1a/Lclat1/Chka	19
mmu00230	mmu00230	Purine metabolism	37/1257	168/6698	0.159686095515866	0.419687815137853	0.314631173351099	Ak1/Polr1b/Ada/Gmps/Pde7a/Prune1/Polr3c/Nudt2/Pgm1/Pde4b/Pole3/Polr1d/Polr1a/Pole4/Rrm1/Pde3b/Pold3/Polr2l/Adcy7/Prim1/Enpp1/Guk1/Adprm/Pfas/Polr2a/Nme2/Nme1/Nt5c/Cant1/Prps1l3/Gmpr/Pde4d/Polr3d/Polr2f/Adcy6/Pold4/Pola2	37
mmu03020	mmu03020	RNA polymerase	8/1257	29/6698	0.162118143102536	0.420686320709112	0.31537973208488	Polr1b/Polr3c/Polr1d/Polr1a/Polr2l/Polr2a/Polr3d/Polr2f	8
mmu04370	mmu04370	VEGF signaling pathway	18/1257	76/6698	0.168496526306672	0.431772348660848	0.323690695273344	Plcg1/Ppp3ca/Pik3r3/Pxn/Hspb1/Rac1/Raf1/Sphk2/Hras/Nfat5/Pik3r2/Shc2/Prkca/Ptk2/Mapk1/Vegfa/Nfatc1/Bad	18
mmu00563	mmu00563	Glycosylphosphatidylinositol(GPI)-anchor biosynthesis	7/1257	25/6698	0.174084119849492	0.440583266285751	0.330296055854787	Pigm/Pigu/Pigk/Pigs/Pigp/Pigf/Piga	7
mmu04916	mmu04916	Melanogenesis	23/1257	101/6698	0.179969356255672	0.449923390639179	0.337298151647344	Fzd7/Creb1/Fzd5/Gnas/Creb3/Raf1/Hras/Adcy7/Gnao1/Ctnnb1/Gnai2/Fzd2/Prkca/Calm1/Camk2g/Fzd3/Ep300/Wnt7b/Adcy6/Mapk1/Calm2/Fzd8/Gnaq	23
mmu04970	mmu04970	Salivary secretion	18/1257	77/6698	0.183559570773359	0.45337002419926	0.339882020709073	Gnas/Ryr3/Cst3/Slc9a1/Prkg2/Itpr2/Adcy7/Atp1b3/Atp2b1/Prkca/Calm1/Aqp5/Adcy6/Itpr3/Calm2/Slc12a2/Gnaq/Atp2b4	18
mmu04920	mmu04920	Adipocytokine signaling pathway	16/1257	68/6698	0.193772617343582	0.472897458993267	0.35452132997698	Irs1/Traf2/Nfkb1/Slc2a1/Mtor/Ptpn11/Camkk2/Adipor2/Cpt1c/Irs2/Stk11/Camkk1/Pck2/Prkaa1/Rxrb/Jak2	16
mmu05020	mmu05020	Prion diseases	9/1257	35/6698	0.196892440316012	0.474858238409205	0.355991285277247	Lamc1/Hspa5/Prnp/Notch1/Ncam1/Fyn/Mapk1/Sod1/Egr1	9
mmu04070	mmu04070	Phosphatidylinositol signaling system	18/1257	78/6698	0.19927304937583	0.475011338628431	0.356106061308092	Dgkd/Plcg1/Dgkz/Pi4kb/Pik3r3/Pi4k2b/Itpr2/Inppl1/Pik3c2a/Pik3r2/Dgka/Prkca/Calm1/Itpk1/Synj2/Itpr3/Calm2/Pi4k2a	18
mmu04380	mmu04380	Osteoclast differentiation	26/1257	118/6698	0.209844614648027	0.494461448308569	0.370687401556103	Creb1/Traf6/Traf2/Ppp3ca/Csf1/Nfkb1/Pik3r3/Jun/Jak1/Fosl2/Rac1/Tgfb1/Map2k7/Jund/Pik3r2/Tgfbr2/Ifngr1/Fyn/Tab2/Sqstm1/Map3k14/Grb2/Mapk1/Ifnar1/Ifngr2/Nfatc1	26
mmu05412	mmu05412	Arrhythmogenic right ventricular cardiomyopathy (ARVC)	17/1257	74/6698	0.213529015442247	0.497425547337054	0.372909524576174	Des/Itga6/Itgav/Itga10/Cacna2d1/Actn4/Itgb1/Ctnnb1/Dag1/Itga7/Itga3/Cacng1/Actn1/Cacnb3/Ctnna1/Cdh2/Actb	17
mmu04320	mmu04320	Dorso-ventral axis formation	6/1257	22/6698	0.219024383027403	0.504494365400198	0.378208869568312	Notch1/Grb2/Sos2/Mapk1/Ets2/Notch3	6
mmu00510	mmu00510	N-Glycan biosynthesis	12/1257	51/6698	0.237758401746018	0.536510258914236	0.402210515026847	Dolk/Glt28d2/Ddost/B4galt2/Mogs/Man2a2/Dpagt1/Alg9/Stt3b/Fut8/Alg12/Ganab	12
mmu00360	mmu00360	Phenylalanine metabolism	5/1257	18/6698	0.238158212493636	0.536510258914236	0.402210515026847	Il4i1/Il4i1b/Got2/Mif/Aldh3a1	5
mmu04612	mmu04612	Antigen processing and presentation	18/1257	81/6698	0.249977858110368	0.555165383427237	0.416195871529533	Creb1/Hspa5/Pdia3/B2m/Nfyc/Rfxank/Calr/Psme3/Canx/Hspa4/Hsp90aa1/Ctsl/Psme1/Ctsb/Hspa1l/H2-D1/H2-K1/Hsp90ab1	18
mmu05146	mmu05146	Amoebiasis	25/1257	116/6698	0.251855515408454	0.555165383427237	0.416195871529533	Rab7b/Fn1/Lamc1/Col5a1/Gnas/Nfkb1/Pik3r3/Hspb1/Col1a2/Tgfb1/Actn4/Col4a2/Casp3/Col4a1/Pik3r2/Lamb2/Gna11/Col1a1/Prkca/Actn1/Tgfb3/Serpinb6a/Ptk2/Rab5a/Gnaq	25
mmu00561	mmu00561	Glycerolipid metabolism	12/1257	52/6698	0.260083050312125	0.566553426070676	0.424733248812933	Dgkd/Agpat2/Dgkz/Plpp3/Aldh2/Akr1b8/Gpat4/Agpat3/Plpp2/Dgka/Aldh3a2/Lclat1	12
mmu00512	mmu00512	Mucin type O-Glycan biosynthesis	7/1257	28/6698	0.262549148666899	0.566553426070676	0.424733248812933	C1galt1/St3gal2/Galnt7/Galnt4/Galnt10/St3gal1/Galnt1	7
mmu05218	mmu05218	Melanoma	16/1257	72/6698	0.266737871718389	0.569596496898644	0.427014575338649	Pdgfc/Pik3r3/E2f2/Met/Raf1/Igf1r/Hras/Ccnd1/Pik3r2/Cdk4/Mdm2/Fgf10/Pdgfb/Mapk1/Cdkn1a/Bad	16
mmu00051	mmu00051	Fructose and mannose metabolism	9/1257	38/6698	0.274648329724717	0.579441047275158	0.434394828765972	Pfkfb2/Akr1b8/Tpi1/Fcsk/Gmppb/Hk1/Pfkl/Pfkp/Hk2	9
mmu00630	mmu00630	Glyoxylate and dicarboxylate metabolism	5/1257	19/6698	0.277001086014466	0.579441047275158	0.434394828765972	Mdh2/Afmid/Mdh1/Aco2/Pgp	5
mmu00520	mmu00520	Amino sugar and nucleotide sugar metabolism	11/1257	48/6698	0.281106128441097	0.580632649900146	0.43528814832052	Nans/Pgm1/Gpi1/Fcsk/Gmppb/Pgm3/Hk1/Ugp2/Cyb5r3/Renbp/Hk2	11
mmu04122	mmu04122	Sulfur relay system	3/1257	10/6698	0.285233910322753	0.580632649900146	0.43528814832052	Mocs3/Ctu1/Mpst	3
mmu04914	mmu04914	Progesterone-mediated oocyte maturation	19/1257	88/6698	0.286067793365438	0.580632649900146	0.43528814832052	Anapc2/Pik3r3/Anapc4/Raf1/Igf1r/Pde3b/Cdc16/Adcy7/Pik3r2/Anapc13/Gnai2/Cdc27/Hsp90aa1/Adcy6/Mapk1/Rps6ka2/Hsp90ab1/Cdc23/Rps6ka3	19
mmu00270	mmu00270	Cysteine and methionine metabolism	9/1257	39/6698	0.302365354524658	0.607695075270145	0.455576282359133	Mtap/Mat2a/Il4i1/Il4i1b/Ldha/Got2/Dnmt1/Mtr/Mpst	9
mmu00770	mmu00770	Pantothenate and CoA biosynthesis	4/1257	15/6698	0.305928862488817	0.608887541846675	0.456470249600074	Pank4/Bcat2/Enpp1/Pank3	4
mmu00860	mmu00860	Porphyrin and chlorophyll metabolism	9/1257	40/6698	0.33070001693404	0.645787403787444	0.484133303994695	Eprs/Blvra/Urod/Mmab/Gusb/Ears2/Uros/Hmox2/Fth1	9
mmu05217	mmu05217	Basal cell carcinoma	12/1257	55/6698	0.330769158037471	0.645787403787444	0.484133303994695	Fzd7/Fzd5/Ctnnb1/Apc2/Fzd2/Axin2/Bmp4/Fzd3/Wnt7b/Axin1/Fzd8/Apc	12
mmu05014	mmu05014	Amyotrophic lateral sclerosis (ALS)	12/1257	56/6698	0.355227722338071	0.683641922463481	0.512512044568258	Als2/Bcl2l1/Ppp3ca/Rac1/Cycs/Tomm40/Casp3/Gpx1/Gria1/Sod1/Rab5a/Bad	12
mmu00340	mmu00340	Histidine metabolism	6/1257	26/6698	0.359802315442689	0.683641922463481	0.512512044568258	Aldh2/Bud23/Aldh3a1/Mettl2/Aldh3a2/Mettl6	6
mmu05145	mmu05145	Toxoplasmosis	26/1257	128/6698	0.360162573785639	0.683641922463481	0.512512044568258	Casp8/Lamc1/Itga6/Traf6/Bcl2l1/Nfkb1/Pik3r3/Jak1/Cycs/Tgfb1/Casp3/Gnao1/Itgb1/Pik3r2/Lamb2/Birc2/Gnai2/Ifngr1/Tab2/Tgfb3/Mapk1/Ifngr2/Hspa1l/Bad/Jak2/Irak1	26
mmu04971	mmu04971	Gastric acid secretion	15/1257	73/6698	0.393598348884201	0.738837633392714	0.553891114122394	Gnas/Slc9a1/Itpr2/Adcy7/Atp1b3/Gnai2/Prkca/Calm1/Camk2g/Adcy6/Itpr3/Ezr/Calm2/Gnaq/Actb	15
mmu04270	mmu04270	Vascular smooth muscle contraction	25/1257	125/6698	0.396449461820481	0.738837633392714	0.553891114122394	Myl9/Gnas/Arhgef11/Ppp1cc/Gna12/Cald1/Raf1/Itpr2/Adcy7/Rhoa/Arhgef12/Ppp1r12a/Gna11/Myl6/Gna13/Prkca/Rock2/Calm1/Adcy6/Mapk1/Itpr3/Calm2/Rock1/Gnaq/Acta2	25
mmu04622	mmu04622	RIG-I-like receptor signaling pathway	14/1257	69/6698	0.420196125594249	0.767159338061966	0.575123303502167	Casp8/Tank/Traf6/Traf2/Nfkb1/Fadd/Azi2/Atg5/Tbk1/Traf3/Ripk1/Sting1/Atg12/Ddx3x	14
mmu05160	mmu05160	Hepatitis C	27/1257	137/6698	0.422349553324924	0.767159338061966	0.575123303502167	Traf6/Traf2/Nfkb1/Pik3r3/Jak1/Eif2ak1/Raf1/Ppp2r2d/Hras/Pik3r2/Ppp2r1b/Tbk1/Ppp2ca/Psme3/Grb2/Traf3/Sos2/Ripk1/Eif3e/Mapk1/Ifnar1/Ppp2r1a/Cdkn1a/Ticam1/Eif2ak2/Pias2/Bad	27
mmu04145	mmu04145	Phagosome	35/1257	179/6698	0.42287319610245	0.767159338061966	0.575123303502167	Rab7b/Tuba4a/Dync1i2/Itgav/Thbs1/Tubb4b/Atp6v0a2/Tlr6/Rac1/Atp6v1f/Tubb3/Itgb1/Calr/Dync1li2/Atp6v0d1/Eea1/Hgs/Sec61g/Canx/Dync1h1/Tubb2a/Tubb2b/Ctsl/Tuba1c/Tuba1a/Atp6v1g2/H2-D1/Rab5a/Thbs2/H2-K1/Tubb5/Colec12/Tubb6/Atp6ap1/Actb	35
mmu04146	mmu04146	Peroxisome	16/1257	80/6698	0.432948682438457	0.778548069297226	0.583661197008446	Crat/Acot8/Abcd3/Pex14/Mpv17/Far2/Pex5/Mlycd/Gnpat/Pex3/Pex12/Acox1/Amacr/Sod1/Sod2/Abcd1	16
mmu00071	mmu00071	Fatty acid degradation	10/1257	49/6698	0.440720246478085	0.785631743721805	0.588971679503895	Cpt2/Hadhb/Hadha/Aldh2/Acadsb/Cpt1c/Gcdh/Aldh3a2/Acox1/Eci1	10
mmu04960	mmu04960	Aldosterone-regulated sodium reabsorption	9/1257	44/6698	0.44679872413715	0.785854692874837	0.589138819818876	Irs1/Pik3r3/Insr/Irs2/Pik3r2/Atp1b3/Prkca/Mapk1/Pdpk1	9
mmu05140	mmu05140	Leishmaniasis	13/1257	65/6698	0.448797123757109	0.785854692874837	0.589138819818876	Traf6/Nfkb1/Jun/Jak1/Tgfb1/Itgb1/Ifngr1/Tab2/Tgfb3/Mapk1/Ifngr2/Jak2/Irak1	13
mmu00740	mmu00740	Riboflavin metabolism	3/1257	13/6698	0.452345628093808	0.785854692874837	0.589138819818876	Acp2/Enpp1/Rfk	3
mmu04662	mmu04662	B cell receptor signaling pathway	15/1257	76/6698	0.460108213610111	0.792623393193888	0.594213172818011	Ppp3ca/Bcl10/Nfkb1/Pik3r3/Jun/Rac1/Raf1/Ifitm1/Hras/Nfat5/Pik3r2/Grb2/Sos2/Mapk1/Nfatc1	15
mmu00500	mmu00500	Starch and sucrose metabolism	9/1257	45/6698	0.47570124716134	0.812656297233955	0.609231421803119	Pgm1/Gusb/Mgam/Gpi1/Enpp1/Hk1/Gaa/Ugp2/Hk2	9
mmu04650	mmu04650	Natural killer cell mediated cytotoxicity	24/1257	125/6698	0.486876891158613	0.824874071797651	0.618390831745607	Plcg1/Shc1/Ppp3ca/Pik3r3/Ptpn11/Rac1/Raf1/Hras/Casp3/Nfat5/Pik3r2/Ifngr1/Fyn/Shc2/Prkca/Grb2/Sos2/Mapk1/Ifnar1/Ifngr2/H2-D1/H2-K1/Nfatc1/Fas	24
mmu04130	mmu04130	SNARE interactions in vesicular transport	7/1257	35/6698	0.493585880101786	0.829386110007099	0.621773412380161	Stx16/Vamp8/Stx4a/Ykt6/Snap47/Gosr2/Stx5a	7
mmu01040	mmu01040	Biosynthesis of unsaturated fatty acids	5/1257	25/6698	0.517401200178215	0.862335333630359	0.646474755892336	Elovl6/Hadha/Acox1/Scd2/Fads2	5
mmu04620	mmu04620	Toll-like receptor signaling pathway	19/1257	101/6698	0.536155447097524	0.879656297175223	0.659459919833543	Casp8/Traf6/Nfkb1/Pik3r3/Jun/Spp1/Tlr6/Rac1/Fadd/Map2k7/Pik3r2/Tab2/Tbk1/Traf3/Ripk1/Mapk1/Ifnar1/Ticam1/Irak1	19
mmu00020	mmu00020	Citrate cycle (TCA cycle)	6/1257	31/6698	0.539041806139552	0.879656297175223	0.659459919833543	Mdh2/Ogdh/Mdh1/Dlst/Pck2/Aco2	6
mmu04660	mmu04660	T cell receptor signaling pathway	21/1257	112/6698	0.540666797288186	0.879656297175223	0.659459919833543	Nck2/Plcg1/Ppp3ca/Bcl10/Nfkb1/Pik3r3/Jun/Raf1/Hras/Map2k7/Nfat5/Pik3r2/Rhoa/Nck1/Fyn/Cdk4/Map3k14/Grb2/Sos2/Mapk1/Nfatc1	21
mmu00534	mmu00534	Glycosaminoglycan biosynthesis - heparan sulfate / heparin	5/1257	26/6698	0.554924744162865	0.888746660573339	0.666274775063966	Extl2/Glce/Extl3/Ext1/Ndst1	5
mmu00601	mmu00601	Glycosphingolipid biosynthesis - lacto and neolacto series	5/1257	26/6698	0.554924744162865	0.888746660573339	0.666274775063966	B3galt2/B4galt2/St3gal3/Gcnt2/B4gat1	5
mmu00514	mmu00514	Other types of O-glycan biosynthesis	8/1257	43/6698	0.572779981421274	0.901014937973115	0.67547204592593	Pomt1/Pofut1/B4galt2/St3gal3/Plod3/Colgalt1/Gxylt1/Ogt	8
mmu00531	mmu00531	Glycosaminoglycan degradation	4/1257	21/6698	0.574745199822012	0.901014937973115	0.67547204592593	Gusb/Hyal2/Glb1/Sgsh	4
mmu00970	mmu00970	Aminoacyl-tRNA biosynthesis	12/1257	65/6698	0.575770521338918	0.901014937973115	0.67547204592593	Eprs/Gatb/Sars/Gars/Ears2/Aars/Cars2/Qars/Vars/Hars/Nars/Pstk	12
mmu00920	mmu00920	Sulfur metabolism	2/1257	10/6698	0.585979318165459	0.904064117283074	0.677757951852779	Chst12/Suox	2
mmu04930	mmu04930	Type II diabetes mellitus	9/1257	49/6698	0.586638988544455	0.904064117283074	0.677757951852779	Irs1/Pik3r3/Mtor/Insr/Irs2/Pik3r2/Hk1/Mapk1/Hk2	9
mmu04966	mmu04966	Collecting duct acid secretion	5/1257	27/6698	0.590949227882594	0.904064117283074	0.677757951852779	Atp6v0a2/Atp6v1f/Atp6v0d1/Slc12a7/Atp6v1g2	5
mmu03018	mmu03018	RNA degradation	14/1257	77/6698	0.598963221396292	0.909536743601776	0.681860665293244	Hspd1/Zcchc7/Exosc3/Pan3/Cnot4/Lsm1/Mphosph6/Ddx6/Dcps/Cnot8/Eno3/Tob1/Tob2/Patl1	14
mmu00532	mmu00532	Glycosaminoglycan biosynthesis - chondroitin sulfate / dermatan sulfate	4/1257	22/6698	0.61394738665622	0.925435399003861	0.693779554580558	Chpf/Chpf2/Chst12/Ust	4
mmu04623	mmu04623	Cytosolic DNA-sensing pathway	10/1257	56/6698	0.62348678432833	0.925920058467645	0.694142893639416	Aim2/Ifi202b/Adar/Polr3c/Nfkb1/Polr1d/Tbk1/Ripk1/Polr3d/Sting1	10
mmu00030	mmu00030	Pentose phosphate pathway	5/1257	28/6698	0.625302009138808	0.925920058467645	0.694142893639416	Pgm1/Gpi1/Pfkl/Prps1l3/Pfkp	5
mmu00380	mmu00380	Tryptophan metabolism	8/1257	45/6698	0.627818966473184	0.925920058467645	0.694142893639416	Hadha/Aldh2/Il4i1/Il4i1b/Gcdh/Ogdh/Afmid/Aldh3a2	8
mmu00280	mmu00280	Valine, leucine and isoleucine degradation	9/1257	51/6698	0.637817830384347	0.930889849612447	0.697868642071462	Hadhb/Hadha/Aldh2/Il4i1/Il4i1b/Bcat2/Acadsb/Aldh3a2/Hmgcs1	9
mmu00290	mmu00290	Valine, leucine and isoleucine biosynthesis	2/1257	11/6698	0.640270579489537	0.930889849612447	0.697868642071462	Bcat2/Vars	2
mmu00562	mmu00562	Inositol phosphate metabolism	10/1257	57/6698	0.647063098516648	0.932993551859751	0.699445743627849	Plcg1/Pi4kb/Pi4k2b/Tpi1/Inppl1/Pik3c2a/Itpk1/Synj2/Minpp1/Pi4k2a	10
mmu00410	mmu00410	beta-Alanine metabolism	4/1257	23/6698	0.650819892272899	0.932993551859751	0.699445743627849	Hadha/Aldh2/Mlycd/Aldh3a2	4
mmu04621	mmu04621	NOD-like receptor signaling pathway	10/1257	58/6698	0.669802916841298	0.950777664030112	0.712778120402548	Casp8/Traf6/Nfkb1/Nod2/Birc2/Tab2/Hsp90b1/Hsp90aa1/Mapk1/Hsp90ab1	10
mmu04630	mmu04630	Jak-STAT signaling pathway	27/1257	153/6698	0.672501274557884	0.950777664030112	0.712778120402548	Stam/Spred1/Bcl2l1/Pik3r3/Jak1/Ptpn11/Il12rb2/Ccnd2/Il4ra/Ccnd1/Pik3r2/Ifngr1/Socs7/Grb2/Sos2/Spry2/Lifr/Myc/Ep300/Osmr/Ifnar1/Ifngr2/Socs5/Pias2/Spry4/Clcf1/Jak2	27
mmu05144	mmu05144	Malaria	8/1257	47/6698	0.678752265794698	0.953042564985706	0.714476069257577	Thbs1/Sdc4/Met/Tgfb1/Sdc1/Tgfb3/Sdc2/Thbs2	8
mmu05416	mmu05416	Viral myocarditis	16/1257	93/6698	0.69214088129344	0.965230480715342	0.723613094656944	Casp8/Abl1/Eif4g3/Rac1/Cav1/Cycs/Ccnd1/Casp3/Dag1/Fyn/Myh10/Myh9/Eif4g1/H2-D1/H2-K1/Actb	16
mmu00480	mmu00480	Glutathione metabolism	9/1257	54/6698	0.707577995375478	0.974360102489092	0.730457381070128	Gss/Ggct/Rrm1/Anpep/Gsta4/Gpx1/Gstz1/Gpx8/Gstt2	9
mmu04062	mmu04062	Chemokine signaling pathway	33/1257	189/6698	0.70819344034573	0.974360102489092	0.730457381070128	Shc1/Rap1a/Nfkb1/Pik3r3/Gnb1/Pxn/Rac1/Cxcl12/Raf1/Gsk3a/Hras/Adcy7/Cx3cl1/Pard3/Pik3r2/Bcar1/Rhoa/Gnai2/Shc2/Crk/Grb2/Rock2/Sos2/Gng2/Ptk2/Adcy6/Mapk1/Crkl/Tiam1/Tiam2/Rock1/Jak2/Grk2	33
mmu04614	mmu04614	Renin-angiotensin system	3/1257	19/6698	0.720618518791462	0.984845309014998	0.738317921007393	Ctsa/Anpep/Lnpep	3
mmu04974	mmu04974	Protein digestion and absorption	13/1257	78/6698	0.727334290644708	0.986928483871944	0.739879633608748	Col6a3/Col5a1/Col1a2/Slc1a5/Col4a2/Col4a1/Col12a1/Atp1b3/Col6a1/Col18a1/Col1a1/Slc38a2/Slc3a2	13
mmu03450	mmu03450	Non-homologous end-joining	2/1257	13/6698	0.731771363651392	0.986928483871944	0.739879633608748	Lig4/Rad50	2
mmu00040	mmu00040	Pentose and glucuronate interconversions	5/1257	32/6698	0.744088586519557	0.991363910142372	0.743204779875668	Aldh2/Gusb/Akr1b8/Ugp2/Aldh3a2	5
mmu00620	mmu00620	Pyruvate metabolism	7/1257	44/6698	0.744731912985001	0.991363910142372	0.743204779875668	Mdh2/Aldh2/Akr1b8/Ldha/Mdh1/Aldh3a2/Pck2	7
mmu04973	mmu04973	Carbohydrate digestion and absorption	6/1257	39/6698	0.76679498028419	0.999999999999578	0.74967907573781	Pik3r3/Mgam/Pik3r2/Atp1b3/Hk1/Hk2	6
mmu00640	mmu00640	Propanoate metabolism	5/1257	33/6698	0.76897256193898	0.999999999999578	0.74967907573781	Hadha/Aldh2/Ldha/Mlycd/Aldh3a2	5
mmu03320	mmu03320	PPAR signaling pathway	13/1257	81/6698	0.776778991833042	0.999999999999578	0.74967907573781	Slc27a4/Cpt2/Ubc/Ilk/Cpt1c/Slc27a1/Acox1/Pck2/Rxrb/Pdpk1/Scd2/Fads2/Sorbs1	13
mmu00260	mmu00260	Glycine, serine and threonine metabolism	5/1257	34/6698	0.791969688695821	0.999999999999578	0.74967907573781	Gatm/Shmt2/Shmt1/Gcat/Psat1	5
mmu00603	mmu00603	Glycosphingolipid biosynthesis - globo series	2/1257	15/6698	0.802688228736859	0.999999999999578	0.74967907573781	St3gal2/St3gal1	2
mmu00900	mmu00900	Terpenoid backbone biosynthesis	2/1257	15/6698	0.802688228736859	0.999999999999578	0.74967907573781	Fdps/Hmgcs1	2
mmu04340	mmu04340	Hedgehog signaling pathway	8/1257	54/6698	0.820450935074813	0.999999999999578	0.74967907573781	Rab23/Csnk1g1/Csnk1g2/Csnk1d/Bmp4/Wnt7b/Csnk1a1/Gas1	8
mmu04664	mmu04664	Fc epsilon RI signaling pathway	12/1257	80/6698	0.844736795803844	0.999999999999578	0.74967907573781	Plcg1/Pik3r3/Rac1/Raf1/Hras/Map2k7/Pik3r2/Fyn/Prkca/Grb2/Sos2/Mapk1	12
mmu00450	mmu00450	Selenocompound metabolism	2/1257	17/6698	0.856428653960891	0.999999999999578	0.74967907573781	Mtr/Pstk	2
mmu02010	mmu02010	ABC transporters	6/1257	45/6698	0.873593932671605	0.999999999999578	0.74967907573781	Abcb6/Abca2/Abcd3/Abca7/Abcc5/Abcd1	6
mmu00760	mmu00760	Nicotinate and nicotinamide metabolism	3/1257	26/6698	0.890912544248776	0.999999999999578	0.74967907573781	Nadk/Enpp1/Nt5c	3
mmu00250	mmu00250	Alanine, aspartate and glutamate metabolism	4/1257	33/6698	0.891299656778842	0.999999999999578	0.74967907573781	Gls/Il4i1/Il4i1b/Got2	4
mmu05323	mmu05323	Rheumatoid arthritis	12/1257	85/6698	0.896909735907371	0.999999999999578	0.74967907573781	Csf1/Jun/Atp6v0a2/Atp6v1f/Cxcl12/Tgfb1/Atp6v0d1/Tgfb3/Ctsl/Atp6v1g2/Vegfa/Atp6ap1	12
mmu00072	mmu00072	Synthesis and degradation of ketone bodies	1/1257	11/6698	0.898551745622997	0.999999999999578	0.74967907573781	Hmgcs1	1
mmu04972	mmu04972	Pancreatic secretion	15/1257	104/6698	0.901324406312055	0.999999999999578	0.74967907573781	Gnas/Rap1a/Slc9a1/Rac1/Itpr2/Adcy7/Rhoa/Atp1b3/Atp2b1/Prkca/Adcy6/Itpr3/Slc12a2/Gnaq/Atp2b4	15
mmu00592	mmu00592	alpha-Linolenic acid metabolism	2/1257	20/6698	0.912331890670689	0.999999999999578	0.74967907573781	Acox1/Fads2	2
mmu04140	mmu04140	Regulation of autophagy	4/1257	35/6698	0.916338132604378	0.999999999999578	0.74967907573781	Atg4d/Atg5/Prkaa1/Atg12	4
mmu04744	mmu04744	Phototransduction	3/1257	29/6698	0.929601685369534	0.999999999999578	0.74967907573781	Gnb1/Calm1/Calm2	3
mmu04514	mmu04514	Cell adhesion molecules (CAMs)	22/1257	154/6698	0.942858358080964	0.999999999999578	0.74967907573781	Itga6/Itgav/Sdc4/Ptprf/Cdh15/Itgb1/Glg1/Jam3/Ncam1/Cd276/Nlgn2/Sdc1/Nrcam/Vcan/Sdc2/Jam2/Nectin3/Alcam/H2-D1/H2-K1/Cdh2/L1cam	22
mmu04975	mmu04975	Fat digestion and absorption	5/1257	45/6698	0.943055427313197	0.999999999999578	0.74967907573781	Slc27a4/Agpat2/Plpp3/Got2/Plpp2	5
mmu05143	mmu05143	African trypanosomiasis	3/1257	32/6698	0.955292140203841	0.999999999999578	0.74967907573781	Prkca/Gnaq/Fas	3
mmu00330	mmu00330	Arginine and proline metabolism	6/1257	54/6698	0.955512056659381	0.999999999999578	0.74967907573781	Gls/Gatm/Aldh2/Got2/P4ha1/Aldh3a2	6
mmu00120	mmu00120	Primary bile acid biosynthesis	1/1257	15/6698	0.955901038520506	0.999999999999578	0.74967907573781	Amacr	1
mmu00053	mmu00053	Ascorbate and aldarate metabolism	2/1257	25/6698	0.962724984316946	0.999999999999578	0.74967907573781	Aldh2/Aldh3a2	2
mmu04976	mmu04976	Bile secretion	8/1257	71/6698	0.969191656524646	0.999999999999578	0.74967907573781	Ephx1/Gnas/Slc2a1/Slc9a1/Aqp1/Adcy7/Atp1b3/Adcy6	8
mmu00511	mmu00511	Other glycan degradation	1/1257	17/6698	0.970931008723514	0.999999999999578	0.74967907573781	Glb1	1
mmu00565	mmu00565	Ether lipid metabolism	3/1257	36/6698	0.976099409240084	0.999999999999578	0.74967907573781	Plpp3/Plpp2/Pafah1b1	3
mmu04020	mmu04020	Calcium signaling pathway	24/1257	178/6698	0.976663755193425	0.999999999999578	0.74967907573781	Htr2b/Plcg1/Gnas/Ryr3/Ppp3ca/Itpr2/Phkg2/Ryr1/Sphk2/Adcy7/Slc25a4/Atp2b1/Gna11/Erbb2/Prkca/Calm1/F2r/Vdac2/Tnnc1/Camk2g/Itpr3/Calm2/Gnaq/Atp2b4	24
mmu04672	mmu04672	Intestinal immune network for IgA production	4/1257	45/6698	0.97956892005834	0.999999999999578	0.74967907573781	Cxcl12/Ltbr/Tgfb1/Map3k14	4
mmu04610	mmu04610	Complement and coagulation cascades	8/1257	76/6698	0.982969720896362	0.999999999999578	0.74967907573781	Serpinc1/Tfpi/Thbd/C5ar1/F2r/Plau/Masp1/C2	8
mmu00650	mmu00650	Butanoate metabolism	2/1257	31/6698	0.987157719973093	0.999999999999578	0.74967907573781	Hadha/Hmgcs1	2
mmu00910	mmu00910	Nitrogen metabolism	1/1257	23/6698	0.991680961996136	0.999999999999578	0.74967907573781	Gls	1
mmu00983	mmu00983	Drug metabolism - other enzymes	5/1257	59/6698	0.991693947739048	0.999999999999578	0.74967907573781	Uck2/Gmps/Gusb/Nat2/Tk1	5
mmu05340	mmu05340	Primary immunodeficiency	2/1257	34/6698	0.992552157509463	0.999999999999578	0.74967907573781	Ada/Rfxank	2
mmu04977	mmu04977	Vitamin digestion and absorption	1/1257	24/6698	0.993247558366302	0.999999999999578	0.74967907573781	Slc5a6	1
mmu04950	mmu04950	Maturity onset diabetes of the young	1/1257	26/6698	0.995551731403521	0.999999999999578	0.74967907573781	Hes1	1
mmu04640	mmu04640	Hematopoietic cell lineage	7/1257	83/6698	0.997446424271381	0.999999999999578	0.74967907573781	Itga6/Cd44/Csf1/Il4ra/Anpep/Itga3/Gp5	7
mmu04742	mmu04742	Taste transduction	4/1257	60/6698	0.998029206432517	0.999999999999578	0.74967907573781	Gnas/Gnb1/Adcy6/Itpr3	4
mmu05150	mmu05150	Staphylococcus aureus infection	3/1257	51/6698	0.998042213045685	0.999999999999578	0.74967907573781	C5ar1/Masp1/C2	3
mmu04940	mmu04940	Type I diabetes mellitus	4/1257	63/6698	0.998793840179769	0.999999999999578	0.74967907573781	Hspd1/H2-D1/H2-K1/Fas	4
mmu04060	mmu04060	Cytokine-cytokine receptor interaction	29/1257	246/6698	0.999005394246112	0.999999999999578	0.74967907573781	Bmpr2/Ackr3/Acvr2a/Acvr1/Pdgfc/Csf1/Tnfrsf18/Met/Cxcl12/Il17ra/Il12rb2/Ltbr/Tgfb1/Il4ra/Cx3cl1/Tgfbr2/Ifngr1/Tgfb3/Inhba/Lifr/Acvr1b/Osmr/Pdgfb/Ifnar1/Ifngr2/Vegfa/Clcf1/Fas/Eda2r	29
mmu05330	mmu05330	Allograft rejection	3/1257	56/6698	0.999182465258362	0.999999999999578	0.74967907573781	H2-D1/H2-K1/Fas	3
mmu05332	mmu05332	Graft-versus-host disease	3/1257	58/6698	0.999425922273317	0.999999999999578	0.74967907573781	H2-D1/H2-K1/Fas	3
mmu00980	mmu00980	Metabolism of xenobiotics by cytochrome P450	5/1257	77/6698	0.9994765136813	0.999999999999578	0.74967907573781	Ephx1/Gsta4/Aldh3a1/Gstz1/Gstt2	5
mmu00140	mmu00140	Steroid hormone biosynthesis	2/1257	55/6698	0.999857470563077	0.999999999999578	0.74967907573781	Comt/H2-Ke6	2
mmu05320	mmu05320	Autoimmune thyroid disease	3/1257	72/6698	0.999954266187902	0.999999999999578	0.74967907573781	H2-D1/H2-K1/Fas	3
mmu00982	mmu00982	Drug metabolism - cytochrome P450	4/1257	87/6698	0.999980375810294	0.999999999999578	0.74967907573781	Gsta4/Aldh3a1/Gstz1/Gstt2	4
mmu00590	mmu00590	Arachidonic acid metabolism	4/1257	91/6698	0.999990373833917	0.999999999999578	0.74967907573781	Ptgs1/Gpx1/Gpx8/Cbr1	4
mmu05322	mmu05322	Systemic lupus erythematosus	8/1257	152/6698	0.999999785657416	0.999999999999578	0.74967907573781	Ro60/H2aj/Actn4/H2ax/Snrpd3/Actn1/H2bc4/C2	8
mmu00830	mmu00830	Retinol metabolism	1/1257	78/6698	0.999999917994061	0.999999999999578	0.74967907573781	Rdh5	1
mmu04080	mmu04080	Neuroactive ligand-receptor interaction	13/1257	277/6698	0.999999999999578	0.999999999999578	0.74967907573781	Chrnd/Htr2b/Chrna1/Lpar1/C5ar1/Pard3/S1pr2/Gria1/S1pr3/F2r/Lpar6/Ptger4/Htr1b	13
